# Supplementary material for: Crystal structures of two bis­(iodo­meth­yl)benzene derivatives: similarities and differences in the crystal packing
Source: Acta Crystallogr E Crystallogr Commun. 2015 Nov 18;71(Pt 12):1505–9. doi: 10.1107/S2056989015021295 (PMC4719824; doi:10.1107/S2056989015021295)
Supplement: Supplementary file 1 [file e-71-01505-sup1.cif]

##############################################################################
#                                                                            #
# This CIF contains the data in a paper accepted for publication in          #
# Acta Crystallographica Section E. It conforms to the requirements of       #
# Notes for Authors for Acta Crystallographica Section E, and has been       #
# peer reviewed under the auspices of the IUCr Commission on Journals.       #
#                                                                            #
# Full details of the Crystallographic Information File format               #
# are given in the paper "The Crystallographic Information File (CIF):       #
# a New Standard Archive File for Crystallography" by S. R. Hall, F. H.      #
# Allen and I. D. Brown [Acta Cryst. (1991), A47, 655-685].                  #
#                                                                            #
# The current version of the core CIF dictionary is obtainable from          #
# ftp://ftp.iucr.org/pub/cif_core.dic.                                       #
#                                                                            #
# Software is freely available for graphical display of the structure(s)     #
# in this CIF. For information consult the CIF software page                 #
# http://www.iucr.org/resources/cif/software.                                #
#                                                                            #
# This file may be used for bona fide research purposes within the           #
# scientific community so long as proper attribution is given to the journal # 
# article from which it was obtained.                                        #
#                                                                            #
##############################################################################
data_global
_audit_creation_method     SHELXL-2014/7
_journal_date_recd_electronic     2015-11-03
_journal_date_accepted     2015-11-09
_journal_name_full     'Acta Crystallographica, Section E'
_journal_year     2015
_journal_volume     71
_journal_issue     12
_journal_page_first     1505
_journal_page_last     1509
_journal_paper_category     GO
_journal_paper_doi     10.1107/S2056989015021295
_journal_coeditor_code     SU5235
_publ_contact_author_name     'Dr C. John McAdam'
_publ_contact_author_address
;
Department of Chemistry
University of Otago
PO Box 56
Dunedin
New Zealand
;
_publ_contact_author_email     mcadamj@chemistry.otago.ac.nz
_publ_contact_author_fax     '+64-3-04797906'
_publ_contact_author_phone     '+64-3-4794897 '
_publ_section_title
;
Crystal structures of two bis(iodomethyl)benzene derivatives: similarities and
differences in the crystal packing
;
loop_
    _publ_author_name
    _publ_author_address
    'McAdam, C. John'
;
Department of Chemistry
University of Otago
PO Box 56
Dunedin
New Zealand
;
    'Hanton, Lyall R.'
;
Department of Chemistry
University of Otago
PO Box 56
Dunedin
New Zealand
;
    'Moratti, Stephen C. '
;
Department of Chemistry
University of Otago
PO Box 56
Dunedin
New Zealand
;
    'Simpson, Jim'
;
Department of Chemistry
University of Otago
PO Box 56
Dunedin
New Zealand
;
_publ_section_synopsis
;
The molecular and crystal structures of two isomeric bis(iodomethyl)benzene
derivatives are reported. A comparison is made of the intermolecular contacts
stabilizing the packing in the two closely related systems.
;
data_I
_database_code_depnum_ccdc_archive 'CCDC 1436013'
_audit_creation_method     'SHELXL-2014/7'
_chemical_name_systematic
;
1,2-Bis(iodomethyl)benzene
;
_chemical_name_common     ?
_chemical_formula_moiety     'C8 H8 I2'
_chemical_formula_sum     'C8 H8 I2'
_chemical_formula_iupac     'C8 H8 I2'
_chemical_formula_weight     357.94
_chemical_melting_point     ?
_shelx_space_group_comment
;
The symmetry employed for this shelxl refinement is uniquely defined
by the following loop, which should always be used as a source of
symmetry information in preference to the above space-group names.
They are only intended as comments.
;
_space_group_crystal_system     monoclinic
_space_group_name_H-M_alt     'C 2/c'
_space_group_name_Hall     '-C 2yc'
loop_
    _space_group_symop_operation_xyz
    'x, y, z'
    '-x, y, -z+1/2'
    'x+1/2, y+1/2, z'
    '-x+1/2, y+1/2, -z+1/2'
    '-x, -y, -z'
    'x, -y, z-1/2'
    '-x+1/2, -y+1/2, -z'
    'x+1/2, -y+1/2, z-1/2'
_cell_length_a     14.5485(5)
_cell_length_b     8.0461(3)
_cell_length_c     8.0582(3)
_cell_angle_alpha     90
_cell_angle_beta     101.637(2)
_cell_angle_gamma     90
_cell_volume     923.89(6)
_cell_formula_units_Z     4
_cell_measurement_reflns_used     5091
_cell_measurement_theta_min     2.58
_cell_measurement_theta_max     32.87
_cell_measurement_temperature     90(2)
_exptl_crystal_description     block
_exptl_crystal_colour     colourless
_exptl_crystal_size_max     0.310
_exptl_crystal_size_mid     0.170
_exptl_crystal_size_min     0.150
_exptl_crystal_density_diffrn     2.573
_exptl_crystal_density_meas     ?
_exptl_crystal_density_method     'not measured'
_exptl_crystal_F_000     648
_exptl_absorpt_coefficient_mu     6.735
_exptl_absorpt_correction_type     multi-scan
_exptl_absorpt_process_details
;
(SADABS; Bruker, 2013)
;
_shelx_estimated_absorpt_T_min     0.229
_shelx_estimated_absorpt_T_max     0.432
_exptl_absorpt_correction_T_min     0.534104
_exptl_absorpt_correction_T_max     1.000000
_diffrn_ambient_temperature     90(2)
_diffrn_radiation_type     MoK\a
_diffrn_radiation_wavelength     0.71073
_diffrn_measurement_device_type     'Bruker APEXII CCD area-detector'
_diffrn_measurement_method     '\w scans'
_diffrn_detector_area_resol_mean     ?
_diffrn_reflns_number     8422
_diffrn_reflns_av_R_equivalents     0.0298
_diffrn_reflns_theta_min     2.859
_diffrn_reflns_theta_max     33.410
_diffrn_reflns_theta_full     25.242
_diffrn_measured_fraction_theta_max     0.924
_diffrn_measured_fraction_theta_full     0.998
_diffrn_reflns_limit_h_min     -21
_diffrn_reflns_limit_h_max     21
_diffrn_reflns_limit_k_min     -11
_diffrn_reflns_limit_k_max     12
_diffrn_reflns_limit_l_min     -12
_diffrn_reflns_limit_l_max     10
_diffrn_standards_number     0
_refine_special_details
;
One low angle reflection with <i>F~o~</i> << Fc was omitted from the final
refinement cycles.
;
_reflns_number_total     1667
_reflns_number_gt     1552
_reflns_threshold_expression     'I > 2\s(I)'
_refine_ls_structure_factor_coef     Fsqd
_refine_ls_matrix_type     full
_refine_ls_R_factor_all     0.0204
_refine_ls_R_factor_gt     0.0183
_refine_ls_wR_factor_gt     0.0438
_refine_ls_wR_factor_ref     0.0444
_refine_ls_goodness_of_fit_ref     1.150
_refine_ls_restrained_S_all     1.150
_refine_ls_number_reflns     1667
_refine_ls_number_parameters     46
_refine_ls_number_restraints     0
_refine_ls_hydrogen_treatment     constr
_refine_ls_weighting_scheme     calc
_refine_ls_weighting_details
              'w=1/[\s^2^(Fo^2^)+(0.0175P)^2^+1.2212P] where P=(Fo^2^+2Fc^2^)/3'
_atom_sites_solution_hydrogens     geom
_atom_sites_solution_primary     ?
_atom_sites_solution_secondary     ?
_refine_ls_shift/su_max     0.002
_refine_ls_shift/su_mean     0.000
_refine_diff_density_max     0.523
_refine_diff_density_min     -1.227
_refine_ls_extinction_method     none
_refine_ls_extinction_coef     .
loop_
    _atom_type_symbol
    _atom_type_description
    _atom_type_scat_dispersion_real
    _atom_type_scat_dispersion_imag
    _atom_type_scat_source
    'C' 'C' 0.0033 0.0016
                         'International Tables Vol C Tables 4.2.6.8 and 6.1.1.4'
    'H' 'H' 0.0000 0.0000
                         'International Tables Vol C Tables 4.2.6.8 and 6.1.1.4'
    'I' 'I' -0.4742 1.8119
                         'International Tables Vol C Tables 4.2.6.8 and 6.1.1.4'
_computing_data_collection
;
APEX2 (Bruker, 2013)
;
_computing_cell_refinement
;
APEX2 and SAINT (Bruker, 2013)
;
_computing_data_reduction
;
SAINT (Bruker, 2013)
;
_computing_structure_solution
;
SHELXT (Sheldrick, 2015a)
;
_computing_structure_refinement
;
SHELXL2014 (Sheldrick, 2015b) and <i>TITAN2000</i> (Hunter & Simpson,
1999)
;
_computing_molecular_graphics
;
Mercury (Macrae <i>et al.</i>,  2008)
;
_computing_publication_material
;
SHELXL2014 (Sheldrick, 2015b), enCIFer (Allen <i>et al.</i>,
2004),
PLATON (Spek, 2009),  publCIF (Westrip, 2010) and WinGX
(Farrugia, 2012)
;
loop_
    _atom_site_type_symbol
    _atom_site_label
    _atom_site_fract_x
    _atom_site_fract_y
    _atom_site_fract_z
    _atom_site_U_iso_or_equiv
    _atom_site_adp_type
    _atom_site_calc_flag
    _atom_site_occupancy
    _atom_site_disorder_assembly
    _atom_site_disorder_group
    I I1 0.31503(2) 0.11885(2) 0.75250(2) 0.01529(5) Uani d 1 . .
    C C11 0.41526(13) 0.2215(2) 0.6102(3) 0.0142(3) Uani d 1 . .
    H H111 0.4651 0.1386 0.6070 0.017 Uiso calc 1 . .
    H H112 0.3826 0.2433 0.4921 0.017 Uiso calc 1 . .
    C C1 0.45886(13) 0.3782(2) 0.6864(2) 0.0111(3) Uani d 1 . .
    C C2 0.41839(13) 0.5301(2) 0.6268(3) 0.0136(3) Uani d 1 . .
    H H2 0.3623 0.5307 0.5427 0.016 Uiso calc 1 . .
    C C3 0.45882(14) 0.6802(2) 0.6886(3) 0.0156(4) Uani d 1 . .
    H H3 0.4304 0.7823 0.6470 0.019 Uiso calc 1 . .
loop_
    _atom_site_aniso_label
    _atom_site_aniso_U_11
    _atom_site_aniso_U_22
    _atom_site_aniso_U_33
    _atom_site_aniso_U_12
    _atom_site_aniso_U_13
    _atom_site_aniso_U_23
    I1 0.01370(7) 0.01474(7) 0.01747(8) -0.00335(4) 0.00325(5) 0.00078(4)
    C11 0.0139(8) 0.0163(8) 0.0132(9) -0.0016(6) 0.0044(7) -0.0027(7)
    C1 0.0115(8) 0.0123(8) 0.0102(8) -0.0008(5) 0.0039(6) -0.0001(6)
    C2 0.0131(8) 0.0158(8) 0.0122(9) 0.0026(6) 0.0035(7) 0.0011(7)
    C3 0.0212(9) 0.0122(8) 0.0153(9) 0.0026(7) 0.0085(7) 0.0031(7)
_geom_special_details
;
All e.s.d.'s (except the e.s.d. in the dihedral angle between two l.s. planes)
are estimated using the full covariance matrix. The cell e.s.d.'s are taken
into account individually in the estimation of e.s.d.'s in distances, angles
and torsion angles; correlations between e.s.d.'s in cell parameters are only
used when they are defined by crystal symmetry. An approximate (isotropic)
treatment of cell e.s.d.'s is used for estimating e.s.d.'s involving l.s.
planes.
;
loop_
    _geom_bond_atom_site_label_1
    _geom_bond_atom_site_label_2
    _geom_bond_site_symmetry_2
    _geom_bond_distance
    _geom_bond_publ_flag
    I1 C11 . 2.1902(19) ?
    C11 C1 . 1.487(3) ?
    C11 H111 . 0.9900 ?
    C11 H112 . 0.9900 ?
    C1 C2 . 1.399(3) ?
    C1 C1 2_656 1.410(4) ?
    C2 C3 . 1.391(3) ?
    C2 H2 . 0.9500 ?
    C3 C3 2_656 1.392(4) ?
    C3 H3 . 0.9500 ?
loop_
    _geom_angle_atom_site_label_1
    _geom_angle_atom_site_label_2
    _geom_angle_atom_site_label_3
    _geom_angle_site_symmetry_1
    _geom_angle_site_symmetry_3
    _geom_angle
    _geom_angle_publ_flag
    C1 C11 I1 . . 112.15(13) ?
    C1 C11 H111 . . 109.2 ?
    I1 C11 H111 . . 109.2 ?
    C1 C11 H112 . . 109.2 ?
    I1 C11 H112 . . 109.2 ?
    H111 C11 H112 . . 107.9 ?
    C2 C1 C1 . 2_656 119.10(11) ?
    C2 C1 C11 . . 118.94(18) ?
    C1 C1 C11 2_656 . 121.93(11) ?
    C3 C2 C1 . . 121.16(18) ?
    C3 C2 H2 . . 119.4 ?
    C1 C2 H2 . . 119.4 ?
    C2 C3 C3 . 2_656 119.72(12) ?
    C2 C3 H3 . . 120.1 ?
    C3 C3 H3 2_656 . 120.1 ?
loop_
    _geom_torsion_atom_site_label_1
    _geom_torsion_atom_site_label_2
    _geom_torsion_atom_site_label_3
    _geom_torsion_atom_site_label_4
    _geom_torsion_site_symmetry_1
    _geom_torsion_site_symmetry_2
    _geom_torsion_site_symmetry_3
    _geom_torsion_site_symmetry_4
    _geom_torsion
    _geom_torsion_publ_flag
    I1 C11 C1 C2 . . . . -93.41(19) ?
    I1 C11 C1 C1 . . . 2_656 88.3(2) ?
    C1 C1 C2 C3 2_656 . . . 1.2(3) ?
    C11 C1 C2 C3 . . . . -177.12(17) ?
    C1 C2 C3 C3 . . . 2_656 0.2(3) ?
loop_
    _geom_hbond_atom_site_label_D
    _geom_hbond_atom_site_label_H
    _geom_hbond_atom_site_label_A
    _geom_hbond_site_symmetry_A
    _geom_hbond_distance_DH
    _geom_hbond_distance_HA
    _geom_hbond_distance_DA
    _geom_hbond_angle_DHA
    C3 H3 I1 6_565 0.95 3.38 4.046(2) 129
    C11 H112 I1 7_556 0.99 3.33 4.179(2) 145
    C2 H2 I1 7_556 0.95 3.36 4.257(2) 158
_shelx_hkl_file
;
   2   0   0 1565.95   47.40
  -2   0   0 1576.16   52.52
  -2   0   0 1506.21   50.13
   2   0   0 1647.96   52.36
   4   0   0   91.15    3.71
   4   0   0   93.12    5.10
  -4   0   0   77.26    4.95
   4   0   0   88.95    4.23
   4   0   0   95.08    5.12
   6   0   0 2813.46   88.45
  -6   0   0 2627.63   87.77
   6   0   0 2718.99   79.80
   8   0   0 6604.75  214.73
  -8   0   0 6689.28  220.78
  -8   0   0 6572.37  211.53
   8   0   0 6896.89  194.40
  10   0   0 1252.32   37.64
 -10   0   0 1266.44   45.97
 -10   0   0 1207.35   44.85
  10   0   0 1227.10   41.61
  12   0   0  114.34    5.23
 -12   0   0  119.82    9.26
  12   0   0  116.02    5.79
 -12   0   0  115.41    8.72
 -14   0   0 1880.71   66.42
 -14   0   0 1697.69   66.68
  14   0   0 1829.91   54.36
 -16   0   0 1158.61   46.94
 -16   0   0 1100.50   46.44
 -18   0   0  442.96   24.97
 -18   0   0  425.73   25.05
 -20   0   0   77.11   11.61
 -20   0   0   97.93   13.60
   3  -1   0 4633.79  165.77
   3  -1   0 5233.83  155.98
   3   1   0 5580.98  173.97
  -3  -1   0 5324.86  154.81
  -3   1   0 5428.43  158.11
   3   1   0 5663.09  154.96
  -3  -1   0 5255.38  175.85
   3  -1   0 5861.83  175.26
   3   1   0 5361.13  153.06
  -3  -1   0 5184.19  152.34
  -3   1   0 5860.98  175.53
   3   1   0 4936.53  165.24
  -3   1   0 4679.89  166.04
  -3  -1   0 5459.18  168.58
   5   1   0 4020.96  113.71
   5   1   0 4155.04  128.62
  -5  -1   0 3825.29  124.97
   5   1   0 3746.79  110.37
  -5   1   0 3855.73  115.20
   5  -1   0 3937.73  114.92
  -5  -1   0 3951.81  128.54
  -5   1   0 3509.73  122.89
   5  -1   0 4005.50  128.06
   5   1   0 3864.14  121.36
  -5  -1   0 3718.62  122.59
  -5   1   0 3995.20  128.30
   7   1   0  121.63    5.39
   7  -1   0  115.51    4.10
   7   1   0  129.34    4.46
  -7   1   0  116.31    7.26
  -7  -1   0  133.59    5.60
   7  -1   0  109.89    6.16
  -7  -1   0  132.53    7.23
  -7   1   0  107.56    6.58
   9   1   0  514.93   15.94
  -9  -1   0  505.56   21.44
  -9   1   0  503.89   21.43
  -9  -1   0  526.06   21.86
   9   1   0  534.63   17.59
   9  -1   0  525.28   16.03
   9  -1   0  537.63   19.98
  11   1   0 2100.19   62.58
 -11  -1   0 2078.54   71.64
  11   1   0 2064.25   59.57
  11  -1   0 2043.37   62.81
  11  -1   0 2090.43   69.51
 -11   1   0 2093.32   73.53
 -11  -1   0 2076.91   73.75
 -11   1   0 2021.50   71.74
 -13   1   0  926.04   38.01
 -13  -1   0  915.28   38.09
  13  -1   0  993.88   33.73
  13   1   0  936.59   30.19
 -13   1   0  911.47   37.79
 -13  -1   0  932.33   37.78
  13   1   0  933.13   27.79
 -15   1   0   47.32    7.68
 -15  -1   0   30.01    6.31
 -15  -1   0   32.53    6.04
  15   1   0   35.88    3.47
 -15   1   0   35.78    6.19
 -17  -1   0  372.10   22.38
 -17   1   0  390.72   22.09
 -17   1   0  390.58   22.76
 -17  -1   0  351.98   21.33
 -19  -1   0  418.83   25.51
 -19   1   0  469.77   27.12
 -19  -1   0  483.40   27.50
 -19   1   0  436.55   25.77
 -21  -1   0  192.09   17.95
   0   2   0    9.07    2.84
   0   2   0    7.54    1.36
   0  -2   0    8.68    1.48
   0  -2   0   10.20    1.64
   0   2   0    6.24    1.42
   2   2   0  124.59    5.38
  -2   2   0  128.50    4.78
  -2  -2   0  123.63    5.51
  -2  -2   0  115.80    5.42
  -2   2   0  124.45    5.66
  -2  -2   0  124.60    5.27
   2  -2   0  123.92    5.69
  -2   2   0  118.07    5.55
   2   2   0  126.90    7.34
   2   2   0  127.80    5.68
  -2  -2   0  122.38    4.58
   2  -2   0  127.15    6.61
   2   2   0  123.80    5.22
  -2   2   0  122.01    4.48
   4  -2   0   17.65    2.13
  -4  -2   0   10.81    2.06
   4   2   0   15.09    2.08
  -4  -2   0   14.33    1.58
  -4   2   0   12.51    1.73
   4   2   0   19.17    2.39
  -4  -2   0   13.93    1.43
  -4   2   0   13.73    2.20
   4   2   0   17.08    1.72
  -4   2   0   13.46    2.51
   6   2   0   45.68    2.27
   6   2   0   47.38    3.22
  -6  -2   0   49.39    3.88
  -6  -2   0   59.35    2.61
  -6   2   0   50.37    3.62
  -6   2   0   47.21    3.51
  -6   2   0   48.92    4.30
   6   2   0   50.43    3.25
  -6  -2   0   36.88    2.75
  -8  -2   0   27.06    3.88
  -8  -2   0   29.35    2.37
  -8   2   0   26.52    3.36
  -8   2   0   28.94    3.68
   8   2   0   24.93    2.78
   8   2   0   23.84    1.71
  -8   2   0   20.74    3.94
  -8  -2   0   24.44    3.70
  10  -2   0   16.65    3.07
 -10  -2   0   10.87    1.89
  10   2   0   10.17    1.17
  10   2   0    6.80    1.71
 -10   2   0   10.08    2.58
 -10  -2   0   13.44    3.11
 -10   2   0   22.09    4.27
 -10  -2   0    5.02    2.27
 -12   2   0   19.67    4.12
  12  -2   0   20.10    3.58
 -12  -2   0   14.90    4.08
 -12   2   0   14.12    3.97
 -12  -2   0   13.06    3.51
  12   2   0   18.44    1.55
  12   2   0   21.75    2.97
 -14  -2   0    4.50    2.94
 -14   2   0    6.43    3.29
  14   2   0    3.89    1.79
 -14  -2   0    5.79    2.80
  14  -2   0    3.25    2.16
 -14   2   0    4.95    2.72
 -16   2   0    9.08    3.95
 -16  -2   0    9.51    3.99
 -16   2   0    4.77    3.59
  16   2   0   20.17    3.38
 -16  -2   0   15.68    5.20
 -18   2   0   -0.30    3.02
 -18   2   0   -0.40    3.26
 -18  -2   0    2.91    3.47
 -18  -2   0    1.35    3.99
 -20  -2   0   10.16    6.23
 -20  -2   0    2.39    3.95
 -20   2   0    6.07    5.31
 -20   2   0    2.53    4.13
  -1   3   0  503.61   17.09
   1   3   0  489.71   16.21
  -1  -3   0  478.16   16.56
  -1   3   0  489.49   21.45
  -1  -3   0  481.79   16.65
  -1  -3   0  411.83   19.22
  -1   3   0  491.74   15.79
   1  -3   0  493.99   16.99
   3   3   0 3501.14  103.69
  -3   3   0 3335.41  108.72
   3   3   0 3453.29  125.51
  -3  -3   0 3659.15  115.69
  -3   3   0 3658.92  115.68
  -3   3   0 3289.09  105.43
   3   3   0 3250.31  122.64
  -3   3   0 3622.02  102.58
  -3  -3   0 3573.06   99.94
   3   3   0 3683.63  115.71
  -5  -3   0 1309.79   36.33
  -5  -3   0 1236.93   42.92
   5   3   0 1199.75   44.29
  -5   3   0 1215.63   36.50
  -5   3   0 1219.45   39.62
   5   3   0 1174.46   38.46
  -5   3   0 1238.49   41.97
  -5   3   0 1175.41   41.08
  -5  -3   0 1255.63   39.74
  -7  -3   0  331.06   12.48
  -7  -3   0  357.78   11.28
  -7   3   0  328.66   14.87
  -7   3   0  318.38   13.61
  -7  -3   0  331.17   14.72
  -7   3   0  325.29   13.88
   7   3   0  324.79   12.92
  -9  -3   0  225.27   12.20
  -9  -3   0  226.06   12.39
  -9   3   0  240.46   11.39
  -9   3   0  233.52   11.71
  -9  -3   0  247.46    9.79
   9   3   0  231.32   10.33
 -11  -3   0 1855.32   63.82
 -11  -3   0 1811.04   65.27
  11   3   0 1708.75   56.04
 -11   3   0 1741.15   63.91
 -11   3   0 1804.55   64.24
  11  -3   0 1851.45   63.61
 -13  -3   0  322.30   17.45
  13   3   0  302.74   13.61
  13  -3   0  340.81   16.40
 -13  -3   0  330.97   18.22
 -13   3   0  332.38   17.09
 -13   3   0  314.90   18.17
 -15   3   0   71.99    8.49
 -15  -3   0   80.35   10.02
  15   3   0   88.34    6.29
 -15  -3   0   73.46    8.78
  15  -3   0   88.35    7.61
 -17  -3   0  105.89   12.47
 -17  -3   0  105.65   10.72
 -17   3   0  118.32   10.96
 -19   3   0  484.73   27.05
 -19   3   0  430.67   25.67
 -19  -3   0  432.39   25.88
 -19  -3   0  434.79   27.17
   0   4   0 5865.40  176.09
   0  -4   0 5707.93  201.45
   0   4   0 5352.99  203.02
   0   4   0 5952.24  167.76
  -2   4   0 2445.42   80.65
  -2  -4   0 2657.23   84.79
  -2  -4   0 2523.79   91.59
   2   4   0 2582.26   77.19
   2   4   0 2576.88   95.80
  -2   4   0 2487.32   94.30
  -2   4   0 2653.94   76.32
  -4   4   0   48.21    4.36
  -4   4   0   22.53    3.43
  -4   4   0   28.92    2.03
   4   4   0   22.79    4.84
  -4  -4   0   24.34    2.58
   4   4   0   31.00    3.07
  -4   4   0   31.29    2.31
  -4  -4   0   42.26    2.82
   4   4   0   31.12    3.42
   6   4   0 3514.42  105.15
   6   4   0 3479.71  123.07
  -6   4   0 3672.84  116.05
  -6  -4   0 3579.03  117.34
  -6   4   0 3377.41  110.89
  -6  -4   0 3487.70  110.21
  -6   4   0 3394.20  107.17
   8   4   0 3669.41  111.71
  -8  -4   0 3700.31  117.11
  -8   4   0 3699.78  114.11
  -8   4   0 3562.11  118.46
  -8  -4   0 3849.96  125.65
  -8   4   0 3805.65  124.13
 -10   4   0  678.61   27.30
  10   4   0  701.17   25.03
 -10   4   0  722.44   28.69
 -10  -4   0  677.68   28.42
 -10  -4   0  679.56   28.59
 -10   4   0  695.57   26.64
 -12   4   0    7.90    3.19
  12   4   0    1.39    1.48
 -12  -4   0    3.79    2.81
  12  -4   0   26.64    5.13
 -12   4   0    4.94    2.43
 -12  -4   0    0.68    1.67
 -12   4   0    3.55    2.14
  14  -4   0 1635.32   59.26
  14   4   0 1586.97   52.37
 -14  -4   0 1514.45   60.78
 -14   4   0 1584.80   59.42
 -14   4   0 1648.83   60.46
 -14  -4   0 1620.32   61.10
 -16  -4   0 1273.58   51.73
 -16   4   0 1208.06   49.44
  16   4   0 1204.60   41.78
 -16   4   0 1260.55   50.01
 -16  -4   0 1175.90   50.44
 -18  -4   0  145.49   13.34
 -18   4   0  145.46   13.62
 -18  -4   0  162.42   15.61
 -18   4   0  153.43   13.61
 -20  -4   0   29.69   10.06
 -20   4   0   28.22    8.00
   1   5   0  562.26   27.24
  -1   5   0  521.04   18.71
   1  -5   0  519.21   23.71
  -1  -5   0  531.83   16.85
  -1   5   0  580.68   20.71
  -1   5   0  501.69   26.04
  -1  -5   0  536.00   23.44
  -3  -5   0 2858.34   93.58
  -3  -5   0 2851.64  100.65
  -3   5   0 2728.68   89.51
  -3   5   0 2897.74   84.18
   3   5   0 2881.71  106.62
  -3   5   0 2688.73   88.91
  -5   5   0 2502.23   70.45
   5   5   0 2301.25   72.05
  -5  -5   0 2288.55   78.82
  -5   5   0 2276.71   74.58
  -5  -5   0 2369.53   74.50
  -5   5   0 2262.21   75.81
  -5   5   0 2379.20   69.61
   5   5   0 2239.09   89.39
  -7  -5   0  127.76    7.82
  -7   5   0  143.05    5.82
  -7   5   0  127.08    8.68
  -7  -5   0  129.89    6.39
  -7   5   0  142.96    6.95
  -7   5   0  131.58    8.73
   7   5   0  140.55   11.49
   7   5   0  131.08    7.83
  -9   5   0  619.49   23.77
  -9  -5   0  589.91   21.44
  -9   5   0  658.20   26.06
  -9  -5   0  575.19   24.86
   9   5   0  611.03   30.52
  -9   5   0  614.85   24.79
   9   5   0  574.38   22.72
  11   5   0 1372.34   47.88
  11   5   0 1472.38   61.48
 -11   5   0 1484.74   52.90
 -11  -5   0 1465.64   54.42
 -11   5   0 1482.04   50.98
 -11   5   0 1439.89   52.91
 -13   5   0  765.97   31.45
 -13   5   0  793.58   32.35
 -13  -5   0  759.65   33.49
  13   5   0  759.26   28.92
  13  -5   0  775.31   33.67
 -13   5   0  739.05   32.95
  13   5   0  777.14   38.77
 -13  -5   0  827.46   35.19
 -15   5   0    6.43    3.57
  15   5   0   12.24    3.61
 -15  -5   0    8.43    4.65
 -15  -5   0   11.80    4.26
 -15   5   0   14.98    4.60
  15  -5   0   17.75    4.92
 -17  -5   0  286.55   19.46
 -17  -5   0  319.10   21.89
 -17   5   0  346.59   21.06
  17   5   0  296.55   15.47
 -19  -5   0  489.08   30.84
  19   5   0  510.18   33.38
   0  -6   0  138.50    9.61
   0   6   0  146.98   12.14
   0   6   0  122.04    7.21
   2  -6   0  131.45    9.73
  -2  -6   0  137.39    5.41
   2   6   0  124.96   11.61
  -2   6   0  137.67    7.15
   2   6   0  124.77    7.54
  -2  -6   0  146.43    9.13
  -2   6   0  142.38   11.94
  -2   6   0  126.94    8.10
  -4  -6   0   16.01    2.82
  -4   6   0   12.42    2.98
  -4   6   0   19.73    4.34
   4   6   0   23.05    3.65
   4   6   0   25.20    6.09
  -4   6   0   21.14    2.75
  -4  -6   0   21.81    2.52
  -6   6   0  128.90    8.49
   6   6   0  103.52    7.31
   6   6   0  129.14   11.87
  -6   6   0  118.64    8.99
  -6   6   0  115.88    5.86
  -6  -6   0  108.02    5.90
  -6  -6   0  100.03    6.59
  -8   6   0   96.66    7.96
   8   6   0   88.36    6.93
  -8   6   0   90.47    8.07
  -8  -6   0   99.54    5.50
   8   6   0   86.40   11.13
  -8  -6   0  100.02    7.10
  -8   6   0  114.89    5.49
  10   6   0   31.58    4.86
 -10   6   0   25.23    5.17
 -10   6   0   33.29    5.69
 -10  -6   0   31.50    4.92
  10   6   0   28.88    6.91
 -12   6   0   37.10    6.58
  12   6   0   38.78    8.49
 -12  -6   0   42.41    7.79
 -12  -6   0   46.27    6.53
  12   6   0   44.81    5.89
 -12   6   0   54.07    7.59
 -14  -6   0   62.95   10.10
  14   6   0   53.75    6.76
 -14   6   0   54.87    8.45
 -14  -6   0   63.13    8.26
  14  -6   0   60.26    8.92
  14   6   0   50.86   10.35
 -14   6   0   53.87    8.16
  16  -6   0   41.17    7.87
  16   6   0   44.18    6.59
 -16   6   0   39.10    7.88
 -16  -6   0   42.01    7.84
 -16  -6   0   57.78   10.70
  16   6   0   30.58    9.38
  18   6   0    2.59    3.43
 -18   6   0   -2.32    3.70
 -18  -6   0   -0.56    3.35
 -18  -6   0   -2.61    5.57
  18   6   0    4.69    6.20
   1   7   0   19.79    3.53
  -1   7   0   29.45    6.91
  -1   7   0   30.33    3.98
   1  -7   0   38.34    6.01
  -1  -7   0   25.67    4.76
   1   7   0   21.79    5.80
  -3   7   0  588.02   27.29
   3   7   0  591.32   23.76
  -3   7   0  626.96   25.41
  -3  -7   0  646.36   27.03
   3   7   0  686.14   33.93
  -3   7   0  640.95   22.85
   3  -7   0  624.46   29.55
  -3  -7   0  636.28   20.55
  -5  -7   0  661.00   24.08
  -5  -7   0  651.78   22.62
   5   7   0  660.64   25.54
  -5   7   0  647.27   28.63
  -5   7   0  684.50   23.34
  -5   7   0  671.45   26.84
   5   7   0  666.42   34.65
   7   7   0   31.38    4.88
  -7   7   0   26.28    4.87
  -7  -7   0   31.33    3.21
   7   7   0   22.12    6.42
  -7  -7   0   32.27    4.03
  -7   7   0   32.50    6.17
  -9   7   0   59.00    8.10
  -9  -7   0   60.46    5.89
  -9   7   0   57.27    7.30
   9   7   0   75.96   11.73
   9   7   0   64.44    6.85
 -11   7   0  268.41   16.31
  11   7   0  281.37   14.97
 -11   7   0  283.52   17.01
 -11  -7   0  271.54   15.32
  11   7   0  276.50   21.51
 -13  -7   0  275.49   16.62
  13   7   0  257.62   21.89
 -13   7   0  275.78   17.51
 -13  -7   0  298.42   19.90
 -13   7   0  281.76   17.65
  13   7   0  287.65   15.63
 -15  -7   0   46.82    7.96
 -15   7   0   44.64    8.30
 -15  -7   0   32.78    8.79
  15   7   0   40.56   10.69
  15  -7   0   46.58    8.91
 -15   7   0   42.24    8.14
  15   7   0   38.43    6.60
 -17  -7   0   62.69   12.61
  17   7   0   42.57   11.45
 -17  -7   0   53.71    9.38
  17   7   0   57.38    8.13
   0   8   0 2197.02   86.63
   0  -8   0 2117.38   80.65
   0   8   0 2011.53   67.01
  -2   8   0  891.47   31.61
  -2   8   0  928.80   37.41
  -2  -8   0  877.53   37.30
   2  -8   0  878.45   39.42
   2   8   0  891.58   43.62
   2   8   0  877.29   32.42
  -4   8   0    7.19    2.34
   4   8   0    5.89    4.22
  -4   8   0    5.40    2.76
  -4   8   0   27.47    5.94
   4   8   0    8.73    2.90
  -4  -8   0   11.22    3.08
   4  -8   0    5.17    3.23
  -6   8   0  979.58   31.53
  -6   8   0  893.77   35.40
  -6   8   0  865.42   37.47
   6   8   0  854.96   33.60
   6   8   0  911.96   45.28
  -8   8   0 1586.00   51.98
   8   8   0 1349.37   63.02
  -8   8   0 1245.73   51.88
   8   8   0 1346.18   48.48
 -10   8   0  434.75   23.04
 -10   8   0  411.66   21.26
  10   8   0  406.88   28.03
  10   8   0  375.79   19.26
 -12   8   0   29.69    6.94
 -12   8   0   21.57    5.61
  12   8   0   13.17    6.85
  12   8   0   20.86    4.92
  14   8   0  526.61   24.91
 -14   8   0  556.98   28.20
  14  -8   0  524.26   29.36
 -14  -8   0  562.55   31.00
 -14   8   0  523.53   28.01
  14   8   0  533.73   35.56
  16  -8   0  487.70   28.52
  16   8   0  564.08   25.85
   1   9   0  331.42   22.56
   1  -9   0  292.94   17.79
  -1  -9   0  280.97   16.83
  -1   9   0  291.51   14.66
   1   9   0  267.77   14.64
  -3   9   0 1142.75   39.48
   3  -9   0 1158.46   49.58
   3   9   0 1099.00   40.94
  -3   9   0 1198.83   46.52
   3   9   0 1072.42   53.16
   5   9   0  711.59   30.00
   5   9   0  714.38   40.00
  -5   9   0  809.38   28.45
  -5   9   0  792.06   31.90
   5  -9   0  740.57   36.72
  -7   9   0  101.74   11.96
   7   9   0  112.93    9.29
  -7   9   0   95.37    9.03
   7   9   0   87.67   13.64
   7  -9   0   76.43   10.95
  -9   9   0  292.99   19.09
   9   9   0  240.86   15.15
  -9   9   0  268.67   16.42
   9   9   0  255.26   21.70
 -11   9   0  832.27   39.24
  11   9   0  845.41   35.34
 -11   9   0  973.27   38.19
  11   9   0  810.33   46.95
 -13   9   0  315.36   19.54
 -13   9   0  291.19   20.53
  13   9   0  269.90   24.80
  13   9   0  275.40   17.19
   0  10   0  194.34   12.36
   2 -10   0   58.87    8.78
  -2  10   0   57.37    7.00
  -2  10   0   59.49    9.86
   2  10   0   64.45    7.84
   2  10   0   53.18   10.98
   4  10   0    2.51    2.98
  -4  10   0    6.82    4.11
   4  10   0    0.87    3.80
   4 -10   0    2.63    3.73
   6  10   0   99.78   10.16
   6  10   0  108.35   15.41
   6 -10   0  117.63   12.75
  -6  10   0  116.61   10.22
  -6  10   0  112.89   13.24
  -8  10   0  119.07   10.89
  -8  10   0  104.88   13.32
   8  10   0  121.20   16.69
   8  10   0  103.73   10.73
   8 -10   0  108.59   13.73
  10 -10   0    9.30    6.10
 -10  10   0   12.04    4.93
 -10  10   0   18.86    6.62
  10  10   0    7.35    6.40
  10  10   0    7.48    4.30
   1  11   0   35.18    6.52
  -1  11   0   32.92    6.45
  -1  11   0   20.97    6.73
   3  11   0   68.64    8.95
  -3  11   0   83.71   11.98
   3  11   0   79.83   13.63
   5  11   0   92.49   15.13
   5  11   0   79.70    9.81
  -5  11   0   98.97   13.13
  -7  11   0   35.78    8.92
   7  11   0   30.83    6.99
   7 -11   0   33.89    9.22
  -9  11   0    9.46    4.94
   9 -11   0    7.42    6.60
   0  12   0  592.02   27.90
   2  12   0  189.02   14.75
 -20   0   1    0.25    3.51
 -20   0   1    1.65    4.43
 -18   0   1    1.05    3.16
 -18   0   1    3.39    3.27
 -16   0   1   -1.19    2.28
 -16   0   1    6.43    3.35
 -14   0   1   12.37    4.03
 -14   0   1   -0.47    1.66
  14   0  -1    0.44    0.97
  12   0  -1   -0.03    0.82
 -12   0   1   -0.20    1.39
  12   0  -1   -0.37    0.69
 -12   0   1   12.32    3.31
 -10   0   1   -0.83    1.02
  10   0  -1    1.06    0.95
 -10   0   1    1.87    1.63
  -8   0   1    1.35    1.61
   8   0  -1   -0.46    0.96
  -8   0   1   -0.30    0.93
  -8   0   1   12.39    2.57
  -8   0   1    8.51    2.46
  -6   0   1    2.47    0.70
  -6   0   1    1.64    0.98
   6   0  -1    1.11    0.71
  -6   0   1   -0.22    0.64
   6   0  -1    2.50    0.89
  -4   0   1    4.44    1.69
   4   0  -1   11.92    1.81
  -2   0   1    0.70    0.64
   0   0   1  -13.76    0.13
   0   0   1  -13.82    0.09
   0   0   1  -13.82    0.14
   0   0  -1  -13.77    0.16
  -4   0  -1    2.71    1.71
   4   0   1    4.41    1.77
   4   0   1    6.58    1.88
  -6   0  -1    1.84    1.07
  -6   0  -1    1.17    0.88
  -8   0  -1    0.44    1.20
   8   0   1   -0.82    0.72
   8   0   1    4.07    0.93
  -8   0  -1    0.33    1.45
  10   0   1    0.46    0.56
 -10   0  -1   -0.44    1.23
 -10   0  -1    3.47    1.82
  10   0   1    0.32    0.64
 -12   0  -1    1.89    1.81
 -12   0  -1    0.77    1.91
  12   0   1    0.83    0.86
 -14   0  -1    1.63    2.27
 -14   0  -1    0.84    1.92
 -16   0  -1    5.85    3.73
 -16   0  -1   10.25    4.04
 -18   0  -1   -2.15    3.35
 -18   0  -1    0.93    2.79
 -20   0  -1    0.55    3.79
 -20   0  -1   -0.48    4.61
 -21  -1   1  194.39   18.04
 -21   1   1  174.66   16.92
 -21   1   1  198.86   17.84
 -19  -1   1  512.75   29.13
 -19   1   1  589.60   30.66
 -19  -1   1  554.99   30.33
 -19   1   1  562.10   29.94
 -17  -1   1  201.63   15.12
 -17  -1   1  217.42   15.82
 -17   1   1  209.53   15.49
 -17   1   1  196.90   14.86
  15   1  -1   52.99    4.25
 -15  -1   1   60.12    7.87
  15  -1  -1   54.88    4.92
 -15  -1   1   64.55    8.62
 -15   1   1   46.94    7.59
 -15   1   1   52.55    7.47
  13  -1  -1  794.33   24.86
 -13  -1   1  743.87   32.69
  13   1  -1  810.77   26.03
 -13  -1   1  776.59   32.77
 -13   1   1  768.40   32.77
  13   1  -1  807.62   24.77
 -13   1   1  760.04   32.68
  13  -1  -1  816.54   29.74
 -11  -1   1 1745.81   63.89
  11   1  -1 1830.12   54.04
 -11   1   1 1751.58   63.69
  11  -1  -1 1799.00   60.82
  11   1  -1 1755.92   52.08
  11  -1  -1 1808.37   54.15
 -11  -1   1 1710.80   61.86
  -9  -1   1  635.01   26.24
   9  -1  -1  653.90   20.82
  -9   1   1  646.98   26.08
   9  -1  -1  655.77   24.84
   9   1  -1  651.04   20.59
  -9  -1   1  709.67   24.46
  -9   1   1  672.81   26.25
   9   1  -1  659.14   21.52
   7  -1  -1  496.01   18.83
  -7  -1   1  501.59   17.88
   7   1  -1  478.73   17.13
  -7   1   1  483.37   15.01
  -7  -1   1  462.12   19.34
  -7   1   1  465.68   19.24
  -7  -1   1  493.91   19.01
   7   1  -1  481.70   16.00
  -7   1   1  497.00   19.42
   7   1  -1  490.10   15.38
   7  -1  -1  475.09   15.41
  -5  -1   1 2690.05   96.81
  -5  -1   1 3043.63   85.57
   5   1  -1 2998.56   85.47
  -5   1   1 2725.78   84.88
  -5   1   1 2935.24   86.39
   5  -1  -1 3083.04   86.23
   5  -1  -1 2882.66   87.99
  -5  -1   1 3077.63   94.22
   5  -1  -1 2842.99   95.27
   5   1  -1 2891.77   83.00
  -5   1   1 2768.20   96.84
  -5   1   1 2909.76   92.94
   3  -1  -1 3520.17  103.01
  -3   1   1 3517.40  103.31
  -3  -1   1 3665.60  102.14
  -3   1   1 3404.76  109.99
  -3   1   1 3473.38  105.44
  -3  -1   1 3439.22   99.24
   3   1  -1 3463.04   99.42
   3   1  -1 3563.69  102.25
   3  -1  -1 3443.22  113.58
   3  -1  -1 3453.52  109.81
   1  -1  -1 1299.20   44.80
   1   1  -1 1236.81   44.40
   1  -1  -1 1236.34   39.57
  -1  -1   1 1255.16   44.62
   1   1  -1 1251.18   40.81
  -1  -1   1 1259.98   40.59
   1  -1  -1 1153.80   45.07
  -1   1   1 1180.51   39.63
  -1  -1   1 1253.20   35.76
   1   1   1  834.55   24.70
  -1   1  -1  804.47   25.43
   1  -1   1  822.19   24.43
  -1  -1  -1  793.95   28.94
   1  -1   1  812.27   23.22
  -1   1  -1  784.17   24.62
  -1   1  -1  814.47   24.64
  -1  -1  -1  668.40   24.46
   1  -1   1  822.48   24.51
   1  -1   1  754.87   24.45
  -3  -1  -1 4550.52  146.01
   3  -1   1 4949.06  152.79
  -3   1  -1 4488.65  143.01
   3  -1   1 4655.32  145.42
   3   1   1 4780.89  145.53
  -3   1  -1 4533.02  137.58
   3  -1   1 4554.09  140.69
   3   1   1 4829.55  153.07
  -3  -1  -1 4674.24  153.21
   3  -1   1 4383.04  146.12
  -3   1  -1 4884.75  153.17
   3  -1   1 4684.37  137.36
  -5   1  -1 2405.49   80.40
  -5   1  -1 2328.37   77.49
  -5  -1  -1 2406.98   77.08
  -5  -1  -1 2337.69   76.27
   5  -1   1 2409.06   72.50
   5  -1   1 2479.76   80.26
  -7  -1  -1  194.07    9.71
  -7  -1  -1  190.64    9.61
  -7   1  -1  173.08    9.26
   7   1   1  182.96    7.97
  -7  -1  -1  193.27    8.69
   9  -1   1  445.89   16.94
  -9  -1  -1  414.61   18.89
   9   1   1  456.31   15.68
   9  -1   1  455.34   14.13
  -9   1  -1  424.28   18.98
  11  -1   1 1723.50   50.41
 -11  -1  -1 1656.64   60.09
  11   1   1 1732.53   52.26
 -11   1  -1 1722.27   61.81
 -11   1  -1 1663.23   60.52
 -11  -1  -1 1659.26   61.81
  11  -1   1 1720.92   57.07
  13  -1   1  788.28   28.11
 -13   1  -1  787.08   33.81
 -13  -1  -1  784.64   33.74
  13   1   1  837.63   26.58
 -13   1  -1  769.10   33.26
 -13  -1  -1  797.02   33.51
 -15   1  -1    9.69    3.78
 -15   1  -1   17.38    5.26
 -15  -1  -1    9.87    4.28
 -15  -1  -1   12.56    4.00
 -17   1  -1  172.62   14.51
 -17  -1  -1  179.49   14.03
 -17  -1  -1  163.34   14.18
 -17   1  -1  156.95   13.17
 -19  -1  -1  445.83   26.34
 -19  -1  -1  403.25   25.07
 -19   1  -1  411.45   25.14
 -19   1  -1  413.82   25.85
 -20  -2   1   82.13   13.05
 -20  -2   1   98.66   12.68
 -20   2   1   92.40   12.46
 -20   2   1   87.80   12.61
 -18   2   1  306.79   19.94
 -18  -2   1  290.42   19.18
 -18   2   1  257.42   18.26
 -18  -2   1  323.92   21.00
 -16   2   1 1723.62   63.98
  16   2  -1 1713.97   52.66
 -16   2   1 1607.58   64.08
 -16  -2   1 1646.67   63.61
 -16  -2   1 1593.73   64.30
  14   2  -1 1381.66   43.07
 -14   2   1 1330.16   51.95
 -14  -2   1 1297.04   51.26
 -14   2   1 1377.89   51.81
 -14  -2   1 1263.15   51.91
  14  -2  -1 1383.73   48.89
 -12   2   1  129.98    9.47
 -12  -2   1  158.77   10.35
  12   2  -1  137.61    6.13
 -12  -2   1  140.34   10.20
 -12   2   1  152.62   10.73
  12  -2  -1  152.01    9.18
  12   2  -1  152.04    7.45
  10  -2  -1 1425.52   51.72
  10   2  -1 1501.83   45.68
 -10  -2   1 1457.13   53.37
  10   2  -1 1506.83   43.35
 -10   2   1 1410.41   52.68
 -10   2   1 1489.34   52.43
 -10  -2   1 1456.04   51.75
  -8   2   1 5305.81  174.65
  -8   2   1 5589.94  163.12
   8   2  -1 5493.50  171.17
  -8   2   1 5421.95  181.69
   8   2  -1 5738.85  161.04
  -8  -2   1 5744.24  176.83
   8   2  -1 5380.42  155.67
  -8  -2   1 5360.26  182.11
   8  -2  -1 5326.05  178.80
   6  -2  -1 3596.67  115.00
  -6   2   1 3356.62  105.55
   6   2  -1 3601.92  108.74
  -6   2   1 3532.70  103.98
   6   2  -1 3544.25  102.79
  -6   2   1 3396.28  115.59
  -6   2   1 3331.80  111.37
  -6  -2   1 3629.36   99.43
  -6  -2   1 3320.08  115.95
   6   2  -1 3458.30   99.29
   4   2  -1   21.17    2.06
   4   2  -1   17.09    1.21
  -4   2   1   15.98    2.11
   4  -2  -1   17.88    2.44
   4  -2  -1   16.87    2.51
   4   2  -1   15.73    2.98
  -4   2   1   14.48    2.40
  -4  -2   1   12.26    2.18
  -2   2   1 3356.23  113.13
   2   2  -1 3847.65  105.22
  -2   2   1 3445.54  129.52
  -2  -2   1 4005.41  108.22
  -2  -2   1 3819.12  105.00
   2  -2  -1 3508.25  129.49
   2   2  -1 3483.04  130.36
   2   2  -1 3986.39  108.34
   2  -2  -1 3665.11  115.80
  -2  -2   1 3789.34  130.67
   0   2  -1 9861.04  263.21
   0  -2  -1 8584.93  269.87
   0  -2   1 9396.13  276.57
   0  -2   1 8791.33  270.96
   0  -2  -1 8602.39  311.59
   0   2   1 8686.45  312.16
   0  -2  -1 8949.23  276.11
   0   2  -1 8682.82  273.60
   0  -2   1 8305.73  310.72
   0   2   1 8422.02  312.61
   0   2  -1 9338.30  318.05
   0  -2   1 9990.58  266.07
   0   2   1 8796.51  268.87
   0   2   1 9473.17  279.07
   0  -2   1 9188.85  257.63
   2  -2   1 4662.52  141.94
  -2  -2  -1 4451.87  129.44
  -2  -2  -1 3946.08  151.03
  -2   2  -1 4229.18  129.35
  -2   2  -1 4399.47  133.17
   2  -2   1 4366.30  128.13
   2   2   1 4396.77  142.03
  -2   2  -1 4094.08  128.20
   2  -2   1 4568.63  126.00
   2   2   1 4145.34  150.87
  -2   2  -1 4376.24  132.40
   4   2   1  179.11    8.37
  -4   2  -1  169.68    6.37
  -4  -2  -1  175.25    5.88
  -4  -2  -1  162.58    7.59
   4  -2   1  176.34    7.68
  -4  -2  -1  166.48    8.20
   4  -2   1  174.30    5.99
  -4   2  -1  175.51    7.84
  -4   2  -1  179.11    7.93
  -6  -2  -1 3293.85  108.74
  -6   2  -1 3474.26  113.58
  -6   2  -1 3337.47  107.37
  -6   2  -1 3303.88  102.72
  -6  -2  -1 3491.87  114.28
  -6  -2  -1 3434.84  107.92
  -6  -2  -1 3506.29   97.43
  -8   2  -1 4502.18  147.15
  -8  -2  -1 4239.60  140.97
   8   2   1 4544.32  130.60
  -8   2  -1 4394.01  142.18
  -8   2  -1 4230.18  132.58
  -8  -2  -1 4517.40  147.82
 -10   2  -1 1399.67   51.91
 -10  -2  -1 1435.50   52.96
 -10   2  -1 1458.40   52.41
  10   2   1 1466.95   45.42
 -10  -2  -1 1420.40   51.15
 -12  -2  -1  167.91   11.37
 -12   2  -1  173.61   12.11
 -12  -2  -1  178.06   11.84
  12  -2   1  173.78    9.55
  12   2   1  179.78    8.69
 -12   2  -1  179.56   11.30
  14   2   1 1433.09   44.72
 -14  -2  -1 1399.28   53.47
 -14  -2  -1 1341.89   54.00
 -14   2  -1 1372.95   53.71
 -16   2  -1 1224.19   50.16
 -16  -2  -1 1176.76   49.59
 -16  -2  -1 1191.82   50.29
 -16   2  -1 1288.93   51.07
 -18  -2  -1  225.10   17.23
 -18  -2  -1  279.22   19.28
 -18   2  -1  246.03   17.71
 -20  -2  -1   73.38   12.46
 -20   2  -1   83.70   12.77
 -21   3   1  273.54   21.06
 -19  -3   1  454.61   27.58
 -19  -3   1  457.54   26.38
 -19   3   1  439.69   26.06
 -17   3   1  332.93   20.31
 -17  -3   1  275.23   18.33
 -17   3   1  296.26   18.56
 -17  -3   1  303.58   20.08
  17   3  -1  278.99   13.49
 -15  -3   1    1.96    2.32
 -15  -3   1   27.37    6.17
 -15   3   1    5.71    3.41
 -15   3   1    2.00    2.54
  15   3  -1    1.79    1.74
  15  -3  -1    2.06    2.39
 -13  -3   1 1430.79   55.43
 -13   3   1 1420.03   54.69
  13   3  -1 1490.54   46.98
  13   3  -1 1418.44   43.28
  13  -3  -1 1473.39   53.52
 -13   3   1 1460.19   54.79
 -13  -3   1 1508.52   55.10
 -11   3   1 1662.57   57.79
  11  -3  -1 1554.99   57.12
 -11   3   1 1570.85   51.98
  11   3  -1 1589.08   50.35
 -11  -3   1 1628.07   57.29
 -11   3   1 1573.36   57.63
 -11  -3   1 1582.37   58.39
  11   3  -1 1593.50   47.20
  -9   3   1  693.70   24.89
  -9   3   1  600.33   25.18
   9   3  -1  602.56   21.56
  -9   3   1  608.50   22.46
   9   3  -1  590.97   19.49
   9  -3  -1  636.01   25.46
  -9  -3   1  568.02   24.74
   7   3  -1   63.26    3.33
  -7  -3   1   60.69    4.79
  -7   3   1   65.86    4.60
   7   3  -1   54.55    3.97
  -7   3   1   52.49    4.15
   7   3  -1   56.70    3.35
  -7   3   1   55.29    4.96
  -5   3   1 3904.12  121.49
  -5  -3   1 4171.17  129.47
  -5   3   1 3832.13  128.58
   5   3  -1 3962.54  115.32
  -5   3   1 3842.17  116.86
   5   3  -1 3706.93  135.78
   5   3  -1 3880.28  139.26
   5   3  -1 3873.95  111.30
  -3   3   1 3810.95  120.33
   3   3  -1 3594.74  139.08
   3   3  -1 4040.14  114.96
  -3  -3   1 4124.09  128.49
   1  -3  -1  699.82   27.86
   1   3  -1  658.48   21.53
  -1   3   1  623.46   28.10
   1  -3  -1  687.61   22.29
  -1   3   1  685.83   20.91
   1  -3  -1  746.11   29.18
   1   3  -1  651.83   28.08
  -1   3   1  600.07   22.02
   1   3   1 1277.87   42.11
  -1   3  -1 1212.20   40.03
  -1  -3  -1 1191.73   46.61
   1   3   1 1270.11   48.54
  -1  -3  -1 1187.83   39.18
  -1   3  -1 1269.81   40.68
  -1  -3  -1 1240.26   38.35
   1  -3   1 1289.00   37.86
   1  -3   1 1263.00   37.92
  -1   3  -1 1256.65   37.94
   1   3   1 1258.24   46.99
  -3   3  -1 2620.66   84.96
   3  -3   1 2804.92   88.90
   3   3   1 2516.84   95.47
  -3   3  -1 2735.45   81.29
   3   3   1 2836.60   90.00
  -3   3  -1 2738.48   82.04
   3   3   1 2596.20   81.44
  -3   3  -1 2623.11   82.18
   3   3   1 2795.04   97.87
   3  -3   1 2720.18   79.18
   5  -3   1 3417.50  100.93
   5   3   1 3446.04  103.83
  -5  -3  -1 3494.50   98.54
  -5   3  -1 3298.76  104.78
  -5   3  -1 3381.68  104.64
  -5  -3  -1 3600.89  109.80
  -5  -3  -1 3385.34  115.52
   5  -3   1 3688.52  114.48
  -7  -3  -1  261.35   11.12
  -7   3  -1  240.25   11.62
   7   3   1  250.79   11.16
  -7   3  -1  274.81   12.98
  -7  -3  -1  274.05   12.70
  -7  -3  -1  254.16   12.22
  -7   3  -1  259.21   11.88
  -7  -3  -1  278.77    8.74
  -9   3  -1 1133.50   41.98
  -9   3  -1 1083.10   41.19
  -9  -3  -1 1209.45   37.83
  -9  -3  -1 1123.90   41.50
  -9  -3  -1 1123.67   42.84
  -9  -3  -1 1189.30   39.31
  -9   3  -1 1101.08   38.96
   9   3   1 1162.41   37.55
 -11   3  -1 1146.62   43.67
  11   3   1 1219.06   38.41
 -11   3  -1 1177.55   43.56
 -11  -3  -1 1087.23   43.05
 -11  -3  -1 1131.37   44.41
 -13  -3  -1 1028.52   41.86
 -13   3  -1  996.88   40.91
 -13   3  -1 1061.15   41.38
  13  -3   1 1056.71   39.08
  13   3   1 1029.96   34.96
 -13  -3  -1  992.08   40.96
 -15   3  -1   22.15    5.44
 -15  -3  -1   22.62    5.41
 -15   3  -1   18.48    5.20
  15   3   1   23.04    3.99
 -15  -3  -1   20.07    5.56
 -17  -3  -1  405.28   23.44
 -17   3  -1  399.82   22.85
 -17   3  -1  390.10   23.22
 -17  -3  -1  413.81   24.15
 -19   3  -1  417.04   25.28
 -19  -3  -1  394.55   24.89
 -19  -3  -1  420.44   26.17
 -20   4   1   22.65    7.72
 -20  -4   1   21.58    8.62
 -20   4   1   15.61    6.20
 -18   4   1    3.02    4.03
 -18  -4   1    1.02    4.55
 -18  -4   1   -0.06    3.01
 -18   4   1    3.43    3.60
 -16  -4   1   45.36    8.72
 -16  -4   1   44.25    7.61
 -16   4   1   54.12    8.54
  16  -4  -1   73.51    8.40
  16   4  -1   58.77    6.09
 -16   4   1   50.64    7.83
 -14   4   1   12.72    4.31
 -14   4   1   14.18    4.18
  14   4  -1   12.88    3.21
 -14  -4   1   16.38    4.67
 -14  -4   1   13.25    4.54
  14  -4  -1   31.44    5.66
  12  -4  -1   40.74    6.18
  12   4  -1   37.43    4.52
 -12   4   1   53.01    5.91
 -12  -4   1   40.07    6.60
 -12   4   1   39.85    6.24
 -12   4   1   44.17    5.69
 -12  -4   1   44.01    6.08
 -10   4   1   26.34    4.68
 -10  -4   1   23.25    4.12
 -10   4   1   23.51    3.77
  10  -4  -1   24.46    4.76
  10   4  -1   25.16    5.40
 -10   4   1   25.15    4.08
  10   4  -1   24.64    3.64
  -8  -4   1  100.02    6.91
   8   4  -1  112.39    5.59
   8   4  -1   94.99    8.88
  -8   4   1  101.38    6.31
  -8   4   1   88.65    6.47
  -8   4   1   91.64    7.07
   8   4  -1   98.23    6.26
  -6   4   1   45.12    3.51
  -6  -4   1   47.50    4.09
   6   4  -1   47.46    3.32
  -6   4   1   53.17    2.89
   6   4  -1   51.76    4.10
  -6   4   1   61.28    4.86
  -6  -4   1   57.36    2.62
   6   4  -1   50.03    6.73
  -6   4   1   51.02    4.56
   4   4  -1   53.46    7.04
  -4   4   1   50.25    3.05
  -4  -4   1   48.17    2.52
  -4  -4   1   54.67    3.76
  -4   4   1   46.78    3.98
  -4   4   1   47.02    4.46
  -4   4   1   49.82    3.34
   4   4  -1   48.77    3.89
  -2   4   1  178.96    8.25
  -2  -4   1  172.11    8.75
   2   4  -1  183.50    8.08
   2  -4  -1  173.79   10.71
  -2  -4   1  192.33    7.55
   2   4  -1  177.05   12.01
  -2   4   1  179.43   11.65
  -2   4   1  188.64    6.38
  -2   4   1  178.17    8.02
   0  -4  -1   61.55    5.68
   0   4  -1   43.77    6.00
   0   4  -1   49.74    3.55
   0   4   1   52.15    4.08
   0  -4   1   56.46    2.49
   0   4   1   56.97    6.43
   0  -4   1   53.55    2.33
   0   4  -1   43.21    3.90
   0  -4  -1   50.34    2.83
   2   4   1  129.86    9.90
  -2  -4  -1  150.35    5.99
   2   4   1  121.90    7.06
   2   4   1  142.00    6.59
  -2   4  -1  138.53    7.93
  -2   4  -1  142.48    7.44
  -2   4  -1  134.16    6.10
   4   4   1   10.45    3.31
  -4   4  -1   14.02    1.58
  -4   4  -1   16.42    1.94
  -4   4  -1   14.42    2.99
   4  -4   1   14.20    1.61
   4   4   1    9.09    2.29
  -4   4  -1   13.36    2.81
  -4  -4  -1   12.78    2.31
   4  -4   1   12.92    1.69
  -6  -4  -1  104.94    6.63
   6   4   1  106.39    6.58
  -6   4  -1  110.57    7.15
   6  -4   1  103.37    5.63
  -6   4  -1  108.01    4.73
  -6  -4  -1  101.15    5.87
  -6  -4  -1  106.56    4.86
  -6   4  -1  106.73    5.35
  -6   4  -1   95.65    6.93
  -8   4  -1   45.82    5.30
  -8  -4  -1   46.51    4.78
  -8  -4  -1   50.88    3.12
   8   4   1   38.52    4.38
  -8   4  -1   53.59    5.98
  -8  -4  -1   52.75    4.12
 -10   4  -1   25.93    4.81
 -10  -4  -1   33.01    4.94
 -10  -4  -1   30.12    3.70
 -10   4  -1   40.35    5.41
 -10  -4  -1   40.15    5.66
 -10   4  -1   38.07    4.71
  10   4   1   32.00    4.18
 -12  -4  -1   46.82    6.52
 -12   4  -1   48.71    6.09
  12   4   1   47.47    5.24
 -12   4  -1   58.13    7.63
 -12  -4  -1   58.06    7.50
 -14   4  -1   26.94    5.55
 -14  -4  -1   22.02    5.82
 -14  -4  -1   17.72    4.70
  14  -4   1   37.48    6.03
 -14   4  -1   22.96    5.60
  14   4   1   18.68    3.80
 -16   4  -1   24.45    6.38
  16   4   1   23.27    4.61
 -16  -4  -1   35.83    7.96
 -16  -4  -1   20.68    5.72
 -18  -4  -1    2.99    5.40
 -18  -4  -1   -0.48    3.22
 -18   4  -1   -0.24    3.57
 -18   4  -1    3.58    4.20
 -20  -4  -1   30.04    9.71
 -19  -5   1  230.35   17.94
 -19  -5   1  224.94   20.34
 -19   5   1  265.28   19.02
  19   5  -1  253.41   22.21
  17   5  -1   67.74   12.05
 -17  -5   1   80.67   10.37
  17   5  -1   79.69    7.79
 -17   5   1   75.82   10.54
 -17   5   1   78.75    9.78
 -17  -5   1   80.19   12.24
 -15   5   1   41.84    7.38
  15   5  -1   44.06    9.44
  15   5  -1   33.03    5.23
  15  -5  -1   38.84    7.13
 -15  -5   1   42.73    8.68
 -15  -5   1   36.06    6.61
 -15   5   1   56.94    7.44
 -13  -5   1  476.61   24.67
 -13   5   1  473.75   23.24
  13   5  -1  467.97   19.61
  13   5  -1  463.35   27.17
 -13   5   1  477.89   21.94
 -13  -5   1  455.43   22.90
  13  -5  -1  490.61   23.62
 -13   5   1  446.99   21.06
 -11   5   1  688.84   28.21
  11   5  -1  601.48   24.46
  11  -5  -1  610.41   28.86
 -11  -5   1  683.05   28.38
 -11   5   1  664.52   26.44
 -11   5   1  648.55   26.76
  11   5  -1  702.14   33.87
  -9   5   1  197.68   10.07
  -9   5   1  186.54   11.32
   9   5  -1  189.78   10.12
   9   5  -1  187.11   14.29
  -9   5   1  188.67   10.97
  -9  -5   1  204.96   11.25
  -7  -5   1  149.22    8.42
  -7   5   1  148.28    7.31
  -7   5   1  133.10    8.75
  -7   5   1  151.20    6.13
   7   5  -1  154.49   12.38
  -7   5   1  151.14    9.25
   7   5  -1  137.02    8.03
  -5  -5   1 1163.06   40.52
   5   5  -1 1114.60   37.69
  -5  -5   1 1147.28   36.91
  -5   5   1 1126.27   39.62
  -5   5   1 1194.28   39.07
  -5   5   1 1128.37   39.98
   5   5  -1 1128.06   48.96
  -5   5   1 1167.87   35.94
   3   5  -1 1103.74   49.45
   3  -5  -1 1172.23   47.51
   3   5  -1 1174.56   38.36
  -3  -5   1 1221.69   40.58
  -3  -5   1 1213.93   43.50
  -3   5   1 1171.42   37.50
  -3   5   1 1197.55   40.06
  -3   5   1 1198.88   49.01
  -1   5   1  262.98   11.46
  -1  -5   1  283.06   10.03
  -1  -5   1  267.31   13.46
  -1   5   1  296.66   17.28
   1  -5  -1  269.83   15.12
  -1   5   1  272.23   11.88
  -1   5   1  287.61    9.93
   1   5  -1  271.10   11.40
   1   5   1  311.83   11.45
   1   5   1  284.92   17.41
   1   5   1  280.89   12.31
  -1   5  -1  293.53   11.48
  -1   5  -1  297.51   17.14
  -1  -5  -1  288.40   10.27
  -1  -5  -1  274.58   15.10
  -1   5  -1  290.49   13.06
  -3   5  -1 1243.94   44.00
  -3   5  -1 1312.59   40.14
  -3  -5  -1 1288.83   40.46
   3   5   1 1353.15   53.76
  -3  -5  -1 1252.94   48.99
   3   5   1 1282.26   41.99
  -3   5  -1 1273.23   43.91
  -5   5  -1  947.50   35.17
  -5   5  -1 1008.78   32.00
  -5   5  -1  923.25   35.20
  -5  -5  -1  944.71   33.89
  -5   5  -1 1030.14   30.95
   5   5   1 1029.83   43.06
  -7   5  -1  142.86    9.25
  -7   5  -1  145.92    6.10
  -7   5  -1  140.80    6.65
  -7   5  -1  122.50    8.73
  -7  -5  -1  135.90    7.34
  -7  -5  -1  126.93    8.06
   7   5   1  137.97   11.34
   7   5   1  120.68    7.84
   9   5   1  190.24   14.36
   9   5   1  186.50   10.41
  -9  -5  -1  194.90    9.62
  -9   5  -1  201.59   12.22
  -9  -5  -1  183.96   11.17
  -9   5  -1  205.65   11.99
  -9   5  -1  203.38    9.47
  11   5   1  638.89   24.96
 -11  -5  -1  625.65   24.40
 -11   5  -1  641.62   27.13
 -11  -5  -1  649.06   28.42
 -11   5  -1  676.80   24.58
 -11   5  -1  622.40   28.08
 -11  -5  -1  657.52   28.32
 -13  -5  -1  398.95   20.57
  13   5   1  361.16   17.01
 -13   5  -1  390.20   17.48
 -13   5  -1  379.77   20.67
 -13  -5  -1  362.48   20.44
 -13   5  -1  345.93   18.84
 -15  -5  -1   26.81    6.94
  15   5   1   29.51    5.09
 -15   5  -1   24.40    5.34
 -15  -5  -1   20.80    5.41
 -15   5  -1   22.45    6.19
  17   5   1   70.37    7.73
 -17  -5  -1   59.35    9.63
 -17   5  -1   60.27   10.04
 -17  -5  -1   68.58   11.31
 -19  -5  -1  219.44   19.57
  18   6  -1  118.74    9.93
 -18  -6   1  112.78   15.89
 -18   6   1  106.86   12.87
  18   6  -1  118.77   16.94
 -18  -6   1  104.48   12.35
 -16  -6   1 1051.04   47.30
 -16  -6   1  965.68   43.58
  16   6  -1 1013.86   37.91
  16  -6  -1  999.01   43.45
  16   6  -1 1049.19   51.87
 -16   6   1 1001.80   43.03
 -14  -6   1  836.72   37.05
  14   6  -1  865.58   32.82
 -14   6   1  846.39   36.89
  14   6  -1  857.90   44.43
  14  -6  -1  921.09   38.63
 -14  -6   1  913.25   40.51
 -14   6   1  844.01   35.00
 -12  -6   1   42.32    6.27
  12   6  -1   39.34    8.59
  12   6  -1   47.56    5.87
  12  -6  -1   69.12    8.98
 -12   6   1   49.15    7.28
 -12   6   1   44.29    6.73
 -10   6   1 1015.42   35.76
 -10   6   1  928.09   36.21
  10   6  -1  915.16   45.13
 -10   6   1  972.49   37.33
  10   6  -1  934.40   34.35
 -10  -6   1  969.39   37.65
   8   6  -1 1923.10   62.63
  -8   6   1 2064.38   58.73
  -8   6   1 1922.58   65.21
   8   6  -1 1816.72   78.64
  -8  -6   1 1998.62   68.61
  -8   6   1 2070.31   66.31
  -8   6   1 1794.31   65.62
  -6   6   1 1797.90   61.28
  -6   6   1 1927.66   60.90
   6   6  -1 1770.30   74.13
  -6  -6   1 1822.51   63.08
  -6   6   1 1873.11   55.89
   6   6  -1 1787.42   58.43
  -6   6   1 1750.63   61.22
  -6  -6   1 1828.25   57.89
  -4  -6   1   69.84    4.38
   4  -6  -1   64.25    7.19
  -4   6   1   72.85    4.83
  -4  -6   1   65.24    4.44
  -4   6   1   73.58    7.59
   4   6  -1   69.87    9.53
  -4   6   1   81.29    5.89
   4   6  -1   71.93    5.53
  -2  -6   1 2796.14  101.46
  -2   6   1 2810.96   85.61
  -2   6   1 2855.53  107.20
   2   6  -1 2841.59  107.71
   2   6  -1 2834.45   86.13
  -2  -6   1 2752.07   92.71
  -2   6   1 2791.99   90.05
   2  -6  -1 2854.75  105.04
   0   6   1 2536.02   79.29
   0   6   1 2772.92  100.22
   0  -6  -1 2564.18   96.16
   0   6  -1 2542.15   98.73
   0   6  -1 2568.71   78.74
   0  -6   1 2505.93   94.39
   2   6   1 1826.16   69.12
  -2   6  -1 1636.13   56.44
   2   6   1 1801.39   57.01
  -2  -6  -1 1650.99   51.39
  -2   6  -1 1659.60   57.41
  -2  -6  -1 1599.18   63.78
   2   6   1 1591.46   53.46
  -2   6  -1 1615.63   52.06
  -4   6  -1    3.97    1.50
  -4  -6  -1   19.57    3.50
  -4  -6  -1    3.16    1.30
  -4   6  -1    1.58    1.62
   4   6   1   -0.16    1.82
  -4   6  -1   14.36    3.79
   4   6   1    6.81    2.30
  -6   6  -1 2014.19   68.34
  -6   6  -1 2075.65   68.04
  -6   6  -1 2102.48   61.40
  -6   6  -1 2110.99   63.51
   6   6   1 1992.21   64.69
   6   6   1 1900.28   80.36
  -6  -6  -1 1948.54   66.36
  -6  -6  -1 1993.45   63.58
  -8   6  -1 1948.62   70.43
  -8   6  -1 2117.20   69.90
   8   6   1 2022.89   82.95
   8   6   1 2020.86   66.51
  -8  -6  -1 2097.09   68.06
  -8   6  -1 2179.48   64.21
  10   6   1  597.91   32.54
 -10   6  -1  591.70   26.67
 -10   6  -1  668.79   22.78
 -10  -6  -1  599.78   26.34
 -10  -6  -1  605.64   23.14
  10   6   1  565.40   24.17
 -10   6  -1  623.82   27.34
 -12   6  -1   53.41    7.99
 -12   6  -1   58.92    8.25
 -12  -6  -1   47.70    7.90
  12   6   1   92.29   12.42
  12   6   1   59.28    6.76
 -12  -6  -1   62.21    7.46
 -14  -6  -1  629.98   30.79
  14   6   1  604.46   25.66
  14  -6   1  615.35   30.00
 -14  -6  -1  569.63   28.89
 -14   6  -1  637.72   29.15
 -14   6  -1  654.84   30.42
  16   6   1  947.00   50.88
 -16  -6  -1 1029.75   45.79
  16   6   1 1049.61   38.66
 -16   6  -1 1016.80   44.35
  18   6   1  118.76   10.06
 -17  -7   1  204.62   19.02
  17   7  -1  165.75   12.35
  17   7  -1  178.54   20.91
 -17   7   1  175.57   14.77
 -17  -7   1  150.40   13.89
  15   7  -1   -3.62    4.19
 -15  -7   1    6.90    3.81
 -15   7   1    8.85    4.48
 -15  -7   1    6.70    5.37
 -15   7   1    0.19    2.81
  15   7  -1    0.04    2.55
  15  -7  -1    6.08    4.63
 -13   7   1  635.80   29.14
  13   7  -1  640.63   37.38
 -13  -7   1  606.67   28.91
 -13   7   1  673.75   29.91
  13  -7  -1  656.22   31.70
  13   7  -1  642.61   26.69
 -11   7   1  868.14   36.34
  11   7  -1  912.00   46.15
 -11  -7   1  924.31   36.80
 -11   7   1  918.80   36.90
  11   7  -1  903.21   34.10
   9   7  -1  546.75   23.06
  -9  -7   1  563.21   23.68
  -9   7   1  550.57   25.26
  -9   7   1  564.90   24.69
   9   7  -1  550.95   31.92
  -7   7   1  194.23    8.83
   7   7  -1  174.02   10.58
  -7   7   1  186.94   11.31
   7   7  -1  181.69   15.68
  -7  -7   1  177.54    9.79
  -7   7   1  204.74   13.05
   5  -7  -1 1711.23   67.58
  -5   7   1 1738.76   52.86
   5   7  -1 1664.98   70.43
  -5  -7   1 1667.90   53.87
  -5   7   1 1694.63   57.14
  -5   7   1 1702.10   59.01
   5   7  -1 1637.49   54.83
  -5  -7   1 1578.27   57.16
   3   7  -1 1164.22   39.85
  -3   7   1 1143.36   41.43
   3   7  -1 1132.66   52.09
   3  -7  -1 1160.15   49.36
  -3   7   1 1209.56   39.04
  -3  -7   1 1201.77   44.65
  -1   7   1  796.70   28.74
  -1   7   1  877.79   39.92
   1   7  -1  776.46   28.54
  -1  -7   1  849.99   34.13
   1   7  -1  741.53   38.36
   1  -7  -1  804.26   35.88
   1  -7   1  637.34   28.11
  -1   7  -1  633.57   22.71
   1   7   1  595.00   31.89
  -1  -7  -1  597.40   28.37
   1   7   1  602.07   23.47
   3   7   1 1821.80   59.56
  -3   7  -1 1842.93   57.63
  -3   7  -1 1816.35   63.90
  -3   7  -1 1842.45   62.78
  -3  -7  -1 1863.74   70.00
  -3  -7  -1 1826.56   56.60
   3   7   1 1806.83   75.42
   5   7   1 1092.98   51.03
  -5   7  -1 1096.52   42.71
  -5   7  -1 1097.79   41.29
  -5  -7  -1 1162.93   39.77
  -5  -7  -1 1151.01   36.88
   5   7   1 1101.75   39.33
  -7  -7  -1  188.89    9.39
  -7  -7  -1  160.59    8.66
   7   7   1  157.07   10.21
   7   7   1  156.00   14.50
  -7   7  -1  140.73   10.44
  -7   7  -1  166.73   12.27
   9   7   1  568.36   31.05
  -9   7  -1  509.34   24.56
   9   7   1  469.73   21.40
  -9  -7  -1  464.80   19.83
  -9   7  -1  491.76   23.53
  11   7   1  873.17   34.82
 -11  -7  -1  900.46   34.18
 -11  -7  -1  997.75   40.03
 -11   7  -1  904.22   38.39
  11   7   1  908.77   46.56
 -11   7  -1  968.35   38.89
 -13   7  -1  620.69   29.99
 -13   7  -1  628.78   30.07
 -13  -7  -1  611.20   26.28
 -13  -7  -1  641.90   31.09
  13   7   1  598.55   26.28
  13   7   1  620.79   36.63
 -15  -7  -1    1.78    3.30
  15  -7   1   -0.40    4.37
 -15  -7  -1    4.01    5.42
  15   7   1    2.49    5.55
 -15   7  -1    8.54    4.79
 -15   7  -1    3.52    3.99
  15   7   1    3.83    3.26
  17   7   1  182.91   13.19
 -17  -7  -1  170.14   13.66
  16   8  -1   56.32   13.75
  16  -8  -1   45.33    9.35
 -16   8   1   54.40    9.64
  16   8  -1   34.81    7.02
 -16  -8   1   48.08   11.72
 -16   8   1   51.26    9.33
  14  -8  -1   73.24   11.29
  14   8  -1   65.70   13.69
 -14   8   1   80.74   10.49
 -14  -8   1   77.08    9.16
 -14   8   1   79.02   10.17
  14   8  -1   73.56    8.82
  12   8  -1   39.64    6.46
  12  -8  -1   44.23    8.94
 -12   8   1   44.93    7.44
 -12  -8   1   41.04    6.35
  12   8  -1   44.08   10.86
 -12   8   1   50.99    8.41
  10   8  -1   29.92    8.70
  10   8  -1   23.48    4.84
 -10   8   1   27.74    5.53
 -10   8   1   27.54    6.22
 -10  -8   1   25.28    4.67
  -8   8   1  129.87    9.85
  -8   8   1  148.68   11.83
   8   8  -1  121.56    9.32
   8   8  -1  123.53   13.71
   6  -8  -1  101.62   10.60
  -6   8   1  121.27    7.53
  -6   8   1  122.81    8.89
   6   8  -1   93.81   12.92
   6   8  -1  111.46    8.51
  -6   8   1  119.47   10.62
   4   8  -1    7.29    2.93
  -4   8   1   16.89    3.44
   4   8  -1    7.26    4.10
  -4   8   1   10.77    3.89
  -4   8   1   19.03    4.03
   4  -8  -1    9.90    4.29
   2  -8  -1  116.14   10.46
   2   8  -1  125.31   12.81
   2   8  -1  113.93    8.06
  -2  -8   1  122.35    8.74
  -2   8   1  122.12    8.08
  -2   8   1  119.83   12.25
   0  -8   1  155.40   11.08
   0   8   1  150.02    9.57
   0  -8  -1  162.67   12.09
   0   8  -1  143.64    9.02
   0   8  -1  152.77   14.37
   0   8   1  157.55   14.28
   2  -8   1  106.73    9.34
  -2  -8  -1   78.90    8.11
   2   8   1   96.38   12.24
   2   8   1  102.97    7.84
  -2   8  -1   95.94    6.95
  -2   8  -1   82.98   10.00
  -4   8  -1   14.90    4.78
  -4   8  -1   10.70    3.43
  -4  -8  -1   20.77    4.47
   4   8   1   11.76    5.01
   4   8   1   10.50    3.26
  -4   8  -1   10.04    2.85
   6   8   1  141.27   14.32
  -6   8  -1  138.69   10.48
   6   8   1  144.02   10.08
  -6   8  -1  136.66   11.96
  -8   8  -1   84.79   10.48
   8   8   1   77.09    8.23
   8   8   1   77.11   12.52
  -8   8  -1   96.24    8.76
  -8  -8  -1   98.19    6.72
  10   8   1   17.14    6.65
 -10   8  -1   29.06    6.68
  10   8   1   21.30    4.85
 -10  -8  -1   20.53    4.25
 -10   8  -1   23.96    5.74
  12   8   1   21.98    8.59
 -12   8  -1   30.18    6.74
 -12   8  -1   26.73    6.87
 -12  -8  -1   24.23    4.87
 -12  -8  -1   41.80    8.68
  12   8   1   30.82    6.00
 -14  -8  -1   71.69    8.49
 -14   8  -1   85.59   11.27
 -14   8  -1   86.59   11.95
  14   8   1   84.24   15.45
  14   8   1   88.82    9.84
 -15  -9   1    1.11    7.19
 -13   9   1  275.45   17.73
  13   9  -1  253.66   16.24
  13   9  -1  259.47   23.35
  13  -9  -1  244.25   19.00
 -13   9   1  241.36   17.75
 -11   9   1   93.58   11.49
  11   9  -1   89.51    9.55
 -11   9   1   81.65    9.67
  11   9  -1  106.80   15.98
   9   9  -1   14.78    4.34
   9  -9  -1   15.16    6.24
  -9   9   1    9.19    3.79
  -9   9   1    8.73    4.49
   9   9  -1    7.82    5.86
  -7   9   1   18.71    5.60
   7   9  -1   13.16    3.88
   7  -9  -1   15.67    5.89
  -7   9   1   19.94    4.78
   7   9  -1   12.78    5.73
  -5   9   1  352.76   15.75
  -5   9   1  345.13   17.47
   5  -9  -1  325.38   21.15
   5   9  -1  310.02   23.17
   5   9  -1  312.31   16.64
  -5   9   1  353.36   20.36
   3   9  -1  192.48   11.81
  -3   9   1  200.03   14.57
  -3   9   1  196.44   11.34
   3   9  -1  169.20   16.48
   3  -9  -1  210.67   15.26
  -1   9   1   43.32    9.09
   1   9  -1   46.95    9.75
   1  -9  -1   55.89    8.18
  -1   9   1   57.73    6.55
   1   9  -1   56.91    6.55
   1  -9   1   90.86    8.98
  -1   9  -1   93.00   11.15
   1   9   1   72.43    7.60
  -1   9  -1   73.68    6.85
   1   9   1   72.00   11.49
  -1  -9  -1   86.71    9.11
  -3   9  -1  143.86   12.70
  -3  -9  -1  151.41   11.49
   3   9   1  145.77   14.81
   3   9   1  146.16   10.52
  -3   9  -1  146.69    9.52
   3  -9   1  137.15   12.02
   5   9   1  258.31   15.08
  -5   9  -1  279.77   16.21
  -5   9  -1  270.36   18.39
   5   9   1  279.52   21.58
   7   9   1   40.72    9.61
  -7   9  -1   46.47    8.86
   7   9   1   40.64    6.59
  -7   9  -1   40.00    6.91
  -9   9  -1   62.96   10.41
  -9   9  -1   78.62    9.64
   9   9   1   71.51   13.16
   9   9   1   73.12    8.72
  11   9   1   56.27    8.47
  11   9   1   53.26   12.06
 -11   9  -1   63.45    9.22
 -11   9  -1   51.04    9.59
  13   9   1  164.49   13.24
 -13   9  -1  173.49   14.59
 -12  10   1   63.01    9.47
  12 -10  -1   71.74   13.43
  10 -10  -1  315.16   23.33
 -10  10   1  268.68   17.42
 -10  10   1  288.56   19.95
  10  10  -1  317.85   25.68
  10  10  -1  304.09   18.20
   8  10  -1  957.24   49.85
  -8  10   1  938.48   41.25
   8 -10  -1  943.14   46.41
   8  10  -1  869.63   36.90
  -8  10   1  932.49   38.22
   6  10  -1  285.07   16.82
   6 -10  -1  312.87   21.20
   6  10  -1  333.67   24.69
  -6  10   1  305.77   17.34
  -6  10   1  299.84   19.71
   4  10  -1    5.43    3.28
  -4  10   1   19.84    5.87
   4 -10  -1   10.96    5.20
   4  10  -1   25.11    7.84
  -2  10   1  512.12   26.55
   2  10  -1  498.98   22.86
  -2  10   1  499.96   22.34
   2  10  -1  482.74   31.20
   2 -10  -1  502.68   27.21
   0  10   1  917.08   46.53
   0  10  -1  910.69   34.94
   0  10   1  908.50   35.31
   2  10   1  619.46   27.12
  -2  10  -1  628.29   26.10
   2  10   1  655.88   36.75
  -2  10  -1  602.06   31.21
  -4  10  -1   43.55    8.67
   4  10   1   37.86    9.29
   4  10   1   50.08    7.45
   4 -10   1   40.51    8.25
   6  10   1  417.33   29.46
   6 -10   1  458.76   26.73
  -6  10  -1  438.12   23.17
  -6  10  -1  451.58   26.49
   6  10   1  451.44   22.53
   8  10   1  507.08   33.88
   8  10   1  499.63   25.06
  -8  10  -1  531.12   29.66
  -8  10  -1  526.71   26.57
 -10  10  -1  478.71   28.89
  10  10   1  464.73   33.22
  10  10   1  482.56   24.74
 -10  10  -1  531.47   26.91
   9 -11  -1  147.15   17.11
  -9  11   1  159.06   13.03
  -7  11   1   35.62    8.32
   7  11  -1   22.45    9.82
   7 -11  -1   27.83    8.18
   7  11  -1   31.92    7.31
   5 -11  -1  610.42   32.60
   5  11  -1  547.67   35.35
   5  11  -1  577.98   27.48
  -5  11   1  606.14   31.07
   3  11  -1  553.81   26.38
   3  11  -1  592.81   36.32
  -3  11   1  578.21   30.00
   1  11  -1  154.40   11.81
  -1  11   1  120.29   10.69
   1  11  -1  157.03   14.35
  -1  11   1  126.60   13.67
  -1  11  -1  154.11   11.83
   1  11   1  157.93   16.60
   1  11   1  162.03   12.39
  -1  11  -1  160.94   15.04
  -3  11  -1  562.84   30.51
   3  11   1  523.17   33.67
   3  11   1  526.49   25.74
   5  11   1  496.37   25.11
  -5  11  -1  516.53   29.63
   5  11   1  484.74   32.45
   7  11   1   35.01    7.26
   9 -11   1  243.62   20.90
   2  12  -1   43.21    8.48
   0  12   1  132.21   12.03
   2  12   1   32.84    7.51
 -20   0   2  150.60   15.01
 -20   0   2  172.19   15.56
 -18   0   2  433.42   24.95
 -18   0   2  424.35   24.46
 -16   0   2 1641.88   62.99
  16   0  -2 1672.05   51.23
 -16   0   2 1688.91   65.17
  14   0  -2 1677.61   51.89
 -14   0   2 1642.45   60.52
 -14   0   2 1622.31   62.35
 -12   0   2   17.87    4.04
 -12   0   2   14.46    3.61
  12   0  -2   15.59    2.82
  12   0  -2   12.08    1.91
 -10   0   2  865.84   35.95
  10   0  -2  974.76   30.14
  10   0  -2  944.98   33.65
 -10   0   2  932.32   34.91
   8   0  -2 6845.93  192.54
   8   0  -2 6164.53  206.79
  -8   0   2 6154.32  212.48
   8   0  -2 6509.84  188.08
  -8   0   2 6345.84  202.21
  -6   0   2 5709.16  164.69
   6   0  -2 5653.97  165.77
   6   0  -2 5844.29  170.08
  -6   0   2 5521.82  177.73
   6   0  -2 5558.26  182.65
   4   0  -2 1317.82   49.46
   4   0  -2 1299.11   41.85
   4   0  -2 1314.18   45.38
   4   0  -2 1345.61   40.54
  -4   0   2 1392.41   41.93
  -4   0   2 1400.54   45.51
  -2   0   2 1106.08   36.33
  -2   0   2 1074.61   39.71
   2   0  -2 1113.73   39.64
   2   0  -2 1068.80   33.83
  -2   0   2 1034.23   33.75
   0   0   2 8835.40  282.42
   0   0  -2 9329.95  262.83
   0   0  -2 9568.69  279.91
   0   0   2 9396.90  277.08
   0   0   2 9893.42  298.59
   0   0   2 9394.08  272.89
   0   0   2 8658.29  322.80
   0   0   2 8530.07  275.97
  -2   0  -2 5620.50  164.89
   2   0   2 5664.78  159.85
  -2   0  -2 5637.42  160.06
  -2   0  -2 5222.06  167.17
   2   0   2 5251.73  166.87
   2   0   2 5200.88  166.81
  -2   0  -2 4866.13  152.14
   4   0   2  670.29   19.60
   4   0   2  663.59   23.27
  -4   0  -2  660.00   23.31
  -4   0  -2  649.49   22.49
  -6   0  -2 2637.87   87.17
  -6   0  -2 2705.65   87.84
   6   0   2 2790.64   77.46
  -8   0  -2 4616.30  153.54
  -8   0  -2 4536.65  146.71
 -10   0  -2 1069.08   40.60
  10   0   2 1089.99   34.96
 -10   0  -2 1120.79   42.13
  12   0   2   61.20    4.13
 -12   0  -2   83.25    7.82
 -12   0  -2   50.37    6.68
 -14   0  -2 1768.61   64.77
 -14   0  -2 1720.93   66.14
 -16   0  -2 1028.52   43.45
 -16   0  -2  995.77   43.61
 -18   0  -2  116.19   13.42
 -18   0  -2  117.28   11.05
 -21   1   2  303.05   21.84
 -21  -1   2  297.81   22.01
 -21   1   2  293.65   22.02
 -19  -1   2  453.60   27.22
 -19   1   2  491.30   27.98
 -19   1   2  515.96   27.76
 -19  -1   2  466.33   27.25
 -17   1   2  320.25   19.81
 -17  -1   2  359.52   20.72
 -17   1   2  304.16   19.30
 -17  -1   2  306.91   19.52
  15   1  -2   42.96    3.88
 -15   1   2   43.28    6.96
  15   1  -2   46.39    4.03
 -15  -1   2   46.46    7.49
 -15  -1   2   35.84    6.51
 -15   1   2   53.05    7.84
  15  -1  -2   44.56    5.20
 -13  -1   2  917.95   36.51
  13   1  -2  950.37   30.60
  13   1  -2  922.99   28.99
 -13   1   2  872.02   36.19
 -13   1   2  861.63   37.07
  13  -1  -2  922.76   34.33
  13  -1  -2  915.81   28.97
 -13  -1   2  871.34   37.18
 -11   1   2 2310.42   67.17
 -11   1   2 2228.82   76.76
  11  -1  -2 2307.08   76.88
  11   1  -2 2313.89   66.46
 -11  -1   2 2341.31   76.84
 -11   1   2 2267.79   79.89
  11   1  -2 2127.04   69.89
 -11  -1   2 2169.73   79.59
  11  -1  -2 2209.81   68.80
   9   1  -2  492.09   17.38
   9  -1  -2  477.80   16.31
   9   1  -2  465.04   16.45
   9  -1  -2  480.61   19.92
  -9  -1   2  483.71   21.03
  -9   1   2  491.88   16.06
  -9   1   2  457.75   20.85
  -9  -1   2  565.69   20.83
  -9   1   2  512.43   20.70
   7   1  -2  315.29   12.06
   7  -1  -2  338.96   11.48
   7   1  -2  331.91   11.64
   7  -1  -2  350.18   14.40
   7  -1  -2  316.47   11.31
  -7   1   2  318.49   11.13
  -7   1   2  320.33   14.02
  -5   1   2 2354.43   73.56
   5   1  -2 2296.61   74.03
   5   1  -2 2353.47   70.00
   5  -1  -2 2442.44   73.75
   5  -1  -2 2532.09   71.87
   5  -1  -2 2391.44   80.50
  -5   1   2 2402.79   77.82
  -5  -1   2 2510.48   79.56
  -5   1   2 2496.32   72.03
  -3   1   2 7031.73  210.78
   3  -1  -2 6402.78  230.33
   3  -1  -2 6925.17  214.05
   3  -1  -2 6128.09  231.90
   3   1  -2 6593.21  230.83
   3   1  -2 6789.44  201.03
   3   1  -2 6494.67  233.27
  -3   1   2 7521.32  214.05
  -3   1   2 6651.49  197.87
   3   1  -2 6104.92  187.70
  -3   1   2 6393.55  198.78
   1   1  -2  188.49    6.83
   1   1  -2  193.10    7.52
  -1   1   2  196.65    6.91
  -1  -1   2  193.78    7.01
  -1  -1   2  211.55    8.16
  -1  -1   2  189.36    7.44
   1  -1  -2  194.03    8.43
   1   1  -2  208.15    7.38
   1  -1  -2  181.72    9.38
  -1   1   2  180.41    9.22
  -1   1   2  192.02    8.13
  -1   1   2  200.06    8.48
   1   1  -2  221.00    7.27
   1  -1   2  906.73   28.78
  -1   1  -2  892.77   27.54
  -1   1  -2  894.90   28.35
   1  -1   2  875.98   27.97
  -1   1  -2  901.58   29.21
   1   1   2  895.92   29.20
  -1  -1  -2  881.24   28.31
   1  -1   2  879.18   27.48
  -1  -1  -2  842.41   29.63
   1  -1   2  884.89   26.24
   1   1   2  821.46   32.72
  -1  -1  -2  895.49   29.96
  -1  -1  -2  886.27   28.74
   1   1   2  888.61   28.38
   1  -1   2  900.93   29.12
  -1   1  -2  844.37   28.38
   1   1   2  917.19   30.04
   1  -1   2  908.28   28.18
   3  -1   2 3242.92  100.75
   3   1   2 3423.07  108.06
  -3   1  -2 3373.68  100.86
  -3  -1  -2 3367.78  100.98
   3  -1   2 3445.05  110.57
  -3  -1  -2 3309.83  105.01
   3  -1   2 3337.99   94.83
  -3  -1  -2 3280.12  105.66
   3  -1   2 3341.99  105.82
  -3   1  -2 3193.23  105.20
  -3  -1  -2 3393.68  108.03
   3   1   2 3372.93  104.60
  -3   1  -2 3244.54   99.47
  -3   1  -2 3383.75  103.30
   5   1   2 3400.46  104.93
  -5  -1  -2 3264.21  105.44
  -5  -1  -2 3289.27  101.06
  -5   1  -2 3329.16  103.74
  -5   1  -2 3347.78  100.89
  -5  -1  -2 3337.32  105.65
   5  -1   2 3218.28  100.30
   5  -1   2 3341.75   94.26
  -7  -1  -2   87.54    5.65
   7  -1   2   83.88    3.70
  -7  -1  -2   85.32    5.92
   7  -1   2   78.94    4.26
  -7  -1  -2   92.49    6.31
  -9  -1  -2  601.21   24.90
  -9  -1  -2  593.26   22.85
  -9   1  -2  594.87   24.42
  -9  -1  -2  571.96   23.70
   9  -1   2  589.09   18.01
   9  -1   2  568.15   19.66
  11   1   2 1640.95   51.02
 -11  -1  -2 1585.07   57.74
 -11   1  -2 1619.42   59.87
 -11  -1  -2 1593.80   60.09
  11  -1   2 1658.98   49.24
 -11   1  -2 1618.49   58.54
  11  -1   2 1653.70   54.26
 -13   1  -2  632.16   28.71
  13   1   2  645.85   22.47
 -13  -1  -2  603.25   28.02
 -13   1  -2  669.18   29.34
 -13  -1  -2  648.77   29.22
 -15   1  -2   27.28    5.92
 -15  -1  -2   23.89    5.95
 -15  -1  -2   23.91    5.61
 -15   1  -2   29.73    6.48
 -17  -1  -2  252.54   18.00
 -19  -1  -2  515.72   26.61
 -19  -1  -2  516.58   29.11
 -19   1  -2  488.54   26.08
 -19   1  -2  494.90   28.26
 -20  -2   2   -0.84    4.10
 -20   2   2    6.19    4.74
 -20   2   2    3.95    4.76
 -20  -2   2   -1.14    2.88
 -18  -2   2    1.04    2.51
 -18   2   2    6.03    3.98
 -18  -2   2    1.01    3.42
 -18   2   2   -1.46    2.99
  16  -2  -2   21.77    4.48
 -16   2   2   11.87    4.30
 -16  -2   2    9.96    4.28
 -16   2   2   12.10    4.56
  16   2  -2   19.11    3.37
 -16  -2   2   11.83    4.15
 -14   2   2    8.50    3.52
 -14  -2   2    8.87    3.68
  14   2  -2    7.11    2.22
 -14   2   2    8.97    3.56
  14  -2  -2   12.79    3.37
  14   2  -2   10.79    2.12
 -14  -2   2    4.62    2.62
 -12  -2   2   11.06    3.49
  12   2  -2   13.70    2.21
 -12   2   2   17.34    4.07
  12  -2  -2   12.86    3.18
 -12   2   2   16.04    3.84
 -12  -2   2   14.30    3.56
  10   2  -2   20.21    2.71
 -10  -2   2   10.79    3.12
 -10   2   2    6.88    2.47
 -10  -2   2   13.66    3.22
 -10   2   2   11.64    1.33
  10   2  -2    9.28    1.80
  10  -2  -2    5.65    2.19
 -10   2   2    5.31    2.39
   8  -2  -2   36.56    4.66
  -8   2   2   37.52    3.14
  -8  -2   2   44.39    4.47
   8   2  -2   38.18    2.94
  -8   2   2   33.60    4.41
   8   2  -2   37.92    2.73
   8   2  -2   46.51    3.49
  -8   2   2   38.28    4.76
   6   2  -2    4.06    1.68
  -6   2   2    2.72    0.95
  -6   2   2    8.43    2.01
   6   2  -2    5.19    1.31
   6  -2  -2    5.05    1.80
   6   2  -2    3.52    0.74
  -6   2   2    2.94    0.96
   6  -2  -2    3.72    1.38
   6   2  -2    2.58    1.01
   4  -2  -2   57.86    4.83
   4  -2  -2   71.15    4.96
  -4   2   2   64.28    3.78
   4   2  -2   80.52    5.81
   4   2  -2   65.11    3.75
  -4   2   2   62.97    3.75
  -4   2   2   61.79    4.20
   4  -2  -2   71.11    5.88
   4  -2  -2   72.72    4.53
   2   2  -2  105.56    4.82
   2  -2  -2  105.25    6.35
  -2  -2   2   91.78    6.23
  -2   2   2   86.07    4.83
  -2  -2   2   86.02    4.22
   2  -2  -2   92.32    5.60
   2   2  -2   85.27    4.19
   2   2  -2   83.88    5.40
   2   2  -2   86.57    3.45
   2  -2  -2   88.40    4.21
  -2   2   2   86.74    5.92
   0  -2  -2   27.85    3.60
   0  -2   2   29.68    2.27
   0  -2  -2   32.25    3.19
   0   2  -2   26.84    2.58
   0  -2  -2   34.26    2.79
   0  -2   2   34.98    2.57
   0  -2   2   33.16    3.35
   0   2  -2   32.59    2.55
   0   2  -2   32.72    2.83
   0   2   2   27.74    2.65
   0  -2   2   36.25    2.81
   0   2   2   32.63    3.56
   2  -2   2   19.50    1.98
  -2   2  -2   23.19    2.01
  -2   2  -2   27.82    2.50
  -2  -2  -2   22.29    2.65
  -2  -2  -2   24.63    1.66
   2  -2   2   23.73    1.89
  -2   2  -2   21.15    2.38
   2  -2   2   23.87    1.98
   2  -2   2   21.69    1.80
  -2  -2  -2   18.73    2.17
  -2   2  -2   26.88    2.24
  -4   2  -2    2.06    1.50
  -4  -2  -2    0.06    0.94
  -4   2  -2    7.95    1.88
  -4   2  -2    3.41    1.73
  -4  -2  -2    6.83    1.86
   4  -2   2    3.50    1.12
  -4   2  -2    4.06    1.35
   4  -2   2   -0.28    1.19
  -4  -2  -2    2.99    1.43
  -4  -2  -2    2.94    1.65
   4  -2   2    6.63    1.46
  -6  -2  -2   33.91    3.36
   6  -2   2   30.95    2.16
  -6   2  -2   28.90    3.53
  -6  -2  -2   35.41    3.34
  -6   2  -2   32.64    3.96
  -6   2  -2   34.28    3.17
   8  -2   2   14.53    1.47
  -8  -2  -2    9.42    2.40
  -8   2  -2   12.76    2.66
  -8  -2  -2   12.73    2.99
  -8  -2  -2   10.82    2.78
  -8   2  -2    7.82    2.50
  10   2   2   15.17    2.96
 -10  -2  -2   13.27    3.35
 -10   2  -2   24.14    4.52
 -10  -2  -2   14.52    3.54
 -10  -2  -2   20.17    3.54
  10  -2   2   17.51    1.65
  10  -2   2   16.77    1.70
 -12   2  -2   10.62    3.55
 -12  -2  -2   24.71    5.11
  12   2   2   23.44    3.45
  12  -2   2   19.38    3.33
 -12  -2  -2   20.02    4.54
 -14  -2  -2   11.60    4.24
 -14   2  -2    5.72    3.39
  14   2   2   10.11    2.58
 -14  -2  -2    8.84    3.56
 -16  -2  -2    4.28    3.91
 -16  -2  -2    6.70    3.48
 -16   2  -2    0.38    2.40
 -16   2  -2    4.01    3.46
 -18  -2  -2    1.75    3.86
 -18   2  -2    1.23    3.59
 -18  -2  -2    0.96    3.17
 -18   2  -2    1.34    3.51
 -20  -2  -2   18.24    8.12
 -21   3   2  113.24   14.34
 -19  -3   2  338.02   23.00
 -19   3   2  337.52   22.11
 -19  -3   2  334.10   22.05
 -19   3   2  309.75   21.19
  17  -3  -2  293.13   16.64
 -17  -3   2  289.03   18.86
 -17   3   2  303.77   19.13
 -17   3   2  292.22   18.84
 -17  -3   2  304.45   19.99
  17   3  -2  284.76   13.97
 -15  -3   2  195.69   14.31
 -15   3   2  218.75   14.82
 -15  -3   2  201.36   13.99
  15  -3  -2  217.43   13.32
 -15   3   2  201.85   13.95
 -13  -3   2  425.42   21.76
 -13  -3   2  475.80   22.61
  13  -3  -2  434.15   21.05
  13   3  -2  484.54   18.08
 -13   3   2  424.25   21.41
 -13   3   2  459.45   22.34
  13   3  -2  451.31   15.96
 -11   3   2 1139.02   42.68
 -11   3   2 1093.90   42.90
 -11   3   2 1157.13   37.95
  11   3  -2 1144.00   34.95
 -11  -3   2 1117.38   43.41
  11  -3  -2 1144.86   42.97
  11   3  -2 1092.31   36.97
   9  -3  -2  568.33   24.04
   9   3  -2  557.10   20.23
   9   3  -2  611.32   19.42
  -9   3   2  577.82   20.67
  -9  -3   2  547.69   23.57
  -9   3   2  585.56   23.69
   9   3  -2  557.50   25.77
  -9   3   2  511.65   22.98
   9   3  -2  555.96   18.84
  -7   3   2  536.67   17.46
   7   3  -2  525.32   17.09
   7   3  -2  522.81   17.49
  -7  -3   2  500.98   21.16
  -7   3   2  523.11   18.68
   7  -3  -2  550.91   22.40
   7   3  -2  500.05   23.63
  -7   3   2  519.01   20.87
   7   3  -2  520.57   18.65
   5  -3  -2 1670.13   58.76
   5   3  -2 1744.04   51.83
   5   3  -2 1706.78   49.88
  -5   3   2 1724.99   52.40
   5   3  -2 1533.11   63.18
   3   3  -2 2321.73   70.17
   3   3  -2 2293.89   68.03
   3  -3  -2 2378.34   74.66
  -3   3   2 2130.47   84.40
   3   3  -2 2305.03   85.29
   3  -3  -2 2315.14   86.15
  -3   3   2 2439.29   71.70
   3  -3  -2 2469.62   85.51
  -3   3   2 2328.14   72.88
  -1   3   2  182.78    7.55
  -1  -3   2  175.37    6.89
   1   3  -2  183.64    7.54
   1   3  -2  185.30   10.16
  -1   3   2  210.09   11.53
   1   3  -2  189.53    8.06
   1  -3  -2  190.22   11.08
  -1   3  -2  103.40    5.77
   1   3   2  104.55    5.12
  -1  -3  -2   97.99    4.97
   1  -3   2   97.85    4.87
   1  -3   2  107.79    4.61
  -1  -3  -2  100.77    4.21
  -1  -3  -2   96.70    6.92
  -1   3  -2   98.00    5.68
   1   3   2  108.45    7.47
  -1   3  -2  109.09    5.17
  -3   3  -2 3236.54   92.28
  -3   3  -2 2922.15   92.19
   3  -3   2 3107.32   89.37
  -3  -3  -2 2651.72   96.96
  -3   3  -2 3087.99   95.75
  -3   3  -2 2977.33   92.58
   3  -3   2 3223.56  100.66
  -3  -3  -2 3103.71   92.64
   5  -3   2 1613.11   49.03
  -5   3  -2 1630.40   52.59
  -5  -3  -2 1573.42   52.17
  -5   3  -2 1686.66   51.84
  -5  -3  -2 1565.51   53.98
  -5   3  -2 1758.35   51.51
  -5   3  -2 1714.28   54.76
  -5  -3  -2 1653.17   54.83
  -7   3  -2   19.46    3.30
  -7   3  -2   14.67    2.58
  -7  -3  -2    7.98    2.13
  -7  -3  -2   17.34    1.17
  -7  -3  -2   11.57    1.33
   7   3   2   11.63    2.77
   7  -3   2   13.14    1.29
  -7  -3  -2   10.11    2.42
  -7   3  -2   11.82    2.83
  -9  -3  -2   74.41    5.63
  -9   3  -2   74.33    6.13
  -9  -3  -2   61.01    5.75
  -9   3  -2   75.68    6.60
  -9   3  -2   73.98    5.56
   9  -3   2   68.49    2.77
   9   3   2   73.94    5.82
  -9  -3  -2   63.16    6.01
 -11   3  -2 1339.19   49.25
  11   3   2 1368.51   44.26
 -11   3  -2 1374.55   45.96
 -11  -3  -2 1337.22   47.12
 -11  -3  -2 1299.53   50.94
 -11  -3  -2 1305.21   48.88
 -13  -3  -2  515.17   24.84
 -13   3  -2  494.66   24.38
 -13   3  -2  498.58   21.84
  13   3   2  496.18   19.97
  13  -3   2  532.57   22.15
 -13  -3  -2  474.83   23.69
 -15   3  -2    0.45    2.47
 -15  -3  -2    4.51    3.79
 -15   3  -2    8.28    3.83
  15   3   2    3.72    2.29
 -17  -3  -2   71.99   10.64
 -17   3  -2   76.69   10.94
 -17   3  -2   68.63    9.12
 -19   3  -2  328.57   20.21
 -19   3  -2  332.67   22.26
 -19  -3  -2  310.53   22.07
 -20  -4   2   42.44   10.68
 -20   4   2   28.57    7.57
 -20   4   2   35.46    8.74
 -18  -4   2  334.06   21.60
 -18   4   2  346.07   21.30
  18   4  -2  360.54   24.41
 -18  -4   2  392.87   24.31
 -18   4   2  321.62   21.12
  18   4  -2  347.94   16.97
  16  -4  -2  881.76   37.92
 -16  -4   2  984.92   41.58
  16   4  -2  910.01   43.59
 -16  -4   2  882.26   39.76
 -16   4   2  870.03   39.13
 -14   4   2 1707.92   63.45
  14   4  -2 1683.67   51.59
 -14   4   2 1688.93   63.91
  14   4  -2 1738.01   70.31
  14  -4  -2 1755.06   63.72
 -14  -4   2 1641.15   64.29
 -14  -4   2 1750.08   64.27
  14   4  -2 1690.50   55.45
  12  -4  -2   22.61    4.79
 -12   4   2   20.98    4.80
 -12  -4   2   28.91    5.16
  12   4  -2   31.59    6.59
 -12   4   2   31.30    4.55
 -12   4   2   24.99    4.61
  12   4  -2   28.82    3.15
  12   4  -2   24.35    3.80
  10   4  -2 1415.38   46.59
 -10  -4   2 1422.58   53.00
 -10   4   2 1425.95   52.25
  10   4  -2 1440.23   58.47
 -10   4   2 1502.41   47.64
  10   4  -2 1387.44   43.78
  10  -4  -2 1468.83   53.55
   8  -4  -2 2901.92   98.26
   8   4  -2 2737.37  106.28
  -8   4   2 2861.88   88.10
   8   4  -2 2869.30   87.11
  -8  -4   2 2866.28   97.76
  -8   4   2 2809.97   92.16
  -8   4   2 2907.90   86.87
   8   4  -2 2882.52   83.56
  -8   4   2 2861.94   97.09
   6   4  -2 2979.26   83.58
   6   4  -2 2678.93  105.74
  -6   4   2 2704.04   90.72
  -6   4   2 2900.46   88.12
  -6  -4   2 2862.70   96.70
   6   4  -2 3016.25   86.90
  -4   4   2   12.07    3.35
   4   4  -2   16.62    2.72
  -4   4   2   23.11    2.91
   4  -4  -2   35.85    5.34
   4   4  -2   24.43    4.87
  -4   4   2   15.27    2.29
   2   4  -2 2846.02   87.95
  -2   4   2 2851.99   88.61
  -2   4   2 2990.50  107.98
  -2  -4   2 3223.71   91.98
   2   4  -2 2940.53  107.33
  -2   4   2 2721.19   91.11
   2  -4  -2 2980.97  107.94
   0   4   2 6518.31  186.99
   0   4  -2 6526.81  187.67
   0   4   2 6326.13  222.33
   0  -4  -2 5298.43  221.16
   0  -4  -2 6286.10  187.34
   0  -4   2 6547.97  186.72
   0  -4  -2 6395.37  191.18
  -2  -4  -2 1570.25   59.83
  -2  -4  -2 1557.87   49.41
  -2   4  -2 1567.90   52.05
   2   4   2 1567.23   61.02
  -2   4  -2 1589.52   49.87
  -2  -4  -2 1607.29   49.32
  -4   4  -2   15.51    2.14
   4   4   2   14.08    3.67
   4  -4   2   19.11    2.16
  -4   4  -2   13.62    2.96
  -4  -4  -2   14.90    2.45
  -4  -4  -2   13.31    2.75
  -4   4  -2   21.75    3.57
  -4   4  -2   10.96    1.94
  -6   4  -2 2097.19   63.09
  -6   4  -2 1972.70   65.20
   6  -4   2 2035.07   60.28
   6   4   2 2011.97   64.77
  -6  -4  -2 1888.38   67.04
  -6   4  -2 2043.48   67.57
  -6  -4  -2 2111.60   58.99
  -6  -4  -2 2008.60   64.29
  -6   4  -2 2129.90   63.57
   8   4   2 3991.36  121.96
  -8   4  -2 4000.32  128.54
  -8  -4  -2 3919.62  129.56
  -8  -4  -2 4319.12  114.19
  -8  -4  -2 3875.84  128.52
  -8   4  -2 4089.96  122.88
  -8  -4  -2 3979.64  123.76
  -8   4  -2 3909.93  123.82
   8  -4   2 4052.16  116.90
 -10   4  -2  413.73   20.65
  10   4   2  480.18   18.91
 -10  -4  -2  436.51   20.19
 -10   4  -2  450.92   20.13
 -10   4  -2  445.52   18.41
 -10  -4  -2  450.84   18.89
  12   4   2   54.05    5.77
 -12   4  -2   58.73    6.24
 -12  -4  -2   51.32    5.69
 -12  -4  -2   47.84    6.90
 -12   4  -2   48.78    7.22
 -14  -4  -2  892.30   37.60
 -14   4  -2  871.67   37.78
  14   4   2  886.29   32.51
 -14   4  -2  895.42   34.44
 -16   4  -2 1169.95   43.97
 -16  -4  -2 1147.20   44.67
 -16  -4  -2 1109.30   47.22
 -16   4  -2 1143.18   47.74
  16   4   2 1130.66   40.21
 -18   4  -2  165.68   15.02
 -18  -4  -2  132.84   14.48
 -18   4  -2  128.06   12.05
 -18  -4  -2  131.60   12.14
 -19  -5   2  451.29   27.42
 -19   5   2  518.48   28.00
 -19  -5   2  550.18   32.29
 -17  -5   2  318.54   21.76
 -17   5   2  315.92   19.41
 -17   5   2  291.14   18.55
  17   5  -2  258.40   21.58
 -17  -5   2  277.61   18.98
  17  -5  -2  320.04   19.14
 -15   5   2   14.49    4.81
 -15   5   2   11.46    4.40
 -15  -5   2    6.39    3.29
 -15  -5   2   19.75    5.91
  15   5  -2    9.12    3.16
  15   5  -2   17.37    6.50
  15  -5  -2   23.20    5.59
 -13   5   2  764.66   32.80
  13  -5  -2  793.26   34.74
  13   5  -2  776.84   29.55
 -13   5   2  843.25   33.82
 -13   5   2  796.07   30.83
  13   5  -2  839.87   39.94
 -13  -5   2  798.20   34.14
  11   5  -2 1521.25   65.22
  11  -5  -2 1591.18   59.16
 -11   5   2 1649.39   57.19
 -11   5   2 1526.45   55.55
 -11  -5   2 1538.00   57.97
 -11   5   2 1561.12   52.73
  11   5  -2 1577.41   51.69
  -9   5   2  496.15   20.28
  -9   5   2  484.09   20.89
   9  -5  -2  537.99   23.86
  -9  -5   2  446.88   20.77
  -9   5   2  484.74   20.00
  -9   5   2  511.58   15.93
   9   5  -2  466.89   19.21
   9   5  -2  431.76   25.29
   7   5  -2  177.27    9.48
  -7   5   2  179.56   10.05
  -7  -5   2  192.03   10.06
  -7   5   2  174.43    9.10
  -7   5   2  195.30    8.31
   7   5  -2  190.45   14.00
  -7   5   2  199.94   10.60
  -5   5   2 2276.68   66.31
   5  -5  -2 2191.48   82.43
  -5   5   2 2143.62   69.61
  -5   5   2 2162.10   69.31
  -5  -5   2 2170.67   73.38
  -5   5   2 2227.63   66.45
   5   5  -2 2091.75   66.78
   5   5  -2 1930.88   82.48
  -3   5   2 2678.64  100.30
   3   5  -2 2589.72  100.35
  -3   5   2 2700.99   80.93
   3  -5  -2 2681.83  100.14
  -3  -5   2 2735.11   89.41
   3   5  -2 2696.93   81.66
  -3   5   2 2726.29   84.67
  -3  -5   2 2603.92   94.41
   1   5  -2  453.67   17.09
   1   5  -2  436.13   22.73
  -1   5   2  497.48   24.31
  -1  -5   2  453.16   15.75
  -1   5   2  446.33   17.25
   1  -5  -2  500.19   23.25
  -1   5  -2  625.06   24.20
  -1  -5  -2  596.67   20.81
   1   5   2  643.93   30.01
   1   5   2  642.95   23.71
   1   5   2  646.35   22.98
  -1  -5  -2  558.41   27.54
  -1   5  -2  620.74   23.75
  -3   5  -2 2439.63   79.16
  -3   5  -2 2406.24   77.50
   3   5   2 2393.11   92.45
   3  -5   2 2511.21   80.32
  -3   5  -2 2475.80   75.90
  -3  -5  -2 2440.16   74.96
  -3  -5  -2 2370.08   89.76
   3   5   2 2417.96   76.53
  -5  -5  -2 1866.46   63.07
  -5   5  -2 1926.84   59.29
  -5  -5  -2 1857.02   59.51
   5   5   2 1905.97   60.99
  -5   5  -2 1803.99   63.05
  -5   5  -2 1879.55   61.93
   5  -5   2 1900.50   63.15
   5   5   2 1868.83   73.69
  -5   5  -2 1917.70   58.38
  -7   5  -2  130.21    6.84
  -7   5  -2  133.43    6.30
  -7  -5  -2  123.30    7.42
   7   5   2  112.37    7.99
  -7  -5  -2  124.47    7.73
  -7   5  -2  128.39    9.05
   7   5   2  111.73   10.28
   9   5   2  534.68   21.93
  -9  -5  -2  536.63   21.85
  -9  -5  -2  521.21   21.60
  -9  -5  -2  559.66   23.37
  -9   5  -2  574.44   20.97
  -9   5  -2  532.19   23.59
  -9   5  -2  533.72   24.08
  11   5   2 1232.20   44.06
 -11  -5  -2 1298.23   45.54
 -11   5  -2 1351.22   47.50
 -11  -5  -2 1219.43   44.98
 -11   5  -2 1349.40   44.35
 -11  -5  -2 1251.09   47.86
 -11   5  -2 1285.44   48.61
 -13   5  -2  600.17   24.52
  13   5   2  563.80   23.86
 -13  -5  -2  588.36   27.37
 -13   5  -2  602.67   28.28
 -13  -5  -2  558.65   25.11
 -15   5  -2    4.01    3.40
 -15  -5  -2    8.25    4.58
  15   5   2    8.29    3.21
 -15   5  -2    5.01    3.72
 -15  -5  -2    5.17    3.47
 -17  -5  -2  262.42   16.78
 -17   5  -2  239.67   18.11
  17   5   2  231.34   13.97
  18   6  -2   -2.02    5.52
 -18   6   2   -0.62    3.72
 -18  -6   2    2.17    3.56
 -18  -6   2    1.42    5.39
  16   6  -2   45.21   10.66
  16   6  -2   55.02    7.22
 -16  -6   2   55.07    8.75
 -16  -6   2   69.49   11.74
 -16   6   2   49.10    8.28
  16  -6  -2   74.99   10.24
 -14   6   2   57.82    7.33
  14  -6  -2   53.16    8.46
  14   6  -2   37.76    9.26
 -14  -6   2   46.86    7.39
 -14   6   2   35.07    6.72
  14   6  -2   41.39    5.97
 -12  -6   2   40.51    6.13
  12   6  -2   31.64    5.06
  12  -6  -2   40.75    7.18
 -12   6   2   37.05    5.27
  12   6  -2   36.02    8.52
 -12   6   2   42.30    6.59
 -12   6   2   30.85    5.50
 -10   6   2   15.04    3.81
  10   6  -2   14.66    5.69
 -10   6   2   17.07    3.34
 -10   6   2   16.32    4.03
  10   6  -2   14.73    3.55
 -10  -6   2   16.37    3.70
  10  -6  -2   11.00    4.08
  -8   6   2  158.10    7.33
   8   6  -2  151.83    9.34
   8   6  -2  139.46   12.99
  -8   6   2  189.53    8.75
  -8   6   2  158.67    9.89
  -8   6   2  147.46   10.00
  -8  -6   2  149.18    9.25
  -6   6   2   87.07    6.61
  -6  -6   2   89.04    6.07
   6   6  -2   78.47    6.27
  -6   6   2   94.22    5.77
  -6   6   2   93.31    5.21
   6   6  -2  143.37   12.10
  -6   6   2   92.79    7.64
   6  -6  -2   97.62    9.29
   4   6  -2   20.98    3.46
  -4  -6   2   20.13    2.55
  -4  -6   2   21.63    1.83
  -4   6   2   23.03    2.01
  -4   6   2   22.08    3.42
   4  -6  -2   23.65    5.37
  -4   6   2   24.77    5.70
  -4   6   2   21.69    3.33
   4   6  -2   13.63    4.50
   2   6  -2  116.45   10.82
  -2  -6   2  145.08    6.67
  -2   6   2  148.99   11.95
  -2   6   2  133.78    8.21
  -2  -6   2  127.88    8.05
   2  -6  -2  142.02   10.98
  -2  -6   2  136.88    6.18
  -2   6   2  146.32    6.21
   2   6  -2  138.19    7.87
  -2   6   2  131.19    7.65
   0  -6  -2  118.24    9.97
   0   6   2  117.35    8.04
   0   6  -2  130.24    7.37
   0   6   2  147.29   12.03
   0   6  -2  130.70    9.45
   0   6   2  130.32    6.51
  -2  -6  -2   91.06    5.12
  -2   6  -2   87.66    6.88
  -2  -6  -2   86.23    8.14
   2   6   2   90.98    7.01
  -2   6  -2   85.75    7.56
   2   6   2   98.64    9.83
  -2   6  -2   94.32    6.09
   4   6   2    3.66    2.06
  -4  -6  -2    5.01    1.63
   4   6   2    2.90    2.36
  -4   6  -2    6.49    2.58
  -4   6  -2    2.04    1.31
  -4   6  -2    2.45    1.74
   6   6   2  121.80   11.82
  -6   6  -2  162.77    7.98
  -6  -6  -2  143.30    8.86
  -6   6  -2  148.39   10.45
  -6  -6  -2  154.73    8.33
  -6   6  -2  162.71    7.09
  -6   6  -2  149.73   10.02
   6   6   2  148.62    9.59
   8   6   2   72.73    6.60
  -8  -6  -2   75.24    5.92
  -8  -6  -2   61.62    5.65
  -8   6  -2   56.93    7.14
  -8   6  -2   62.57    4.79
  -8   6  -2   89.87    8.21
   8   6   2   55.76    9.16
 -10  -6  -2   24.22    4.11
 -10   6  -2   31.20    5.97
 -10  -6  -2   20.09    4.76
 -10   6  -2   23.62    5.27
 -10  -6  -2   20.83    3.96
  10   6   2   21.82    6.36
  10   6   2   21.72    4.36
 -12  -6  -2   16.27    3.81
 -12  -6  -2   33.20    6.49
 -12   6  -2   32.12    6.42
  12   6   2   27.08    5.03
 -12   6  -2   27.60    6.00
  12   6   2   26.75    7.28
 -12  -6  -2   26.18    4.93
 -14   6  -2   56.97    9.32
  14   6   2   64.44    7.64
 -14  -6  -2   65.13    9.33
 -14  -6  -2   60.42    7.83
  16   6   2   31.54    9.05
  16   6   2   29.69    6.11
 -16  -6  -2   24.14    6.16
 -16   6  -2   27.11    7.38
 -17   7   2   27.70    7.29
 -17  -7   2   25.68    6.99
 -17  -7   2   30.51    9.56
  17   7  -2   21.86    9.66
  17   7  -2   28.78    6.05
  17  -7  -2   28.60    7.81
 -15   7   2   29.26    6.75
 -15   7   2   16.57    5.16
 -15  -7   2   25.10    6.02
  15  -7  -2   22.36    6.38
 -15  -7   2   23.44    7.44
  15   7  -2   18.51    4.84
  15   7  -2   21.87    8.73
 -13   7   2  266.45   16.47
  13   7  -2  284.80   22.17
 -13  -7   2  272.12   16.22
  13   7  -2  263.34   14.92
 -13   7   2  262.01   15.96
  13  -7  -2  297.32   18.76
 -11  -7   2  424.45   20.25
  11  -7  -2  386.95   22.47
  11   7  -2  402.97   26.50
 -11   7   2  423.30   20.39
 -11   7   2  403.01   20.17
  11   7  -2  391.90   18.87
  -9  -7   2   16.61    3.64
  -9   7   2   18.35    4.24
   9   7  -2   30.58    5.11
   9   7  -2   21.39    6.62
  -9   7   2   23.57    5.06
  -7  -7   2   78.48    5.94
  -7   7   2   78.79    5.54
   7   7  -2   75.05   10.81
  -7   7   2   74.96    8.16
   7  -7  -2   73.60    9.72
  -7   7   2   74.83    6.65
   7   7  -2   76.02    6.67
  -5   7   2  392.63   16.04
   5  -7  -2  374.32   22.15
  -5   7   2  399.34   17.25
   5   7  -2  381.23   17.10
  -5  -7   2  394.72   15.95
   5   7  -2  365.24   23.33
  -5   7   2  421.87   19.92
  -3   7   2  817.54   29.12
   3   7  -2  786.16   39.00
  -3   7   2  861.78   39.09
  -3  -7   2  818.89   31.29
  -3  -7   2  817.34   28.45
  -3   7   2  812.43   30.08
   3   7  -2  793.42   29.42
   3  -7  -2  804.66   37.17
   1   7  -2   44.86    8.18
   1   7  -2   39.94    4.69
  -1   7   2   40.47    5.02
   1  -7  -2   39.34    6.76
  -1   7   2   51.76    8.61
  -1  -7   2   34.52    4.95
  -1   7  -2  170.87   11.81
   1   7   2  147.92    9.59
  -1  -7  -2  159.67   12.23
  -1   7  -2  165.28    9.07
   1   7   2  181.29   14.46
  -3   7  -2  398.61   20.25
   3   7   2  380.15   17.76
  -3  -7  -2  438.25   15.40
  -3   7  -2  418.78   16.93
  -3  -7  -2  377.90   20.75
  -3   7  -2  374.99   18.53
   3   7   2  384.85   23.88
  -5  -7  -2  497.40   19.06
  -5   7  -2  544.24   20.07
  -5   7  -2  494.70   22.69
  -5  -7  -2  514.76   21.73
  -5   7  -2  505.01   23.98
   5   7   2  496.41   21.63
   5   7   2  478.23   28.34
  -7   7  -2   66.56    8.59
   7   7   2   57.16    6.72
  -7  -7  -2   71.33    6.21
  -7  -7  -2   60.66    5.32
   7   7   2   69.87   10.84
  -7   7  -2   43.69    6.51
   9   7   2   97.81    8.30
  -9  -7  -2   96.41    7.31
  -9   7  -2   98.92   10.54
  -9   7  -2  123.20   10.19
  -9  -7  -2   90.80    7.19
   9   7   2   90.73   12.65
 -11  -7  -2  312.17   17.60
 -11  -7  -2  277.86   14.93
  11   7   2  283.57   21.78
  11   7   2  268.86   15.60
 -11   7  -2  292.44   17.89
 -11   7  -2  300.34   18.76
  13   7   2  133.87   16.69
  13   7   2  125.96   10.48
 -13   7  -2  151.56   13.36
 -13  -7  -2  136.85   10.53
 -13   7  -2  141.40   12.67
  15   7   2   53.15    7.95
  15   7   2   54.95   12.41
 -15   7  -2   38.52    8.56
 -15  -7  -2   39.77    7.27
  16   8  -2  581.06   27.43
  16  -8  -2  567.09   31.56
  16   8  -2  610.76   38.80
 -16   8   2  584.40   28.79
 -16  -8   2  633.36   35.80
 -16   8   2  615.78   30.24
 -14   8   2  506.18   25.39
  14   8  -2  504.13   33.41
  14   8  -2  509.72   24.01
  14  -8  -2  456.31   26.94
 -14   8   2  516.84   25.67
  12  -8  -2   11.34    5.78
  12   8  -2   16.44    4.61
 -12   8   2   15.30    4.92
 -12   8   2   17.41    4.85
  12   8  -2   11.32    6.16
  12  -8  -2   15.98    5.45
 -10   8   2  473.06   23.18
  10  -8  -2  464.94   25.96
  10   8  -2  469.07   21.59
  10  -8  -2  400.20   26.50
  10   8  -2  454.87   29.36
 -10   8   2  489.95   22.35
   8   8  -2 1298.82   47.81
   8  -8  -2 1431.36   60.41
   8   8  -2 1268.77   61.02
  -8   8   2 1402.31   49.46
  -8   8   2 1447.71   51.40
   6  -8  -2  848.47   40.70
  -6   8   2  914.07   30.64
  -6   8   2  865.50   32.86
   6   8  -2  824.31   42.46
   6   8  -2  828.87   32.33
  -6   8   2  847.01   35.11
  -4   8   2    3.68    2.27
  -4   8   2    0.75    1.84
   4   8  -2    9.54    4.84
   4   8  -2    5.97    2.64
  -4   8   2   -0.41    1.87
   4  -8  -2   -0.19    2.20
  -2   8   2  938.71   43.14
  -2   8   2  902.45   32.55
   2   8  -2  812.65   42.34
   2   8  -2  868.30   32.35
   2  -8  -2  917.96   40.79
   0  -8  -2 1776.39   72.45
   0   8  -2 1774.29   64.66
   0  -8   2 1842.72   69.92
   0   8  -2 1760.40   58.98
   0   8   2 1820.63   60.15
   0   8   2 1942.70   76.63
   2   8   2  828.72   40.75
   2   8   2  792.02   30.95
  -2   8  -2  854.26   35.11
  -2  -8  -2  760.88   36.64
   4   8   2   15.50    5.72
  -4   8  -2   20.34    5.54
  -4   8  -2   27.77    4.33
   4   8   2    9.16    3.24
  -4   8  -2   24.29    5.02
  -6   8  -2  874.37   37.53
  -6   8  -2  876.74   35.58
  -6  -8  -2  878.56   33.50
   6   8   2  859.48   43.93
   6   8   2  824.29   33.35
   8   8   2 1064.77   53.85
  -8   8  -2 1186.59   46.73
  -8  -8  -2 1142.03   39.35
   8   8   2 1153.43   42.41
  -8   8  -2 1103.57   44.34
  10   8   2  312.65   17.44
 -10  -8  -2  323.58   15.86
  10   8   2  311.41   24.16
 -10   8  -2  317.32   20.38
 -12   8  -2    9.65    4.65
  12   8   2   26.88    8.90
 -12   8  -2   29.92    7.82
 -12  -8  -2   17.23    4.71
  12   8   2   32.89    6.30
 -14   8  -2  440.96   26.93
  14   8   2  504.64   24.07
 -14  -8  -2  466.14   22.94
 -14   8  -2  461.13   26.44
 -15   9   2   15.02    5.79
  13   9  -2  360.74   19.94
  13  -9  -2  357.89   25.98
 -13   9   2  392.68   21.16
 -13   9   2  370.02   21.42
  13  -9  -2  328.74   22.79
  13   9  -2  333.27   27.26
  11  -9  -2  663.37   34.02
  11   9  -2  600.82   28.02
  11  -9  -2  664.58   36.81
  11   9  -2  633.63   38.10
 -11   9   2  665.54   30.71
 -11   9   2  645.31   28.94
  -9   9   2  343.96   19.83
   9   9  -2  312.57   24.03
   9  -9  -2  303.82   22.40
   9   9  -2  314.68   17.49
  -9   9   2  340.35   17.69
   7  -9  -2   94.80   12.26
  -7   9   2  138.94   11.54
  -7   9   2  114.57    9.11
   7   9  -2   82.50   13.05
   7   9  -2  102.44    8.95
  -5   9   2  946.21   34.18
   5  -9  -2  899.29   43.82
   5   9  -2  913.22   35.77
  -5   9   2 1031.92   40.02
   5   9  -2  963.95   47.64
  -5   9   2  954.13   36.32
   3   9  -2  868.67   34.03
  -3   9   2  901.14   33.56
   3  -9  -2  935.51   42.37
   3   9  -2  910.27   45.32
   1   9  -2  193.84   14.64
   1  -9  -2  219.08   15.61
  -1   9   2  208.02   17.20
   1   9  -2  195.16   11.84
  -1   9   2  191.51   12.00
  -1  -9  -2  175.67   13.76
   1   9   2  173.26   15.82
   1   9   2  167.49   11.36
  -1   9  -2  165.29   13.71
   3   9   2 1141.85   55.60
  -3   9  -2 1224.02   43.29
  -3  -9  -2 1195.36   51.07
  -3   9  -2 1179.64   48.35
   3  -9   2 1242.79   51.23
   3   9   2 1195.62   44.05
   5   9   2  690.13   29.84
   5   9   2  742.48   39.80
  -5   9  -2  680.41   33.52
  -5   9  -2  743.21   31.87
   7   9   2   24.49    8.01
  -7   9  -2   26.84    7.02
   7   9   2   28.06    5.69
  -7   9  -2   26.42    6.14
  -9   9  -2  163.08   15.29
  -9   9  -2  180.54   13.86
   9   9   2  182.26   13.11
   9   9   2  177.90   18.40
  11   9   2  665.94   40.90
 -11   9  -2  699.11   35.11
  11   9   2  636.10   29.61
 -11   9  -2  662.73   32.17
 -12  10   2   18.22    6.28
 -12  10   2   16.78    5.76
  12  10  -2   18.35    8.42
  10 -10  -2    8.47    5.39
 -10  10   2   14.88    4.97
  10  10  -2    8.87    6.40
 -10  10   2   17.07    5.84
  10 -10  -2   16.44    7.16
  10  10  -2   10.25    4.22
  -8  10   2  119.05   10.18
   8  10  -2  102.26   15.05
  -8  10   2  117.86   12.51
   8 -10  -2  135.48   13.82
   8  10  -2  100.26   10.48
   6 -10  -2  114.64   12.56
   6  10  -2  106.51    9.86
   6  10  -2  115.12   15.47
  -6  10   2  145.73   12.53
  -6  10   2  118.24    9.85
   4 -10  -2    2.84    3.99
   4  10  -2    1.13    3.92
  -4  10   2    1.48    2.96
  -4  10   2    2.11    2.95
   4  10  -2    1.84    2.80
  -2  10   2   56.29    7.16
   2 -10  -2   47.98    8.77
  -2  10   2   60.52   11.10
   2  10  -2   29.87    7.19
   2  10  -2   42.58    6.71
   0  10   2  204.42   17.65
   0  10   2  171.82   12.23
   0  10  -2  176.66   14.92
   2  10   2   71.17   11.84
  -2  10  -2   59.38    7.47
   2  10   2   49.48    7.42
  -2  10  -2   61.57   10.17
   4  10   2    8.61    5.57
   4  10   2    6.90    3.82
  -4  10  -2    3.65    4.09
  -6  10  -2   78.90   12.21
  -6  10  -2  100.15   10.99
   6  10   2   83.76   13.89
   6  10   2   77.17    9.58
  -8  10  -2  102.61   14.09
   8  10   2  126.61   17.27
   8  10   2  130.73   11.56
  -8  10  -2  119.96   11.64
 -10  10  -2    2.90    4.43
   9 -11  -2    8.32    5.78
  -7  11   2   20.03    6.26
   7  11  -2   24.33    6.15
   7 -11  -2   22.80    7.59
   7  11  -2   31.40    9.56
   5  11  -2  118.38   16.41
   5 -11  -2  116.69   13.66
  -5  11   2  106.43   12.37
   3 -11  -2   55.45   10.00
   3  11  -2   53.82    9.82
  -3  11   2   52.92    9.17
   3  11  -2   51.07    8.30
  -1  11   2   17.38    5.17
  -1  11   2   18.45    7.02
   1  11  -2    7.86    5.18
  -1  11  -2   13.10    4.86
  -1  11  -2   14.77    6.07
   1  11   2   19.25    7.23
   1  11   2    7.75    4.26
   3  11   2   97.96   14.66
  -3  11  -2  109.20   14.16
   3  11   2   87.30   10.30
   5  11   2   80.22   10.30
   2  12  -2  177.95   14.65
   0  12   2  468.83   24.50
 -20   0   3   -0.23    3.28
 -20   0   3    0.59    3.96
 -18   0   3    3.60    3.75
 -18   0   3    0.52    2.92
 -16   0   3   -0.29    2.40
  16   0  -3    0.72    1.70
 -16   0   3    0.64    2.67
  14   0  -3    0.84    1.32
 -14   0   3    2.26    2.41
 -14   0   3    4.42    2.71
 -12   0   3    1.69    2.07
  12   0  -3    4.96    1.47
  12   0  -3    0.69    1.30
 -12   0   3   -0.49    1.32
  10   0  -3    1.85    1.01
 -10   0   3    0.01    1.05
  10   0  -3   -0.27    0.82
   8   0  -3   -0.13    1.17
  -8   0   3    2.69    1.55
   8   0  -3    1.62    1.09
   6   0  -3    0.30    0.95
   6   0  -3    2.21    0.99
   6   0  -3    0.53    0.87
   4   0  -3   -1.40    0.99
   4   0  -3   -1.27    0.85
   4   0  -3   -0.71    0.82
   2   0  -3    3.05    1.17
  -2   0   3    5.95    0.65
   2   0  -3    0.33    0.59
  -2   0   3    2.69    1.01
  -2   0   3    5.03    1.42
   0   0  -3    1.05    1.29
   0   0   3    1.77    1.09
   0   0   3    1.23    1.26
   0   0  -3    6.10    2.00
   0   0   3    3.23    1.16
  -2   0  -3    1.63    0.68
   2   0   3    0.85    0.73
  -2   0  -3    0.56    0.71
   2   0   3    1.44    0.79
  -2   0  -3    0.05    0.61
  -2   0  -3    1.77    0.68
   2   0   3    0.75    0.63
  -4   0  -3    9.98    2.38
  -4   0  -3    1.22    1.48
   4   0   3    8.28    1.99
   6   0   3    1.39    0.67
  -6   0  -3   -0.35    0.99
  -6   0  -3    2.78    1.41
  -6   0  -3    1.92    1.25
  -8   0  -3    0.54    1.23
  -8   0  -3    4.84    1.99
  -8   0  -3    2.40    1.52
 -10   0  -3    1.11    1.78
 -10   0  -3    0.69    1.32
 -12   0  -3    3.18    2.23
 -12   0  -3    0.17    1.89
  12   0   3   -0.75    1.51
 -14   0  -3    1.85    2.58
 -14   0  -3    3.43    2.65
 -16   0  -3    5.61    3.38
 -18   0  -3   -1.25    2.84
 -18   0  -3    0.89    3.98
 -20   0  -3    0.20    5.37
 -21  -1   3  211.11   18.18
 -21   1   3  192.89   18.42
 -21   1   3  191.06   16.72
 -19  -1   3  442.01   26.49
 -19  -1   3  447.82   25.91
 -19   1   3  438.09   26.65
 -19   1   3  443.13   25.38
 -17  -1   3  256.54   17.58
 -17   1   3  273.27   17.71
 -17  -1   3  290.42   18.93
 -17   1   3  277.17   18.74
  17  -1  -3  277.23   15.04
 -15  -1   3   62.41    8.23
 -15   1   3   60.91    8.15
  15   1  -3   71.96    5.21
 -15   1   3   68.11    8.81
  15  -1  -3   73.38    6.65
 -15  -1   3   54.68    8.14
  15   1  -3   63.06    4.91
  13  -1  -3  957.58   30.89
  13  -1  -3  982.64   36.58
 -13   1   3  958.39   37.49
 -13  -1   3  953.80   39.53
  13   1  -3  915.50   30.82
 -13  -1   3  921.22   37.24
 -13   1   3  921.36   39.49
 -11  -1   3 1340.60   47.97
  11  -1  -3 1315.91   42.18
  11  -1  -3 1341.95   48.26
  11   1  -3 1297.53   42.98
 -11  -1   3 1262.98   50.52
  11   1  -3 1331.13   41.40
 -11   1   3 1383.13   48.33
 -11   1   3 1370.15   51.53
  -9  -1   3  503.95   21.34
   9  -1  -3  564.55   17.75
   9   1  -3  516.66   18.88
  -9   1   3  523.09   21.54
   9   1  -3  531.59   18.50
   9  -1  -3  538.32   22.07
   9  -1  -3  529.46   18.36
   7  -1  -3  236.79    9.39
  -7   1   3  238.81   11.02
   7  -1  -3  243.31    8.41
   7   1  -3  246.28    9.89
   7   1  -3  222.92    9.48
   7  -1  -3  231.35   11.61
   7   1  -3  232.81   11.45
   7   1  -3  233.35   10.71
   5   1  -3 3088.37  108.25
  -5   1   3 3125.68   91.70
   5  -1  -3 3139.62   94.37
   5  -1  -3 3180.77  102.57
   5  -1  -3 3182.42  108.21
  -5   1   3 3066.69   98.13
   5   1  -3 3162.42   94.59
   5  -1  -3 3061.72  111.38
   5   1  -3 2833.26  108.84
   5   1  -3 3022.94   89.38
  -3  -1   3 3168.64  110.06
   3   1  -3 3148.49  110.22
  -3  -1   3 2961.40  110.39
  -3   1   3 3160.02   98.75
   3  -1  -3 3154.53  103.44
   3   1  -3 3174.54   96.00
   3   1  -3 3287.12   93.03
  -3   1   3 3044.06  110.18
   1   1  -3  257.71    9.88
   1  -1  -3  251.23   10.81
  -1  -1   3  247.70    8.91
   1  -1  -3  261.29   12.45
  -1  -1   3  257.28   10.89
   1   1  -3  254.32    9.29
  -1  -1   3  231.03    9.79
   1   1  -3  259.72    8.84
  -1   1   3  258.60   10.83
  -1  -1   3  245.86   11.01
   1  -1   3  449.77   15.07
  -1   1  -3  429.06   15.81
  -1   1  -3  427.31   15.41
   1   1   3  425.80   14.60
  -1   1  -3  453.80   14.56
   1  -1   3  439.53   15.88
  -1   1  -3  426.41   16.25
  -1  -1  -3  449.56   16.41
  -1   1  -3  459.94   16.38
  -1  -1  -3  451.21   16.27
   1  -1   3  444.69   14.38
  -1   1  -3  442.90   15.07
  -1  -1  -3  430.17   16.84
   1   1   3  448.69   16.48
  -3  -1  -3 2917.49   90.13
   3   1   3 2968.13   92.43
  -3   1  -3 3023.39   91.53
   3  -1   3 2945.95   84.13
  -3  -1  -3 2951.35   90.49
  -3  -1  -3 2937.17   83.97
  -3  -1  -3 2771.10   94.19
  -3   1  -3 2894.73   90.05
   3   1   3 2992.41   95.36
  -3   1  -3 2894.98   93.92
  -3   1  -3 3009.20   84.42
  -5  -1  -3 2276.18   70.61
  -5  -1  -3 2332.40   64.34
  -5   1  -3 2268.75   71.60
  -5   1  -3 2169.50   70.14
   5   1   3 2244.28   72.01
   5   1   3 2228.35   72.99
  -5   1  -3 2308.42   73.46
  -5  -1  -3 2256.15   72.35
  -5  -1  -3 2132.07   73.42
   5  -1   3 2224.38   64.60
  -7   1  -3   54.47    4.78
  -7  -1  -3   52.45    4.67
  -7  -1  -3   62.14    5.09
  -7  -1  -3   58.24    4.76
  -7   1  -3   47.81    4.43
   7  -1   3   60.85    3.12
  -9  -1  -3  394.19   17.49
  -9   1  -3  400.39   17.43
  -9  -1  -3  408.84   18.11
   9  -1   3  421.43   13.15
  -9   1  -3  423.60   18.38
 -11  -1  -3 1014.24   37.48
 -11   1  -3 1048.29   37.47
  11   1   3  970.50   34.81
 -11   1  -3 1057.24   39.09
 -11  -1  -3 1047.63   39.32
 -13  -1  -3  635.93   28.78
 -13   1  -3  645.89   27.34
  13   1   3  684.81   24.19
 -13  -1  -3  674.34   27.88
 -13   1  -3  660.79   28.95
 -15   1  -3    9.60    4.31
 -15  -1  -3    4.75    3.36
 -15  -1  -3   14.31    4.45
 -15   1  -3    2.67    2.74
 -17   1  -3  200.10   14.75
 -17  -1  -3  223.59   16.48
 -17   1  -3  207.74   15.68
 -17  -1  -3  210.15   14.91
 -19   1  -3  245.74   17.96
 -19   1  -3  302.41   20.59
 -20   2   3   51.05   10.45
 -20  -2   3   59.19   10.67
 -20   2   3   48.51    9.35
 -20  -2   3   40.97    8.92
 -18  -2   3  258.90   18.25
 -18  -2   3  263.52   18.47
 -18   2   3  236.76   17.08
 -18   2   3  244.54   18.21
 -16   2   3 1661.91   63.14
 -16  -2   3 1633.41   65.76
 -16  -2   3 1672.71   63.83
  16   2  -3 1640.66   55.00
  16  -2  -3 1752.46   62.09
  16   2  -3 1688.00   51.89
 -16   2   3 1731.48   66.59
 -14   2   3 1409.18   54.65
 -14  -2   3 1389.94   54.29
  14  -2  -3 1416.36   51.49
 -14   2   3 1341.91   51.61
 -14  -2   3 1285.83   51.57
  14   2  -3 1382.96   42.95
  14   2  -3 1369.17   45.55
 -12  -2   3   49.78    6.66
  12   2  -3   45.42    4.01
  12   2  -3   39.13    3.84
 -12   2   3   47.67    6.64
  12  -2  -3   34.89    5.42
 -12   2   3   40.51    6.05
 -12  -2   3   44.12    6.11
  10   2  -3 1307.88   40.31
 -10  -2   3 1312.61   49.43
 -10   2   3 1311.36   46.62
  10  -2  -3 1240.87   47.55
  10   2  -3 1320.98   42.78
   8   2  -3 4518.79  163.96
   8  -2  -3 4735.94  154.77
   8   2  -3 4563.00  134.50
   8  -2  -3 4881.89  163.08
   8   2  -3 4620.92  164.86
  -8   2   3 4794.97  149.60
  -8   2   3 4706.55  138.55
   8   2  -3 4603.87  142.59
  -6   2   3 3374.98   98.70
   6  -2  -3 3631.57  117.07
   6   2  -3 3246.37  116.44
   6  -2  -3 3299.94  110.97
   6   2  -3 3230.03  117.84
  -6   2   3 3357.93  106.40
   6   2  -3 3219.45  101.96
   6   2  -3 3219.69   96.28
  -4   2   3    5.57    1.63
   4   2  -3    5.78    1.81
   4   2  -3    3.09    1.38
   4  -2  -3   10.03    2.34
   4   2  -3    3.18    0.92
  -4  -2   3    2.46    1.77
   4  -2  -3    1.87    2.03
   4  -2  -3    1.21    1.69
  -4   2   3    6.99    1.83
  -4  -2   3   10.71    1.90
   2   2  -3 3926.10  115.57
   2   2  -3 3718.67  108.87
  -2  -2   3 3927.14  133.26
  -2   2   3 3595.20  118.65
   2  -2  -3 3523.32  135.52
   2   2  -3 3856.79  112.29
   2  -2  -3 3821.74  124.58
  -2   2   3 3849.35  133.59
  -2  -2   3 3750.30  131.91
   2   2  -3 3889.43  118.58
   0  -2   3 6020.42  175.96
   0  -2  -3 5765.81  189.62
   0  -2   3 5923.89  172.85
   0  -2  -3 5839.18  175.96
   0  -2   3 5629.43  182.40
   0   2  -3 6008.44  176.99
   0   2  -3 6023.35  172.81
   0   2  -3 5819.37  166.76
   0   2  -3 6048.32  182.90
   0  -2  -3 5492.06  206.14
  -2   2  -3 3240.71   98.60
  -2   2  -3 3106.86   93.19
  -2  -2  -3 3078.13   94.69
  -2  -2  -3 2899.22   99.40
  -2   2  -3 3094.71   94.71
  -2   2  -3 3071.01   94.89
  -2   2  -3 3213.73   89.44
  -2  -2  -3 3186.99  101.37
  -2   2  -3 2970.92   96.38
  -4  -2  -3   73.83    3.98
  -4  -2  -3   69.42    5.24
  -4   2  -3   82.46    5.10
  -4  -2  -3   71.83    4.06
  -4   2  -3   63.61    4.80
  -4  -2  -3   79.51    5.18
  -4   2  -3   82.21    5.20
  -6   2  -3 3226.05  102.91
  -6  -2  -3 3261.14  100.54
  -6  -2  -3 3206.11  103.67
  -6  -2  -3 3271.94  105.11
  -6   2  -3 3271.37  100.20
  -8  -2  -3 3087.76   98.18
  -8   2  -3 3066.49   94.38
  -8  -2  -3 2989.13   98.62
  -8   2  -3 2973.61   97.11
  -8  -2  -3 2955.18   94.63
 -10   2  -3  937.39   35.85
 -10  -2  -3  966.82   35.36
 -10  -2  -3  957.50   35.57
 -10  -2  -3  939.34   34.55
 -10   2  -3  909.32   34.06
 -12  -2  -3   94.53    8.26
  12   2   3   84.10    6.65
 -12   2  -3   91.33    7.73
 -12  -2  -3   94.40    7.89
 -12   2  -3  100.26    8.87
 -14  -2  -3 1208.87   45.84
 -14   2  -3 1200.79   47.94
 -14  -2  -3 1268.94   48.14
  14   2   3 1280.28   41.65
 -14   2  -3 1196.15   45.40
 -16  -2  -3  927.01   40.04
 -16   2  -3  919.66   40.12
 -16  -2  -3  899.96   37.92
 -16   2  -3  948.72   38.15
 -18  -2  -3  146.44   13.81
 -18   2  -3  138.25   12.44
 -18  -2  -3  147.05   12.91
 -18   2  -3  140.97   13.69
 -21   3   3  246.79   20.86
 -19   3   3  695.92   34.29
 -19   3   3  692.28   35.97
 -19  -3   3  649.56   35.02
 -19  -3   3  734.45   36.29
 -17   3   3  144.02   12.64
  17  -3  -3  119.72   10.62
  17   3  -3  145.58    9.01
 -17  -3   3  149.25   13.15
 -17   3   3  157.36   13.42
 -17  -3   3  126.30   12.05
 -15  -3   3    5.22    3.06
 -15   3   3    0.82    2.45
  15   3  -3    3.57    1.79
 -15   3   3    5.09    3.14
  15  -3  -3    0.94    2.26
 -15  -3   3    0.27    2.51
  15   3  -3    5.41    2.31
 -13  -3   3  947.49   39.63
  13   3  -3  993.88   41.64
 -13  -3   3  950.79   38.63
 -13   3   3  997.61   38.55
  13   3  -3  947.91   33.75
  13  -3  -3  941.62   38.39
 -13   3   3  916.54   39.41
  13   3  -3  954.01   31.14
 -11   3   3 2180.83   77.18
 -11  -3   3 2021.54   76.51
 -11   3   3 2151.38   66.50
  11   3  -3 2103.24   68.47
 -11   3   3 2207.85   73.68
  11   3  -3 2106.92   63.99
  11   3  -3 2159.30   80.99
  11  -3  -3 2134.49   75.64
   9   3  -3  315.44   17.44
   9   3  -3  366.88   11.96
   9   3  -3  343.86   13.92
  -9   3   3  357.48   16.13
  -9   3   3  343.21   13.42
   9   3  -3  345.05   14.53
   9   3  -3  330.01   13.15
   9  -3  -3  335.60   16.94
  -9  -3   3  341.80   16.95
   7   3  -3  216.62   10.22
  -7   3   3  218.48    9.33
   7   3  -3  227.56    9.44
   7  -3  -3  222.52   13.61
   7   3  -3  216.99   12.67
   7  -3  -3  210.15   12.02
  -7   3   3  225.92   10.96
   5   3  -3 2460.65   90.57
   5  -3  -3 2400.36   92.80
   5  -3  -3 2532.04   85.31
   5   3  -3 2509.71   78.06
  -5   3   3 2349.65   75.79
  -5   3   3 2420.06   80.37
   5  -3  -3 2803.03   91.04
   5   3  -3 2492.42   73.42
   3   3  -3 2994.53  108.66
  -3   3   3 3077.53  109.92
   3   3  -3 3052.59   88.99
   3  -3  -3 3025.49  111.98
   3  -3  -3 3004.25  102.31
   3  -3  -3 3114.77   96.72
  -3  -3   3 3249.32  106.94
  -3   3   3 2928.10   94.39
  -1  -3   3  956.39   31.35
  -1  -3   3  929.01   30.29
   1  -3  -3  883.97   37.90
   1   3  -3  881.24   30.04
   1  -3  -3  934.88   33.95
   1  -3  -3  941.63   29.88
  -1   3   3  955.43   29.27
   1   3  -3  877.60   30.54
  -1   3   3  911.25   36.96
   1   3  -3  937.91   29.18
   1  -3   3 1149.46   36.57
  -1   3  -3 1127.13   38.36
  -1  -3  -3 1116.26   45.20
   1   3   3 1179.84   44.44
  -1  -3  -3 1159.47   37.25
  -1   3  -3 1112.79   37.11
  -1  -3  -3 1172.30   40.54
  -1   3  -3 1132.72   36.98
  -3  -3  -3 2866.10   87.67
  -3   3  -3 2819.23   87.03
  -3  -3  -3 2907.12   89.77
  -3  -3  -3 2786.42   92.55
  -3   3  -3 2952.97   87.64
  -3   3  -3 2831.57   87.75
  -3   3  -3 2689.32   89.77
  -3  -3  -3 2894.86   93.94
  -5   3  -3 1646.22   51.69
  -5  -3  -3 1593.57   54.76
  -5   3  -3 1607.01   53.83
  -5  -3  -3 1575.28   52.61
  -5   3  -3 1576.52   52.01
  -5   3  -3 1655.51   51.30
  -5  -3  -3 1643.45   53.87
  -5  -3  -3 1587.58   52.07
  -7   3  -3  352.48   14.86
  -7   3  -3  349.77   15.63
  -7  -3  -3  371.44   15.58
  -7   3  -3  357.38   16.18
  -7  -3  -3  347.54   14.85
  -7  -3  -3  355.46   15.93
  -9   3  -3  872.80   31.03
  -9  -3  -3  872.51   31.91
  -9  -3  -3  829.02   32.04
  -9  -3  -3  805.57   31.07
  -9   3  -3  853.06   32.86
 -11  -3  -3 1426.29   47.78
 -11  -3  -3 1338.28   47.99
  11   3   3 1295.94   44.75
 -11   3  -3 1279.18   48.39
 -11  -3  -3 1218.94   45.95
 -11   3  -3 1315.33   45.88
 -13  -3  -3  477.85   22.47
  13   3   3  461.59   19.43
 -13   3  -3  441.34   22.73
 -13   3  -3  462.96   21.29
 -13  -3  -3  457.36   21.62
 -15   3  -3   19.91    5.16
 -15  -3  -3   13.05    4.88
  15   3   3   18.29    3.99
 -15  -3  -3   23.61    5.60
 -15   3  -3   19.67    5.71
 -17   3  -3  231.23   16.04
 -17  -3  -3  260.08   17.85
 -17   3  -3  251.76   18.01
 -17  -3  -3  236.20   16.32
 -19   3  -3  365.19   22.12
 -20  -4   3    4.43    5.80
 -20   4   3   15.88    7.14
 -18   4   3    3.19    4.13
  18   4  -3    1.41    2.62
 -18  -4   3    0.96    3.27
  18  -4  -3    5.07    4.04
 -18   4   3    8.27    5.00
 -18  -4   3    2.11    4.16
 -16  -4   3   48.17    8.03
  16  -4  -3   49.19    7.85
 -16   4   3   53.32    8.50
 -16   4   3   57.58    8.59
 -16  -4   3   49.73    8.76
  16   4  -3   47.82    9.24
  16   4  -3   59.45    6.34
  14   4  -3   23.78    4.36
 -14  -4   3   22.03    5.64
  14   4  -3   26.17    3.58
 -14  -4   3   26.31    5.65
  14  -4  -3   31.26    5.86
 -14   4   3   20.24    4.98
  14   4  -3   22.60    6.12
 -14   4   3   28.97    6.02
 -12   4   3   25.54    5.08
  12   4  -3   20.21    3.84
 -12   4   3   30.05    5.37
 -12   4   3   25.81    3.98
  12  -4  -3   24.82    5.31
  12   4  -3   19.71    3.13
  12   4  -3   28.30    6.12
 -12  -4   3   28.55    5.23
  10   4  -3   19.27    4.95
  10  -4  -3   13.64    3.88
 -10   4   3    2.12    2.12
 -10   4   3    4.74    1.83
 -10  -4   3    2.22    2.05
  10   4  -3    2.15    1.52
 -10   4   3    9.05    3.03
   8  -4  -3  157.40   10.59
   8   4  -3  179.99   12.15
  -8  -4   3  153.77    9.75
   8   4  -3  158.11    7.90
   8  -4  -3  173.76   12.23
  -8   4   3  155.33    8.32
   6   4  -3   19.92    4.36
   6  -4  -3   30.66    4.90
  -6   4   3   38.52    3.63
   6  -4  -3   20.97    4.71
   6   4  -3   22.21    3.01
  -6   4   3   21.58    3.23
  -4   4   3   33.30    4.93
   4   4  -3   27.44    3.59
   4  -4  -3   30.25    4.73
   4  -4  -3   31.09    5.51
  -4   4   3   32.54    2.97
   4   4  -3   27.37    4.70
   4   4  -3   34.74    3.53
  -2   4   3  120.64    9.09
   2  -4  -3  113.42    9.27
   2   4  -3  111.35    6.51
   2   4  -3  109.71    6.81
  -2   4   3  129.12    5.59
  -2  -4   3  109.35    4.95
   2  -4  -3  123.55    5.86
   2  -4  -3  114.03    8.00
   0  -4  -3   85.81    5.25
   0  -4  -3   74.56    7.38
   0  -4  -3   80.20    6.28
   0   4   3   82.81    7.50
   0   4  -3   77.61    5.11
   0   4  -3   76.42    5.56
   0  -4   3   81.56    4.75
   2   4   3   47.12    6.14
  -2   4  -3   42.81    4.20
  -2  -4  -3   55.69    5.87
  -2  -4  -3   49.87    3.87
  -2  -4  -3   51.83    2.74
  -2  -4  -3   49.56    4.59
  -2   4  -3   42.23    4.53
  -2   4  -3   54.54    4.02
  -4  -4  -3    0.68    1.20
  -4   4  -3    0.48    1.18
  -4   4  -3    0.80    1.16
  -4   4  -3   -0.49    1.31
  -4  -4  -3    5.09    1.47
  -4   4  -3    2.19    1.37
  -4  -4  -3    0.48    1.44
  -4  -4  -3    0.44    1.26
  -6   4  -3  120.20    8.11
  -6  -4  -3  109.84    7.15
  -6   4  -3  119.98    6.46
  -6  -4  -3  107.74    6.47
  -6  -4  -3  126.56    8.08
  -6  -4  -3  112.62    6.40
  -6   4  -3  123.73    6.99
  -6   4  -3  114.16    7.80
  -8   4  -3    9.80    2.99
  -8   4  -3   15.85    3.15
  -8  -4  -3   17.97    3.54
  -8  -4  -3   18.44    3.54
   8   4   3   21.33    4.48
  -8  -4  -3   29.66    2.16
  -8   4  -3   25.73    4.63
  -8  -4  -3   24.56    3.82
 -10   4  -3   34.78    5.82
 -10   4  -3   31.54    4.78
 -10  -4  -3   32.60    5.11
 -10  -4  -3   30.47    4.75
  10   4   3   35.82    5.36
 -10  -4  -3   33.32    5.01
 -10   4  -3   36.02    5.68
 -12   4  -3   22.46    5.16
 -12  -4  -3   21.99    4.64
 -12   4  -3   27.45    5.00
 -12  -4  -3   19.14    4.24
 -12  -4  -3   25.65    5.25
  12   4   3   33.50    5.16
 -14   4  -3   38.72    7.26
 -14  -4  -3   43.41    7.37
  14   4   3   41.93    5.80
 -14   4  -3   49.77    7.20
 -14  -4  -3   42.28    6.86
 -16  -4  -3    1.45    3.26
  16   4   3    5.66    3.45
 -16   4  -3    0.32    3.64
 -16   4  -3    5.83    4.25
 -18   4  -3    2.73    4.68
 -18   4  -3   -0.12    4.11
 -19   5   3  245.86   17.74
 -19  -5   3  189.80   16.84
 -19  -5   3  243.16   20.40
 -17  -5   3   72.80   11.74
 -17   5   3   58.07    9.05
  17   5  -3   64.56    7.47
 -17  -5   3   64.55    9.77
  17   5  -3   68.92   11.89
  17  -5  -3   62.29    9.33
 -17   5   3   71.59    9.92
  15  -5  -3   35.82    7.06
  15   5  -3   39.23    8.87
  15   5  -3   50.28    6.34
 -15   5   3   45.79    7.46
 -15  -5   3   70.74   10.11
 -15  -5   3   36.53    6.87
 -15   5   3   47.66    7.51
  13   5  -3  409.00   25.44
 -13   5   3  422.05   19.21
  13   5  -3  460.62   17.43
 -13  -5   3  437.28   22.36
  13  -5  -3  469.20   23.55
 -13   5   3  485.47   22.62
 -13   5   3  459.45   21.99
  11   5  -3  584.01   21.18
 -11  -5   3  585.34   26.15
  11  -5  -3  564.32   27.14
  11   5  -3  578.72   30.39
 -11   5   3  599.77   25.84
 -11   5   3  609.91   25.32
 -11   5   3  603.26   23.26
  11   5  -3  580.15   23.16
  -9   5   3  152.27    9.28
   9  -5  -3  132.76   10.23
   9   5  -3  124.60    7.25
  -9   5   3  136.91    9.26
   9   5  -3  127.10   11.34
   9   5  -3  142.23    8.56
  -9  -5   3  126.96    8.84
  -9   5   3  137.44    8.39
   9  -5  -3  127.08   11.34
   7   5  -3  169.80    9.15
   7   5  -3  153.59    8.00
   7  -5  -3  141.32   10.51
   7  -5  -3  144.58   11.78
   7   5  -3  158.57   12.07
  -7   5   3  148.11    8.86
  -7   5   3  153.59    8.75
  -7  -5   3  160.63    9.28
   5   5  -3 1021.65   43.91
   5  -5  -3 1032.19   40.90
   5   5  -3 1020.37   35.27
  -5   5   3 1091.02   35.92
   5  -5  -3 1068.01   44.97
  -3  -5   3  938.34   30.72
  -3   5   3 1004.87   41.19
   3   5  -3  935.05   40.10
   3   5  -3  943.19   33.48
   3  -5  -3  982.57   41.58
  -3   5   3  966.60   32.24
  -1  -5   3  154.64    7.34
   1   5  -3  149.66    8.23
   1  -5  -3  164.59   11.98
  -1   5   3  159.73   11.67
   1   5  -3  151.00    9.13
  -1   5  -3  209.16   11.08
  -1  -5  -3  206.47    9.53
  -1   5  -3  212.12   11.16
  -1  -5  -3  199.42   13.68
   1  -5   3  206.16    8.33
  -1   5  -3  208.70    9.96
   1   5   3  220.80   14.32
  -1  -5  -3  220.28    8.56
  -3  -5  -3 1151.75   37.67
  -3   5  -3 1109.10   40.17
   3  -5   3 1153.27   39.28
  -3  -5  -3 1145.63   36.32
  -3   5  -3 1120.26   39.53
  -3   5  -3 1131.88   37.89
   3   5   3 1106.29   47.37
  -5   5  -3  779.58   26.49
  -5   5  -3  716.64   28.35
  -5  -5  -3  710.29   26.49
  -5   5  -3  768.82   26.17
  -5  -5  -3  749.25   28.61
  -5  -5  -3  734.75   29.09
  -7   5  -3   65.72    4.88
  -7  -5  -3   62.89    5.27
  -7  -5  -3   70.12    6.20
  -7   5  -3   73.95    6.78
   7   5   3   53.48    6.71
  -7   5  -3   64.75    5.22
  -7  -5  -3   69.27    5.72
  -7  -5  -3   59.98    4.88
  -7   5  -3   55.92    6.57
  -9   5  -3  141.02   10.50
  -9   5  -3  147.66    8.79
   9   5   3  136.72    9.74
  -9  -5  -3  146.94    9.29
  -9  -5  -3  123.59    8.80
  -9   5  -3  151.27   10.65
  -9  -5  -3  155.33    9.66
 -11  -5  -3  486.24   22.02
 -11   5  -3  483.27   23.96
 -11   5  -3  534.71   21.50
 -11   5  -3  481.70   23.29
 -11  -5  -3  505.08   22.49
 -11  -5  -3  511.29   22.16
  11   5   3  480.22   21.63
 -13  -5  -3  287.55   16.00
 -13  -5  -3  316.07   17.20
 -13   5  -3  308.89   18.79
  13   5   3  300.05   15.92
 -13   5  -3  330.44   16.55
  15   5   3    9.78    3.64
 -15  -5  -3   14.57    4.59
 -15   5  -3   11.60    4.99
 -17   5  -3   66.98   11.09
 -17  -5  -3   68.38   10.15
 -18   6   3  213.72   16.05
 -18  -6   3  194.06   16.32
 -18  -6   3  224.01   19.86
  18  -6  -3  212.26   16.67
  18   6  -3  232.49   14.47
  16   6  -3  871.47   35.13
 -16  -6   3  824.43   38.97
  16  -6  -3  930.17   40.34
 -16   6   3  877.94   37.74
 -16  -6   3  923.23   42.47
  16   6  -3  827.52   44.78
  14  -6  -3  645.62   31.03
  14   6  -3  653.73   35.57
 -14  -6   3  626.27   29.55
 -14   6   3  631.54   26.46
 -14   6   3  622.60   28.49
 -12   6   3   93.83    8.36
 -12   6   3   98.34    8.03
 -12  -6   3   83.07    8.00
  12   6  -3  112.18   12.11
 -12   6   3   82.77    7.41
  12   6  -3   95.07    7.80
  12  -6  -3   82.19    9.86
  10  -6  -3  933.89   44.18
  10  -6  -3  955.45   40.25
 -10   6   3 1016.88   37.02
 -10  -6   3  947.00   37.82
 -10   6   3  943.24   34.91
  10   6  -3  928.72   44.14
 -10   6   3  953.49   36.22
  -8   6   3 2538.76   73.89
  -8   6   3 2465.07   82.51
   8  -6  -3 2406.88   85.86
  -8   6   3 2293.89   78.12
   8   6  -3 2386.34   75.78
  -8  -6   3 2373.15   83.11
   8  -6  -3 2367.24   93.23
   8   6  -3 2252.60   92.61
  -8   6   3 2376.86   76.83
  -6  -6   3  802.14   30.59
   6   6  -3  780.03   37.02
  -6   6   3  806.92   29.32
  -6   6   3  824.26   30.53
   6  -6  -3  768.08   34.05
   6  -6  -3  863.45   37.91
   6   6  -3  759.74   28.98
  -4  -6   3  120.41    6.97
  -4   6   3   92.52    6.32
  -4   6   3  120.19   10.30
   4   6  -3  133.19    7.98
   4   6  -3  122.79   10.58
   4  -6  -3  127.94   10.71
  -2   6   3 2096.48   80.01
   2  -6  -3 2051.45   79.66
   2   6  -3 1954.98   65.95
  -2   6   3 2027.99   65.38
   0  -6  -3 3041.89  119.96
   0   6   3 3316.68  120.72
   0   6  -3 3229.90  101.45
   0   6  -3 3240.48  100.68
  -2   6  -3  877.63   33.28
   2   6   3  836.09   32.84
  -2   6  -3  873.57   33.19
  -2   6  -3  918.90   31.19
  -2  -6  -3  870.91   39.12
  -2  -6  -3  879.39   29.83
   2   6   3  857.95   40.11
  -4  -6  -3   26.34    3.54
   4   6   3    4.21    2.58
  -4   6  -3   10.51    2.53
  -4   6  -3   10.95    3.11
   4   6   3    5.23    3.15
  -4   6  -3    7.44    2.95
  -4  -6  -3   10.40    3.19
   6   6   3 1351.33   48.00
  -6  -6  -3 1332.49   49.06
   6   6   3 1351.76   58.16
  -6   6  -3 1439.96   45.79
  -6  -6  -3 1341.88   45.62
  -6   6  -3 1291.88   48.87
  -6   6  -3 1349.13   48.77
  -6   6  -3 1442.13   44.65
  -8  -6  -3 1724.22   58.03
  -8   6  -3 1739.70   61.00
   8   6   3 1642.82   58.78
  -8  -6  -3 1762.32   61.11
  -8   6  -3 1729.50   62.00
  -8   6  -3 1819.83   56.71
   8   6   3 1688.34   72.00
  -8  -6  -3 1831.29   60.23
 -10  -6  -3  548.11   23.54
 -10  -6  -3  564.87   24.01
  10   6   3  568.92   24.28
 -10   6  -3  564.72   26.21
  10   6   3  513.55   30.18
 -10   6  -3  555.79   26.14
 -12  -6  -3  132.47   10.22
  12   6   3  142.77   10.48
 -12  -6  -3  143.88   10.05
  12   6   3  131.69   13.90
 -12   6  -3  128.80   11.61
 -12   6  -3  134.36   11.82
  14   6   3  542.54   23.67
 -14   6  -3  468.66   26.10
 -14  -6  -3  455.89   23.37
 -16  -6  -3  565.48   27.64
 -16   6  -3  560.66   30.30
  16   6   3  540.54   25.29
  17   7  -3  194.93   13.98
 -17  -7   3  205.12   15.70
 -17   7   3  183.92   14.94
  17  -7  -3  192.68   16.22
 -17  -7   3  208.38   19.15
 -15   7   3   -0.97    2.79
  15   7  -3    1.58    3.10
  15   7  -3    1.77    5.30
  15  -7  -3    7.02    5.22
  15  -7  -3    5.59    4.36
 -15  -7   3    3.91    3.49
 -15   7   3    0.52    3.23
  13  -7  -3  727.97   39.19
  13   7  -3  747.63   30.34
 -13   7   3  731.28   31.73
 -13   7   3  747.42   30.54
  13   7  -3  731.84   39.63
 -13  -7   3  772.35   33.25
  13  -7  -3  748.21   35.38
  11   7  -3  820.17   31.93
  11   7  -3  787.84   41.01
 -11   7   3  843.52   32.50
  11  -7  -3  818.58   40.89
 -11  -7   3  813.53   33.78
  11  -7  -3  817.41   36.95
 -11   7   3  796.89   32.55
  -9  -7   3  325.13   16.46
  -9   7   3  354.10   17.41
   9   7  -3  340.89   16.72
   9   7  -3  304.62   21.48
   9  -7  -3  363.20   20.39
  -9   7   3  353.88   16.80
   9  -7  -3  342.93   21.99
  -7  -7   3   34.90    4.27
   7   7  -3   35.81    5.29
  -7   7   3   39.54    4.98
   7  -7  -3   21.35    5.76
  -7   7   3   38.66    4.55
   7   7  -3   40.67    8.01
  -7   7   3   30.24    5.36
   7  -7  -3   25.55    5.81
   5   7  -3 2010.67   67.03
  -5  -7   3 2079.12   71.34
   5  -7  -3 2068.62   82.61
  -5   7   3 2105.01   68.36
   5   7  -3 2038.44   83.05
  -5   7   3 2103.62   69.77
  -5   7   3 2170.84   66.97
  -3  -7   3 1004.28   35.61
   3  -7  -3 1017.64   45.11
  -3   7   3 1046.07   36.74
   3   7  -3 1003.21   45.60
  -3   7   3  996.62   35.55
  -3   7   3 1027.94   45.64
   1   7  -3  324.13   15.28
  -1   7   3  319.38   16.09
  -1   7   3  351.83   21.16
   1   7  -3  314.73   17.12
   1  -7  -3  336.08   20.16
  -1   7  -3  270.84   15.45
  -1   7  -3  266.57   13.15
  -1  -7  -3  254.21   17.44
   1   7   3  294.19   19.17
   1   7   3  276.48   14.83
  -3   7  -3 1906.78   59.68
   3   7   3 1772.35   60.80
  -3  -7  -3 1768.55   57.53
  -3   7  -3 1854.78   63.14
   3   7   3 1723.99   74.14
  -3   7  -3 1827.40   62.88
  -3  -7  -3 1750.78   71.76
  -5   7  -3  904.98   35.65
  -5  -7  -3  930.96   35.61
  -5   7  -3  917.83   32.30
   5   7   3  871.28   42.88
  -5   7  -3  846.55   35.56
   5   7   3  852.67   34.13
  -5  -7  -3  885.94   31.40
  -7  -7  -3   78.39    6.40
  -7   7  -3   80.53    9.47
  -7  -7  -3   69.95    7.54
   7   7   3   72.50    8.08
   7   7   3   82.91   11.70
  -7   7  -3   83.06    8.83
  -9   7  -3  399.56   22.07
  -9   7  -3  450.42   22.05
   9   7   3  454.04   27.46
   9   7   3  403.88   20.10
  -9  -7  -3  386.02   18.33
  -9  -7  -3  421.88   19.77
 -11  -7  -3  620.36   26.85
 -11   7  -3  681.57   30.95
  11   7   3  627.65   27.80
  11   7   3  630.19   36.50
 -11   7  -3  664.52   31.27
  13   7   3  515.36   32.57
 -13  -7  -3  496.90   23.81
  13   7   3  489.91   23.86
 -13   7  -3  485.07   26.57
 -13   7  -3  505.45   27.23
  15   7   3    3.21    3.50
 -15  -7  -3   -0.23    3.64
 -16  -8   3   56.80   12.03
  16  -8  -3   65.55   10.99
  16   8  -3   48.39    8.39
 -16   8   3   68.96    9.86
 -14   8   3   81.61    9.45
 -14   8   3   57.71    8.50
  14  -8  -3   70.69   12.22
  14  -8  -3   72.96   10.98
  14   8  -3   52.08   11.64
  12  -8  -3   28.52    6.86
  12   8  -3   22.65    7.79
 -12   8   3   27.81    5.76
  12   8  -3   29.74    5.78
 -12   8   3   37.96    6.77
  12  -8  -3   28.76    8.09
  10   8  -3   13.23    5.96
  10  -8  -3   17.36    5.62
  10   8  -3   18.14    4.39
 -10   8   3   10.21    3.63
  10  -8  -3   19.96    6.58
 -10   8   3   16.56    4.76
   8  -8  -3  132.45   13.00
  -8   8   3  136.84   10.59
  -8   8   3  126.48    9.07
   8   8  -3  116.89    9.38
   8   8  -3  117.67   12.87
   8  -8  -3  138.26   12.32
  -6   8   3   93.38    8.71
  -6   8   3   96.38    7.41
   6  -8  -3   87.38   11.01
   6   8  -3   83.11   11.62
   6   8  -3   83.64    7.62
  -6   8   3   98.66    7.28
   4  -8  -3   21.66    5.81
   4   8  -3   12.39    5.16
   4   8  -3   14.95    3.70
  -4   8   3   17.76    3.91
  -4   8   3   11.37    3.08
  -4   8   3   15.28    5.15
  -2   8   3  110.83   11.64
  -2   8   3  109.00    8.62
   2   8  -3  111.09    8.57
   2  -8  -3  122.34   11.61
   2   8  -3  115.96   10.17
   0   8  -3  152.57    9.77
   0   8   3  150.63   13.85
   0   8   3  142.36   10.20
   0   8  -3  150.19   11.81
   0  -8  -3  152.76   13.13
  -2   8  -3   43.28    7.42
   2   8   3   43.20    8.86
  -2   8  -3   49.92    5.77
  -2  -8  -3   51.46    8.64
   2   8   3   46.89    6.67
  -4   8  -3    1.67    3.07
  -4   8  -3    1.99    2.29
   4   8   3    1.24    2.93
  -4  -8  -3   -0.52    2.38
   4   8   3    2.90    2.86
  -4   8  -3    5.02    2.80
  -6   8  -3  137.72   12.20
  -6   8  -3  151.77   11.60
   6   8   3  126.27   13.82
  -6  -8  -3  131.86   10.39
   6   8   3  126.77   10.18
  -8  -8  -3   82.52    7.11
   8   8   3   70.52   12.25
  -8   8  -3   78.63    9.48
  -8   8  -3   73.34   10.48
  -8  -8  -3   82.55    8.14
   8   8   3   86.83    9.22
  10   8   3    7.98    3.83
  10   8   3    4.56    5.03
 -10   8  -3   11.42    4.65
 -10  -8  -3    7.02    3.25
 -10   8  -3   12.11    5.23
 -12   8  -3   15.59    6.20
  12   8   3   14.07    5.06
 -12   8  -3   16.82    5.62
  12   8   3   16.03    7.69
 -12  -8  -3   12.46    4.51
 -15   9   3    6.71    4.58
 -13   9   3  154.56   12.69
  13   9  -3  122.48   17.16
 -13   9   3  147.13   12.03
  13  -9  -3  164.17   15.21
  13  -9  -3  158.53   16.68
  11  -9  -3  168.47   15.20
  11  -9  -3  147.27   15.71
  11   9  -3  150.45   16.61
 -11   9   3  181.20   12.45
  11   9  -3  190.11   13.21
 -11   9   3  182.81   13.51
   9   9  -3    2.06    4.23
   9  -9  -3    9.96    5.24
  -9   9   3    0.73    2.77
  -9   9   3    0.37    2.53
   9  -9  -3    0.73    3.45
   9   9  -3    2.36    2.87
   7   9  -3   23.33    7.24
  -7   9   3   32.47    6.44
   7   9  -3   32.55    6.07
   7  -9  -3   30.37    7.42
   7  -9  -3   36.77    8.27
  -7   9   3   24.94    4.96
  -5   9   3  237.97   13.12
  -5   9   3  256.99   15.92
   5  -9  -3  229.43   17.59
   5   9  -3  230.48   18.80
  -5   9   3  241.18   13.19
   3   9  -3  189.58   12.18
  -3   9   3  159.53   14.73
   3  -9  -3  187.06   15.05
   3   9  -3  162.03   13.15
  -3   9   3  166.18   11.11
  -1   9   3   54.96    7.01
   1  -9  -3   40.71    8.34
   1   9  -3   39.79    7.62
   1   9  -3   51.72    6.76
  -1   9   3   66.44   10.66
  -1  -9  -3  102.09   11.25
   1   9   3  101.39    9.07
  -1   9  -3   93.20    8.16
  -1   9  -3   96.15   11.27
   1   9   3  121.23   12.98
   3   9   3  193.19   13.09
   3   9   3  178.35   16.59
  -3   9  -3  196.00   11.93
  -3   9  -3  181.32   14.74
   5   9   3  106.66    9.70
  -5  -9  -3  113.76   10.21
  -5   9  -3  113.12   10.51
   5   9   3  103.46   14.16
  -5   9  -3  102.64   12.37
  -7   9  -3   91.27   10.60
   7   9   3   80.67   13.58
   7   9   3   89.24    9.94
  -7   9  -3   96.66   12.59
  -9   9  -3   75.97   10.38
   9   9   3   79.70    9.72
   9   9   3   77.65   14.09
  -9   9  -3   72.58   11.64
  11   9   3   92.84   10.84
 -11   9  -3   74.55   10.84
  12  10  -3    2.55    6.36
 -12  10   3    7.05    4.89
  10 -10  -3  162.68   16.34
  10  10  -3  160.29   17.58
 -10  10   3  156.39   13.32
  10 -10  -3  167.52   15.70
   8  10  -3  791.32   43.95
   8 -10  -3  823.97   40.92
  -8  10   3  856.01   36.85
   8 -10  -3  913.14   44.17
  -6  10   3  359.47   20.39
   6 -10  -3  365.89   23.61
   6  10  -3  309.67   24.00
   6 -10  -3  322.60   22.24
  -4  10   3    1.65    2.95
   4  10  -3    1.44    3.04
   4 -10  -3   10.19    5.20
   4  10  -3    6.60    4.42
  -4  10   3    0.68    3.10
  -2  10   3  614.95   33.83
  -2  10   3  567.15   25.65
   2  10  -3  545.83   28.80
   2  10  -3  585.71   26.63
   2 -10  -3  599.08   32.05
   0  10   3  594.09   34.32
   0 -10  -3  633.35   33.24
   0  10  -3  614.13   26.95
   0  10   3  586.64   26.77
   0  10  -3  568.49   29.88
  -2 -10  -3  451.26   26.89
  -2  10  -3  478.78   22.31
   2  10   3  479.15   29.79
   2  10   3  429.08   22.38
  -2  10  -3  455.37   26.04
   4  10   3    0.88    2.96
  -4  10  -3    7.52    4.77
   4  10   3    0.39    3.90
  -6  10  -3  722.10   36.28
   6  10   3  730.09   41.38
   6  10   3  672.84   31.42
   8  10   3  315.31   19.36
  -8  10  -3  316.24   20.49
  -8  10  -3  308.34   22.73
  -7  11   3   28.72    7.08
   7 -11  -3   30.02    8.58
   7  11  -3   32.16    7.27
   7  11  -3   30.38    9.60
   5  11  -3  480.01   27.67
   5 -11  -3  568.21   31.57
  -5  11   3  511.96   26.90
   5 -11  -3  484.04   29.77
   5  11  -3  541.85   26.81
   3  11  -3  474.53   24.40
   3 -11  -3  487.47   28.72
  -3  11   3  456.80   25.11
   3  11  -3  463.16   26.55
   1  11  -3  107.65   13.51
  -1  11   3  118.08   10.85
   1  11  -3  102.98   10.80
  -1  11   3  122.91   15.21
  -1  11  -3  152.31   15.82
   1  11   3  149.57   12.54
   1  11   3  144.39   15.83
  -3  11  -3  510.46   30.08
   3  11   3  530.65   26.68
   3  11   3  554.33   33.91
   5  11   3  316.41   19.84
   2  12  -3   35.40    8.05
   0  12   3   98.20   11.57
 -20   0   4   75.58   11.34
 -20   0   4   64.50   11.66
 -18   0   4  350.53   20.99
 -18   0   4  331.79   22.74
 -16   0   4 1317.08   51.81
 -16   0   4 1330.46   55.75
  16   0  -4 1326.89   43.68
  14   0  -4 1939.09   61.75
  14   0  -4 1916.83   60.43
 -14   0   4 1951.21   69.27
 -14   0   4 1947.65   74.34
 -12   0   4    1.27    1.65
  12   0  -4   14.40    3.39
  12   0  -4    1.06    1.15
  10   0  -4 1660.36   62.15
 -10   0   4 1584.13   55.99
  10   0  -4 1575.58   57.23
  10   0  -4 1703.36   48.74
  10   0  -4 1554.26   51.76
   8   0  -4 2713.05   91.63
   8   0  -4 2767.52   84.42
  -8   0   4 2706.44   88.57
   8   0  -4 2671.76   99.13
   6   0  -4 5697.81  167.37
   6   0  -4 5318.37  194.43
   6   0  -4 5528.88  179.87
   4   0  -4  218.38    9.33
   4   0  -4  180.00    9.78
   4   0  -4  200.18   10.82
   2   0  -4 3685.99  109.04
  -2   0   4 3892.38  111.36
   2   0  -4 3757.12  115.90
   0   0   4 4290.36  132.12
   0   0  -4 4198.65  136.45
   0   0   4 4439.86  127.44
   0   0  -4 4388.32  123.61
   0   0  -4 4213.74  131.79
  -2   0  -4 3374.36  109.97
  -2   0  -4 3439.75  105.64
  -2   0  -4 3425.49  105.47
  -2   0  -4 3480.96   98.65
  -4   0  -4  180.23    9.37
  -4   0  -4  173.03    7.92
   4   0   4  182.13    8.00
  -4   0  -4  187.86    7.12
  -4   0  -4  180.94    9.62
  -6   0  -4 2600.54   83.89
   6   0   4 2644.63   86.23
  -6   0  -4 2653.95   83.77
  -6   0  -4 2719.28   87.68
   8   0   4 3240.42  105.42
  -8   0  -4 3179.95  102.88
  -8   0  -4 3250.59  103.94
  -8   0  -4 3421.27  107.64
 -10   0  -4  465.72   19.61
 -10   0  -4  416.87   19.58
 -12   0  -4   32.97    5.61
 -12   0  -4   47.82    6.41
 -14   0  -4  979.70   38.94
 -14   0  -4  974.21   39.03
 -16   0  -4 1251.17   48.36
 -16   0  -4 1170.56   47.30
 -18   0  -4   25.82    7.17
 -18   0  -4   10.58    5.48
 -21   1   4  263.18   19.84
 -21   1   4  288.54   22.96
 -21  -1   4  286.29   20.88
 -19  -1   4  480.61   27.29
 -19  -1   4  575.01   31.24
 -19   1   4  486.11   29.71
 -19   1   4  488.43   27.06
 -17  -1   4  295.48   18.45
 -17   1   4  289.50   18.05
 -17   1   4  297.75   20.17
  17   1  -4  277.67   13.23
 -17  -1   4  255.80   18.84
 -15  -1   4   71.35    8.86
  15  -1  -4   86.57    7.68
 -15   1   4   73.09    8.72
  15   1  -4   84.05    6.25
  15   1  -4   82.73    5.96
 -15  -1   4   75.63    9.95
 -15   1   4   80.60   10.47
 -13  -1   4  722.35   31.19
  13  -1  -4  774.30   26.26
 -13   1   4  766.10   35.13
  13   1  -4  765.86   26.65
  13  -1  -4  779.64   31.47
 -13  -1   4  742.40   34.29
 -13   1   4  754.86   31.40
  13   1  -4  764.55   27.10
  11  -1  -4 1664.24   54.07
  11   1  -4 1703.20   52.77
  11   1  -4 1682.38   54.82
  11   1  -4 1750.26   64.53
 -11   1   4 1719.25   59.50
  11  -1  -4 1749.61   61.21
 -11  -1   4 1637.66   59.16
  11  -1  -4 1709.35   66.33
   9  -1  -4  615.89   22.24
   9   1  -4  668.63   24.93
   9  -1  -4  613.13   28.21
   9   1  -4  620.86   22.15
   9   1  -4  635.91   26.73
  -9   1   4  636.20   24.86
   9  -1  -4  649.30   23.74
   9  -1  -4  627.89   26.12
   9   1  -4  623.76   22.76
   9   1  -4  644.16   19.95
   7   1  -4  743.45   26.10
   7   1  -4  654.04   28.35
   7  -1  -4  753.97   28.51
   7   1  -4  707.01   25.01
   7  -1  -4  729.45   30.78
   7  -1  -4  690.47   24.60
   7   1  -4  706.53   24.07
  -7   1   4  739.11   26.22
   5   1  -4 1588.34   49.58
   5   1  -4 1504.88   56.19
   5  -1  -4 1587.88   59.08
   5  -1  -4 1578.64   54.14
  -5   1   4 1495.54   50.36
   5   1  -4 1477.26   46.75
  -3   1   4 3586.06  119.76
   3   1  -4 3452.52  100.86
  -3  -1   4 3329.82  119.07
   3   1  -4 3439.71  108.16
   3  -1  -4 3364.99  123.02
   3   1  -4 3468.19  105.17
   3   1  -4 3263.63   98.96
   1   1  -4  520.95   17.30
   1   1  -4  509.07   18.72
  -1   1   4  503.61   16.77
   1   1  -4  503.38   18.67
   1  -1  -4  490.84   19.71
  -1  -1   4  515.42   16.88
   1  -1  -4  510.27   22.30
  -1   1  -4  980.42   33.87
  -1   1  -4  982.05   33.65
  -1   1  -4  973.48   33.03
   1   1   4  960.20   31.60
  -1  -1  -4  995.41   34.74
  -1   1  -4  930.33   32.05
  -1   1  -4 1010.14   30.46
  -1  -1  -4  970.89   33.44
  -1  -1  -4 1020.64   34.44
  -3  -1  -4 2168.64   62.29
  -3   1  -4 2095.46   67.79
  -3  -1  -4 2090.14   67.75
  -3   1  -4 2185.28   62.73
   3   1   4 2130.26   70.72
  -3  -1  -4 2151.59   71.07
   3   1   4 2156.34   68.02
  -3   1  -4 2138.54   67.62
  -3  -1  -4 2133.62   66.31
  -3   1  -4 2150.72   70.43
  -5  -1  -4 2029.15   63.08
  -5   1  -4 1991.61   64.24
  -5   1  -4 1982.76   66.81
  -5  -1  -4 1976.30   67.07
  -5  -1  -4 2086.55   57.82
  -5   1  -4 1939.47   63.93
   5   1   4 2001.74   65.71
  -5  -1  -4 1960.49   64.10
  -7   1  -4   77.38    5.70
  -7  -1  -4   71.08    5.88
  -7   1  -4   65.70    5.83
  -7   1  -4   65.33    5.59
  -7  -1  -4   72.17    5.11
  -7  -1  -4   64.06    5.83
  -9  -1  -4  424.88   17.76
  -9   1  -4  415.97   18.29
  -9   1  -4  410.12   18.42
  -9  -1  -4  402.65   18.56
  -9  -1  -4  421.95   19.17
 -11  -1  -4 1228.75   44.69
 -11   1  -4 1238.65   44.73
 -11  -1  -4 1249.60   46.18
 -11   1  -4 1219.66   44.90
 -13   1  -4  479.20   22.53
  13   1   4  474.80   19.63
 -13  -1  -4  449.13   22.02
 -13   1  -4  440.28   21.78
 -15  -1  -4    1.85    3.20
 -15   1  -4    3.45    3.41
 -15   1  -4    4.45    3.41
 -15  -1  -4    3.57    2.98
 -17   1  -4  126.26   11.96
 -17  -1  -4  123.05   11.73
 -17   1  -4  115.15   12.24
 -17  -1  -4  140.60   12.39
 -19   1  -4  465.89   26.72
 -20   2   4    1.87    4.65
 -20  -2   4    2.06    4.62
 -20   2   4   -1.10    3.73
 -20  -2   4    2.04    4.13
 -18   2   4   -0.78    2.79
  18  -2  -4   -1.24    2.45
 -18   2   4   -2.26    3.11
 -18  -2   4    0.51    3.01
 -18  -2   4    0.80    3.44
 -16  -2   4   11.06    4.65
  16  -2  -4   13.02    4.04
  16   2  -4   12.99    3.11
  16   2  -4   15.17    3.24
 -16  -2   4   13.04    4.55
 -16   2   4   13.01    4.60
 -16   2   4   14.48    5.20
  14  -2  -4    6.37    2.92
 -14   2   4    9.44    4.12
  14   2  -4    6.19    2.12
  14   2  -4    6.67    3.20
 -14   2   4    7.05    3.17
 -14  -2   4    6.94    3.53
 -14  -2   4    7.44    3.43
  14   2  -4    6.65    2.28
  14   2  -4    7.29    3.35
  12   2  -4    7.53    2.85
 -12  -2   4   10.15    3.67
  12   2  -4    2.92    1.59
  12  -2  -4   10.62    3.44
  12   2  -4    4.75    1.93
  12   2  -4    6.47    2.80
 -12   2   4    7.26    2.84
 -12  -2   4    3.88    2.25
  10   2  -4    0.83    1.17
  10   2  -4    1.23    1.59
  10  -2  -4    6.51    2.56
 -10   2   4    1.60    1.66
  10  -2  -4    2.21    2.45
  10  -2  -4    2.87    1.72
  10   2  -4    0.58    1.37
  10   2  -4    0.44    0.96
   8   2  -4   62.37    5.03
  -8   2   4   82.20    4.00
   8  -2  -4   71.00    7.40
   8  -2  -4   92.57    5.62
  -8   2   4   71.27    5.64
   8  -2  -4   78.17    6.85
   8   2  -4   81.24    5.26
   8   2  -4   72.94    5.05
   8   2  -4   77.00    5.53
   6   2  -4    7.08    1.86
   6  -2  -4    8.51    1.81
   6   2  -4    5.91    1.43
   6  -2  -4    6.47    2.68
   6  -2  -4    8.35    2.52
   6   2  -4    7.19    1.76
  -6   2   4    8.04    1.88
   4  -2  -4    4.14    2.45
  -4   2   4   10.41    2.07
  -4   2   4    5.08    1.40
   4   2  -4    4.71    1.14
  -4  -2   4    8.11    2.36
   4   2  -4    2.82    1.31
   4  -2  -4    8.67    2.52
   4   2  -4   15.23    2.57
  -4  -2   4   10.93    2.23
   2  -2  -4   23.60    4.36
  -2  -2   4   27.95    3.29
   2   2  -4   23.74    3.06
   2   2  -4   25.40    2.39
  -2   2   4   25.48    1.73
   2   2  -4   22.13    2.19
   2   2  -4   23.68    2.80
  -2  -2   4   25.83    2.64
  -2   2   4   24.97    3.19
   0   2  -4   37.46    3.01
   0   2  -4   32.00    3.04
   0   2  -4   36.15    3.42
   0  -2  -4   28.54    3.85
   0  -2  -4   32.75    3.86
   0   2  -4   39.37    3.21
   0  -2  -4   37.25    5.12
  -2   2  -4   10.20    2.34
  -2   2  -4   19.37    2.66
  -2   2  -4   11.02    2.26
  -2   2  -4   19.06    2.39
  -2   2  -4   12.78    2.40
  -2   2  -4   11.53    2.20
  -2  -2  -4   10.52    2.34
  -2  -2  -4   13.02    2.30
  -2  -2  -4   11.83    2.66
  -4   2  -4    0.64    1.27
  -4   2  -4   -0.10    1.12
  -4  -2  -4   -0.28    0.71
  -4   2  -4    1.30    1.25
  -4  -2  -4    0.11    0.87
  -4  -2  -4   -0.09    1.16
  -4   2  -4    0.20    1.07
  -4  -2  -4    3.16    1.86
  -6  -2  -4   38.83    4.71
  -6   2  -4   40.58    4.68
  -6  -2  -4   41.63    2.20
  -6   2  -4   30.73    4.09
  -6  -2  -4   36.29    4.84
  -8  -2  -4    3.83    2.20
  -8  -2  -4    5.80    2.02
  -8   2  -4    0.95    1.50
  -8   2  -4   -0.54    1.39
  -8  -2  -4    4.87    2.21
 -10  -2  -4   12.80    3.51
 -10  -2  -4   15.20    3.54
 -10   2  -4   11.31    3.39
 -10  -2  -4    4.61    2.50
 -12  -2  -4    1.91    2.52
 -12  -2  -4    2.65    2.29
 -12  -2  -4   -0.08    2.00
 -12   2  -4    1.92    2.54
 -12   2  -4    3.30    2.65
  12   2   4    0.50    2.24
 -14  -2  -4   39.72    6.94
  14   2   4   23.24    4.54
 -14   2  -4   22.36    5.41
 -14  -2  -4   23.47    5.54
 -14   2  -4   14.99    4.68
 -16   2  -4    2.68    3.87
 -16   2  -4    5.48    4.17
 -16  -2  -4    0.68    3.22
 -18   2  -4    1.58    4.00
 -18   2  -4   -0.66    4.59
 -19   3   4  152.92   14.06
 -19  -3   4  154.16   14.73
 -19   3   4  164.42   15.81
 -19  -3   4  141.92   14.43
 -17  -3   4  263.04   18.36
  17  -3  -4  268.23   16.61
  17   3  -4  213.71   12.54
 -17  -3   4  282.70   18.37
 -17   3   4  272.32   19.17
 -17   3   4  266.39   17.40
  15   3  -4   89.39    6.96
 -15  -3   4  106.22   10.07
 -15   3   4   96.13   10.93
 -15  -3   4   81.26    9.95
  15   3  -4   92.97    6.65
 -15   3   4   88.70    9.60
  15  -3  -4   90.15    8.96
  15   3  -4   98.72    9.67
  13  -3  -4  825.57   34.20
  13   3  -4  777.43   27.25
  13   3  -4  793.06   34.97
 -13  -3   4  740.83   34.44
 -13   3   4  833.92   36.15
 -13   3   4  800.58   32.77
 -13  -3   4  788.67   33.25
  13   3  -4  762.80   28.97
  11   3  -4  653.44   25.10
 -11  -3   4  628.44   29.13
  11   3  -4  631.08   22.95
  11  -3  -4  654.45   31.43
  11  -3  -4  660.72   28.66
  11   3  -4  641.94   24.51
 -11   3   4  662.05   27.01
  11   3  -4  665.35   29.15
   9   3  -4  376.07   15.61
   9   3  -4  358.43   17.76
  -9   3   4  375.14   13.67
   9   3  -4  337.52   14.28
   9   3  -4  372.15   14.05
   9   3  -4  378.50   12.42
  -9   3   4  370.11   16.59
   9  -3  -4  372.54   20.27
   9  -3  -4  334.67   17.93
   7  -3  -4  292.78   13.84
  -7   3   4  254.81   10.29
   7   3  -4  260.96   13.24
   7   3  -4  265.50   12.10
  -7   3   4  269.73   12.26
   7  -3  -4  267.98   15.95
   7   3  -4  276.98   11.47
   7  -3  -4  247.09   14.06
   5  -3  -4 1365.19   50.33
   5  -3  -4 1434.97   55.52
   5   3  -4 1365.14   50.98
  -5   3   4 1342.88   45.73
   5   3  -4 1352.49   42.80
   5   3  -4 1353.30   45.37
  -5   3   4 1368.73   51.11
   5   3  -4 1443.52   43.94
  -3   3   4 2253.90   69.75
  -3  -3   4 2071.30   79.12
   3   3  -4 2255.07   68.45
   3   3  -4 2259.50   67.09
   3  -3  -4 2317.04   85.69
   3   3  -4 2347.11   71.26
   3   3  -4 2293.63   71.23
  -3   3   4 2242.84   82.14
   3  -3  -4 2196.26   77.36
   1   3  -4   32.20    2.73
   1   3  -4   28.64    3.45
   1  -3  -4   29.64    4.21
   1   3  -4   41.19    3.30
  -1   3   4   35.86    4.59
   1   3  -4   27.54    3.17
   1  -3  -4   26.07    5.12
  -1  -3  -4  274.47   13.00
  -1   3  -4  262.10   11.87
  -1  -3  -4  326.86   16.49
  -1   3  -4  275.55   11.20
  -1   3  -4  266.89   12.15
  -1   3  -4  267.17   11.59
  -1  -3  -4  291.33   12.53
  -3   3  -4 1192.95   40.53
  -3  -3  -4 1167.70   41.64
  -3  -3  -4 1137.72   42.58
  -3   3  -4 1196.95   39.70
  -3   3  -4 1169.81   39.29
  -3   3  -4 1219.64   40.19
  -3  -3  -4 1226.22   40.10
  -5   3  -4 1834.30   59.31
  -5   3  -4 1829.30   61.09
  -5  -3  -4 1883.79   59.14
  -5   3  -4 1894.41   59.85
  -5  -3  -4 1781.73   63.12
  -5  -3  -4 1802.08   59.71
  -5  -3  -4 1857.02   61.41
  -7  -3  -4    5.63    2.33
  -7   3  -4    4.65    2.11
  -7  -3  -4    3.29    1.85
  -7  -3  -4    1.92    1.43
  -7   3  -4    3.71    2.00
  -9  -3  -4  171.30   10.86
  -9  -3  -4  177.82    9.72
  -9   3  -4  175.13   10.42
  -9   3  -4  170.91   10.91
  -9  -3  -4  159.35   10.35
 -11  -3  -4  541.59   24.67
 -11   3  -4  571.42   24.13
  11   3   4  555.04   24.04
 -11  -3  -4  557.70   24.63
 -11   3  -4  566.84   25.28
 -11  -3  -4  586.65   24.06
 -13  -3  -4  507.94   23.26
 -13  -3  -4  480.36   23.36
 -13   3  -4  490.60   24.30
 -13   3  -4  513.63   23.39
  13   3   4  523.24   22.10
 -13  -3  -4  474.27   23.34
 -15  -3  -4    3.87    3.23
 -15   3  -4   -0.74    2.64
  15   3   4    2.54    2.71
 -15   3  -4    4.60    3.70
 -17   3  -4   80.43   10.58
 -17  -3  -4  107.27   12.32
 -17   3  -4   97.00   12.14
 -20   4   4  113.12   13.40
 -20   4   4   87.47   13.50
  18  -4  -4  493.94   25.94
  18   4  -4  491.58   21.61
 -18  -4   4  464.22   27.38
 -18   4   4  486.06   28.03
 -18  -4   4  464.57   27.30
 -18   4   4  498.12   26.52
 -16   4   4  945.52   42.29
  16  -4  -4  949.52   40.53
 -16   4   4  977.20   40.16
 -16  -4   4  874.82   41.16
  16   4  -4  905.25   34.80
 -16  -4   4  945.66   41.28
  14  -4  -4  955.81   40.97
  14   4  -4  984.18   33.08
 -14   4   4 1004.71   42.62
  14   4  -4  995.21   43.86
  14   4  -4  995.87   35.97
 -14  -4   4  947.22   41.57
 -14   4   4  970.82   39.60
 -12  -4   4  113.60    9.63
  12  -4  -4  116.34   11.31
 -12   4   4  124.51   10.74
  12   4  -4  106.63    7.74
  12   4  -4  110.59    7.00
 -12   4   4  105.83    8.81
 -12   4   4  104.36    6.87
  12   4  -4  136.45   10.96
  12  -4  -4  111.52    9.74
  10   4  -4 1337.46   53.43
 -10  -4   4 1338.47   51.25
  10   4  -4 1297.59   42.36
  10  -4  -4 1332.98   55.95
 -10   4   4 1312.03   47.78
  10   4  -4 1358.29   45.75
 -10   4   4 1312.04   43.05
  10  -4  -4 1363.32   51.39
  -8   4   4 2928.15   96.71
   8   4  -4 2934.83  108.04
   8  -4  -4 2996.89  111.76
   8   4  -4 2962.68   93.62
   8   4  -4 2992.10   87.96
  -8   4   4 2891.40   90.02
   8  -4  -4 3010.02  102.57
   6   4  -4 1752.82   65.65
  -6   4   4 1693.79   56.59
   6  -4  -4 1700.98   63.00
   6   4  -4 1790.68   53.90
  -6   4   4 1748.68   55.16
   6  -4  -4 1781.81   69.15
   6   4  -4 1761.77   57.22
   4   4  -4   12.65    2.59
  -4  -4   4    7.39    1.27
   4  -4  -4   10.28    3.53
   4  -4  -4    7.26    2.80
   4   4  -4    4.66    1.85
  -4   4   4   10.37    1.85
   4   4  -4    6.67    1.96
  -4   4   4    5.71    2.41
   2  -4  -4 1679.69   52.14
   2  -4  -4 1589.57   58.16
  -2   4   4 1680.60   63.09
   2   4  -4 1625.84   51.82
   2  -4  -4 1718.51   65.48
   2   4  -4 1581.68   53.00
   2   4  -4 1569.81   50.11
  -2   4   4 1644.35   51.01
  -2  -4   4 1589.26   52.28
   0  -4  -4 4742.49  153.77
   0  -4  -4 4657.15  141.97
   0   4  -4 4519.14  139.72
   0  -4  -4 4589.09  169.16
   0   4   4 4750.46  166.44
   0   4  -4 4638.83  142.63
  -2   4  -4 1598.01   54.00
  -2  -4  -4 1596.00   52.34
  -2  -4  -4 1588.44   56.40
   2   4   4 1655.40   62.43
  -2   4  -4 1598.01   52.51
  -2   4  -4 1627.69   52.21
  -4  -4  -4  210.82    7.79
  -4  -4  -4  188.87   11.59
  -4   4  -4  196.33   10.63
  -4  -4  -4  192.97    7.15
  -4  -4  -4  194.52   10.20
  -4  -4  -4  223.38   10.74
  -4   4  -4  211.33   10.13
  -4   4  -4  207.05   10.41
  -4   4  -4  200.58   10.88
  -6  -4  -4 1090.46   42.97
  -6   4  -4 1124.48   41.84
  -6  -4  -4 1205.86   40.72
  -6  -4  -4 1137.04   40.44
  -6  -4  -4 1244.76   39.33
  -6   4  -4 1182.64   41.09
  -6   4  -4 1194.78   40.37
  -8   4  -4 2569.99   82.36
  -8  -4  -4 2469.92   82.69
  -8  -4  -4 2696.28   83.93
  -8   4  -4 2581.99   83.12
  -8   4  -4 2580.94   85.65
  -8  -4  -4 2520.00   86.81
 -10  -4  -4  542.33   24.25
 -10  -4  -4  594.31   25.45
 -10  -4  -4  607.39   23.57
 -10   4  -4  579.87   23.96
  10   4   4  547.15   24.76
 -10   4  -4  568.94   25.63
 -12   4  -4  159.48   11.02
  12   4   4  170.42   11.16
 -12   4  -4  130.84   11.10
 -12  -4  -4  150.87   10.92
 -12  -4  -4  147.42   11.11
 -14   4  -4  635.00   28.11
  14   4   4  620.00   26.23
 -14  -4  -4  646.20   29.21
 -14   4  -4  627.95   30.12
 -16  -4  -4  682.09   32.26
 -16   4  -4  696.39   31.48
 -16   4  -4  690.50   33.48
 -19  -5   4  523.60   30.35
  19  -5  -4  466.30   31.17
 -19  -5   4  464.59   28.06
 -19   5   4  502.49   26.92
  19  -5  -4  485.35   26.97
  17   5  -4  251.73   14.56
 -17   5   4  237.07   17.50
 -17   5   4  257.16   17.02
 -17  -5   4  236.32   17.45
  17  -5  -4  275.21   18.12
 -17  -5   4  237.55   18.33
  17  -5  -4  284.63   21.44
  15   5  -4   30.27    4.50
 -15   5   4   31.70    6.81
  15  -5  -4   22.10    5.80
 -15  -5   4   27.47    6.63
  15  -5  -4   30.48    7.95
 -15  -5   4   30.38    6.43
 -15   5   4   22.51    5.37
  15   5  -4   31.90    5.37
  13  -5  -4  692.28   36.25
 -13   5   4  723.69   30.09
 -13   5   4  687.49   26.57
  13  -5  -4  711.27   32.72
 -13   5   4  719.04   32.32
  13   5  -4  753.01   35.33
 -13  -5   4  715.45   32.13
  13   5  -4  699.44   28.42
  13   5  -4  701.41   25.66
 -11  -5   4 1271.32   49.58
  11  -5  -4 1262.06   50.41
 -11   5   4 1284.29   42.78
 -11   5   4 1381.03   50.78
  11  -5  -4 1213.92   54.96
  11   5  -4 1221.81   44.76
  11   5  -4 1278.19   53.35
  11   5  -4 1257.27   41.46
 -11   5   4 1281.61   45.98
   9  -5  -4  436.86   24.56
  -9   5   4  448.17   17.89
   9   5  -4  446.63   19.20
   9  -5  -4  451.96   22.28
  -9  -5   4  416.70   20.51
   9   5  -4  436.04   22.76
  -9   5   4  443.49   18.84
   9   5  -4  421.03   17.27
   7  -5  -4  200.78   13.04
  -7   5   4  208.79   10.44
   7  -5  -4  216.36   14.85
  -7   5   4  195.70   10.10
   7   5  -4  197.85   11.01
   7   5  -4  205.76   10.14
   7   5  -4  216.93   13.42
   5   5  -4 1808.94   59.06
   5   5  -4 1771.18   68.13
   5  -5  -4 1722.74   64.66
  -5   5   4 1819.53   68.33
   5   5  -4 1740.76   55.22
  -5   5   4 1738.14   57.49
   5  -5  -4 1915.71   71.77
   3  -5  -4 1954.61   76.78
   3   5  -4 1912.71   63.19
  -3   5   4 1981.19   61.45
   3   5  -4 1883.34   62.15
  -3   5   4 2009.12   74.92
   3  -5  -4 1915.37   69.28
   1  -5  -4  312.82   16.30
   1  -5  -4  342.40   12.20
   1  -5  -4  324.35   19.70
   1   5  -4  325.21   14.43
  -1   5   4  350.61   19.11
   1   5  -4  325.00   14.64
   1   5   4  491.86   24.81
  -1   5  -4  481.69   19.17
  -1  -5  -4  479.65   25.61
  -1   5  -4  484.06   19.85
  -1  -5  -4  495.18   16.26
  -1  -5  -4  484.50   19.03
  -1  -5  -4  475.88   21.22
  -3  -5  -4 1895.81   62.57
  -3   5  -4 1889.39   65.36
   3   5   4 1873.91   75.53
  -3  -5  -4 2008.28   67.91
  -3  -5  -4 2000.99   61.79
  -3   5  -4 1924.32   63.44
  -3   5  -4 1961.26   63.12
  -3  -5  -4 1986.45   68.81
  -5   5  -4 1309.72   42.80
  -5  -5  -4 1224.47   46.61
  -5  -5  -4 1313.33   41.54
  -5   5  -4 1206.23   44.88
  -5  -5  -4 1268.82   43.06
   5   5   4 1151.50   51.89
  -5   5  -4 1246.80   42.58
  -5   5  -4 1256.62   44.17
  -5  -5  -4 1311.35   45.31
  -7  -5  -4   68.09    4.95
  -7   5  -4   61.42    7.15
  -7   5  -4   51.85    5.55
  -7  -5  -4   49.32    5.84
  -7  -5  -4   67.69    7.35
  -7   5  -4   49.22    6.44
   9   5   4  359.10   18.78
  -9   5  -4  365.51   19.06
  -9   5  -4  374.65   19.06
  -9  -5  -4  379.52   17.78
  -9   5  -4  375.35   17.22
  -9  -5  -4  369.65   18.57
 -11   5  -4  981.34   36.19
  11   5   4  940.09   36.67
 -11   5  -4  892.08   38.40
 -11  -5  -4  975.81   37.91
 -11  -5  -4  943.29   36.85
 -13   5  -4  437.91   21.36
 -13   5  -4  450.09   24.02
  13   5   4  428.52   20.94
 -13  -5  -4  446.24   22.31
  15   5   4    1.46    3.01
 -15  -5  -4    2.14    3.49
 -15   5  -4    4.77    4.29
  18  -6  -4   -0.39    4.23
 -18  -6   4    4.84    6.22
  18  -6  -4    5.40    5.71
 -18   6   4    2.48    4.04
  18   6  -4   -0.09    2.98
 -18  -6   4    0.33    3.64
 -16  -6   4   44.98    9.31
  16  -6  -4   41.50    8.18
  16   6  -4   52.47    7.30
 -16  -6   4   51.58    8.77
 -16   6   4   62.94    8.69
  16  -6  -4   60.22   11.40
  14   6  -4   58.41   10.10
  14  -6  -4   87.50   10.67
 -14  -6   4   59.08    8.17
  14   6  -4   55.66    7.25
 -14   6   4   60.71    7.81
  14  -6  -4   51.15   10.08
 -12   6   4   19.46    4.33
  12  -6  -4   17.48    5.27
 -12   6   4   14.21    4.37
  12   6  -4   37.32    7.80
  12  -6  -4   14.63    5.60
 -12  -6   4   19.69    4.66
 -12   6   4   17.15    3.89
  12   6  -4   16.27    3.93
  10   6  -4   12.30    3.44
 -10   6   4    9.45    2.85
  10  -6  -4   11.29    3.94
  10  -6  -4    8.48    4.52
  10   6  -4   13.97    4.93
 -10   6   4    9.77    3.66
 -10   6   4    9.76    3.10
 -10  -6   4   10.38    3.40
  -8  -6   4  119.60    8.67
   8   6  -4  124.68   10.97
  -8   6   4  139.47    8.82
   8  -6  -4  129.30   11.83
   8  -6  -4  133.75   10.85
  -8   6   4  126.15    8.16
   8   6  -4  124.27    8.86
  -6   6   4   61.20    4.97
   6  -6  -4   56.02    8.46
  -6   6   4   75.16    6.31
   6   6  -4   53.64    5.95
   6  -6  -4   59.94    7.75
   6   6  -4   46.91    7.14
  -4   6   4   20.92    2.94
   4   6  -4   23.66    4.36
  -4   6   4   25.82    5.49
   4   6  -4   25.55    4.12
   4  -6  -4   26.20    6.09
   4  -6  -4   25.24    5.16
  -2   6   4   92.79    9.24
   2   6  -4   79.31    6.42
   2  -6  -4   95.24    9.74
   2   6  -4  104.65    7.83
   2  -6  -4   91.79    8.31
   0   6  -4  135.40    9.26
   0  -6  -4  142.26   10.22
   0   6  -4  146.01    8.77
   0   6   4  161.59   12.70
   0  -6  -4  140.20   12.40
  -2  -6  -4   24.33    3.78
  -2   6  -4   31.48    4.27
  -2  -6  -4   28.12    4.88
  -2  -6  -4   28.21    6.30
  -2   6  -4   27.85    4.88
   2   6   4   33.27    6.70
  -4  -6  -4   10.84    3.18
  -4  -6  -4   -0.64    1.30
  -4   6  -4    2.11    2.09
  -4   6  -4    2.77    2.00
  -4   6  -4    2.10    1.95
   4   6   4    0.92    2.38
  -4  -6  -4    1.71    2.49
  -6   6  -4  118.59    9.40
  -6  -6  -4  102.68    9.02
  -6   6  -4  124.27    7.94
  -6  -6  -4  111.49    7.95
  -6   6  -4  131.58    8.34
  -6   6  -4  125.28    9.79
   6   6   4   97.76    9.21
  -6  -6  -4  122.80    8.23
   6   6   4  118.57   11.63
  -8   6  -4   42.97    6.83
  -8  -6  -4   61.78    7.47
   8   6   4   52.98    9.06
   8   6   4   56.15    7.75
  -8   6  -4   64.18    8.21
  -8  -6  -4   66.83    6.89
 -10   6  -4    6.26    3.48
  10   6   4   11.79    4.21
  10   6   4    6.60    4.40
 -10   6  -4    3.99    2.94
 -10  -6  -4    6.14    3.13
 -10  -6  -4    5.10    3.12
 -12  -6  -4   15.78    4.46
  12   6   4   11.12    4.03
 -12   6  -4   20.72    5.79
 -12  -6  -4   14.16    4.53
  14   6   4   45.53    7.54
 -14   6  -4   41.24    8.54
 -14  -6  -4   56.64    8.71
  16   6   4   14.09    5.30
 -17   7   4   14.05    5.47
 -17  -7   4   13.03    7.01
 -17  -7   4   17.63    6.12
  17  -7  -4    7.78    5.05
  17   7  -4   11.49    4.83
  15  -7  -4   60.56   11.90
  15   7  -4   63.63    8.39
 -15  -7   4   58.16    8.66
  15  -7  -4   54.88    9.74
 -15   7   4   52.97    8.07
 -13  -7   4  147.52   11.80
  13   7  -4  154.57   11.45
  13  -7  -4  166.07   14.04
 -13   7   4  156.21   10.77
  13  -7  -4  158.45   15.67
  13   7  -4  153.42   14.81
 -13   7   4  167.02   11.73
  11  -7  -4  311.25   22.08
  11   7  -4  298.82   20.77
 -11  -7   4  322.13   17.32
  11  -7  -4  308.57   19.65
 -11   7   4  313.71   16.32
 -11   7   4  345.62   16.64
  11   7  -4  338.64   17.51
   9   7  -4   68.98    9.70
   9   7  -4   59.13    7.24
   9  -7  -4   76.48   10.78
  -9   7   4   59.28    6.25
  -9  -7   4   55.16    6.32
   9  -7  -4   71.72    9.37
  -9   7   4   70.62    7.19
  -7  -7   4  215.59   11.61
   7  -7  -4  203.26   15.65
  -7   7   4  195.78   10.68
  -7   7   4  202.84   11.89
   7   7  -4  194.22   14.84
  -7   7   4  214.44   12.33
   7   7  -4  190.81   12.06
   7  -7  -4  199.10   14.26
   5  -7  -4  268.97   16.95
   5  -7  -4  283.58   18.82
   5   7  -4  300.38   15.02
  -5   7   4  296.67   18.17
  -5  -7   4  287.68   13.47
   5   7  -4  273.64   18.04
  -5   7   4  275.02   12.78
   3  -7  -4  407.98   23.85
   3   7  -4  407.01   19.35
   3   7  -4  382.98   18.06
   3  -7  -4  385.82   20.91
  -3   7   4  433.79   23.40
   1  -7  -4  117.56   11.37
   1   7  -4   95.95    7.59
   1   7  -4  101.95    8.69
  -1   7   4  107.82   10.69
   1  -7  -4  103.31    9.39
   1   7   4  156.80   13.61
  -1   7  -4  152.02    9.60
  -1  -7  -4  158.74   11.37
  -1  -7  -4  174.01   14.48
  -1   7  -4  162.00   11.25
  -3  -7  -4  422.38   20.73
  -3   7  -4  525.75   19.85
   3   7   4  397.68   25.03
  -3   7  -4  402.01   20.58
  -3  -7  -4  427.03   17.92
  -3   7  -4  417.39   20.64
   3   7   4  381.89   20.60
  -5  -7  -4  254.56   15.89
   5   7   4  267.15   15.99
  -5   7  -4  279.93   15.89
   5   7   4  235.22   18.47
  -5   7  -4  262.72   15.91
  -5  -7  -4  272.14   14.68
  -5   7  -4  268.78   13.83
  -5  -7  -4  259.97   13.13
  -7   7  -4   35.19    6.57
  -7   7  -4   29.69    6.10
   7   7   4   31.74    7.80
  -7  -7  -4   37.36    5.40
   7   7   4   29.89    5.99
  -7  -7  -4   40.72    6.81
   9   7   4   49.31    7.46
  -9   7  -4   32.85    7.01
  -9  -7  -4   41.23    6.76
   9   7   4   33.06    8.14
  -9  -7  -4   31.27    5.32
  -9   7  -4   34.17    6.73
  11   7   4  267.54   16.67
 -11   7  -4  303.78   19.61
 -11  -7  -4  298.74   16.42
  11   7   4  286.81   22.50
 -11  -7  -4  274.86   16.41
 -13  -7  -4   99.96   10.58
  13   7   4  125.94   16.71
  13   7   4  135.60   11.57
 -13   7  -4  121.89   13.08
 -16   8   4  564.40   27.74
  14  -8  -4  475.66   30.51
 -14   8   4  426.04   22.11
  14  -8  -4  415.78   25.63
  14   8  -4  436.22   22.76
  12  -8  -4    5.34    4.29
  12   8  -4   28.73    8.39
  12  -8  -4    5.38    4.84
 -12   8   4    7.56    3.66
 -12   8   4    6.12    3.50
  12   8  -4    4.35    3.27
 -10   8   4  451.76   21.20
  10  -8  -4  421.37   24.69
 -10   8   4  442.98   20.35
  10   8  -4  453.54   26.99
  10   8  -4  432.37   21.84
  10  -8  -4  446.92   27.46
   8   8  -4 1131.89   51.91
   8   8  -4 1163.27   43.95
   8  -8  -4 1139.28   48.76
  -8   8   4 1186.80   41.53
  -8   8   4 1213.23   43.26
   8  -8  -4 1108.86   52.50
   6  -8  -4  713.87   35.71
   6   8  -4  692.35   29.04
   6  -8  -4  675.20   32.80
  -6   8   4  713.81   27.77
  -6   8   4  693.87   26.65
  -6   8   4  692.58   29.01
   6   8  -4  674.23   34.96
   4   8  -4    8.21    3.53
   4  -8  -4    2.04    2.91
   4  -8  -4    4.48    3.64
  -4   8   4    3.75    3.13
   4   8  -4    2.40    2.28
  -4   8   4    1.87    2.73
   2  -8  -4  810.83   36.10
  -2   8   4  793.16   39.01
   2   8  -4  816.08   31.69
   2  -8  -4  798.44   39.51
   2   8  -4  813.66   33.55
  -2   8   4  816.58   32.59
   0   8   4 1394.02   50.15
   0  -8  -4 1418.24   61.09
   0   8  -4 1356.11   50.74
   0   8  -4 1392.09   48.75
   0   8   4 1403.65   60.47
   0  -8  -4 1312.73   53.82
   2   8   4  560.69   25.70
  -2   8  -4  582.10   26.63
   2   8   4  553.47   31.04
  -2   8  -4  569.98   23.87
  -2  -8  -4  559.26   26.56
  -2  -8  -4  500.45   29.74
  -4   8  -4   16.22    5.12
  -4  -8  -4   19.11    5.13
   4   8   4   20.89    6.89
  -4   8  -4   20.41    4.62
   4   8   4   13.59    4.49
  -4  -8  -4   24.98    5.91
  -6   8  -4  680.60   31.73
   6   8   4  615.85   36.46
  -6  -8  -4  721.87   31.27
   6   8   4  697.15   30.09
  -6   8  -4  666.38   30.59
  -8   8  -4  882.40   39.44
   8   8   4  853.91   46.24
   8   8   4  888.74   36.79
  -8  -8  -4  911.86   34.26
  -8  -8  -4  898.11   37.65
  -8   8  -4  954.34   39.35
 -10  -8  -4  204.25   12.91
 -10   8  -4  197.99   15.27
 -10   8  -4  204.32   16.39
  10   8   4  200.90   19.35
  10   8   4  184.24   13.96
 -12   8  -4   34.70    7.92
  12   8   4   25.02    6.54
  13  -9  -4  411.28   28.64
  13   9  -4  450.81   23.59
 -11   9   4  551.70   25.29
  11  -9  -4  531.09   29.79
  11   9  -4  549.42   26.45
  11  -9  -4  531.14   32.33
  11   9  -4  513.19   31.71
   9   9  -4  170.02   12.95
   9  -9  -4  170.62   14.93
  -9   9   4  199.87   13.37
   9  -9  -4  190.05   16.80
   9   9  -4  162.42   15.63
   7   9  -4   43.60    9.35
   7  -9  -4   53.17    9.85
  -7   9   4   41.26    7.00
   7   9  -4   46.05    7.36
   7  -9  -4   46.58    8.75
   5  -9  -4  803.36   38.35
   5   9  -4  824.32   34.10
  -5   9   4  830.96   34.35
   5  -9  -4  844.66   41.37
   5   9  -4  820.70   35.29
  -5   9   4  861.39   32.49
   3   9  -4  866.60   35.61
  -3   9   4  929.02   43.63
   3  -9  -4  848.75   40.16
   3   9  -4  887.37   37.63
   3  -9  -4  945.38   44.25
  -3   9   4  959.31   35.75
   1   9  -4   81.11   10.17
  -1   9   4   87.48    9.15
   1   9  -4   77.35    8.18
  -1   9   4   69.51   10.85
   1  -9  -4   73.34   10.20
   1  -9  -4   88.04   11.87
   1   9   4  152.42   11.71
  -1   9  -4  160.15   13.25
  -1  -9  -4  147.88   12.67
  -1   9  -4  163.99   11.22
   1   9   4  153.79   14.99
  -1  -9  -4  160.61   15.10
  -3  -9  -4  745.72   35.08
   3   9   4  732.11   40.37
  -3   9  -4  800.30   31.52
  -3   9  -4  756.76   35.01
   3   9   4  760.91   32.55
  -3  -9  -4  790.63   34.79
  -5   9  -4  680.31   33.16
   5   9   4  690.92   30.51
   5   9   4  683.29   38.56
  -5  -9  -4  676.87   31.90
  -7   9  -4   18.19    6.39
   7   9   4    9.95    6.37
   7   9   4   16.30    5.14
  -7   9  -4   12.40    4.78
  -9   9  -4  202.86   16.12
  -9   9  -4  193.59   17.27
   9   9   4  209.55   15.15
   9   9   4  212.82   20.38
  10  10  -4   16.99    7.38
  10  10  -4   18.23    5.88
  10 -10  -4   15.07    6.96
 -10  10   4   23.19    6.16
   8  10  -4   91.05   13.61
   8  10  -4   85.24   10.28
   8 -10  -4   83.60   12.21
   8 -10  -4   95.87   13.25
  -8  10   4   82.28    9.90
   6 -10  -4  121.74   13.03
   6  10  -4   86.97   10.25
   6 -10  -4  117.38   13.68
   6  10  -4  104.73   11.93
  -6  10   4  123.86   11.05
   4  10  -4    3.21    3.20
  -4  10   4    1.07    2.95
   4 -10  -4    0.94    3.94
   4  10  -4    3.28    4.01
   4 -10  -4    0.65    3.78
  -4  10   4   -1.30    3.08
   2  10  -4   47.75    8.87
   2 -10  -4   46.45    8.87
   2  10  -4   46.75    7.36
  -2  10   4   58.13   10.50
   2 -10  -4   36.80    8.66
  -2  10   4   38.20    6.95
   0  10  -4  167.28   14.01
   0  10  -4  117.19   10.50
   0  10   4  136.92   11.36
   0 -10  -4  158.83   15.36
   0 -10  -4  112.43   12.99
   0  10   4  129.94   14.20
   2  10   4   51.53    8.37
  -2 -10  -4   65.71   10.06
   2  10   4   47.17   10.38
  -2  10  -4   57.09    9.99
   4  10   4    9.33    5.77
  -4  10  -4    3.73    4.20
   4  10   4    8.64    4.78
  -6  10  -4   57.38   10.81
   6  10   4   63.11    9.60
   6  10   4   50.64   11.58
  -7  11   4   10.55    5.22
   7 -11  -4   15.41    7.07
   5  11  -4   98.71   11.22
   5  11  -4  101.50   12.76
  -5  11   4   92.17   10.93
   5 -11  -4  113.08   14.23
   3 -11  -4   52.90   10.28
  -3  11   4   54.03    8.90
   3  11  -4   52.94    9.97
   3  11  -4   54.33    8.72
   1 -11  -4   10.09    6.56
  -1  11   4    2.33    4.59
   1 -11  -4    5.61    5.55
   1  11  -4   11.36    5.23
  -1  11   4    7.08    4.62
   1  11  -4    4.37    4.99
   1  11   4   21.38    7.42
  -1 -11  -4    7.24    5.72
   1  11   4   12.93    5.19
   3  11   4   59.55    9.56
 -20   0   5   -0.78    4.16
 -20   0   5    0.96    4.13
 -18   0   5    0.85    3.74
 -18   0   5   -0.12    2.84
  18   0  -5   -1.80    2.07
 -16   0   5    4.58    3.23
 -16   0   5   -0.73    3.38
  16   0  -5    2.76    3.33
  16   0  -5    2.22    2.16
  14   0  -5    5.95    3.41
  14   0  -5    0.82    1.70
 -14   0   5    3.58    2.78
 -14   0   5   -0.05    2.65
  14   0  -5    1.66    1.49
  12   0  -5    0.09    1.33
  12   0  -5    1.71    2.21
 -12   0   5   -0.42    1.29
  12   0  -5    0.96    1.31
  10   0  -5   11.26    2.41
 -10   0   5    4.70    2.11
  10   0  -5    0.21    1.63
   8   0  -5    2.04    1.35
  -8   0   5    2.07    1.47
   8   0  -5    0.51    1.23
   8   0  -5    0.73    1.53
   6   0  -5   -0.03    1.29
   6   0  -5   -0.73    0.83
   4   0  -5    1.45    1.80
   4   0  -5    2.30    1.52
   4   0  -5   -1.99    0.80
   2   0  -5    3.81    1.62
  -2   0   5    0.69    0.73
   2   0  -5    0.59    0.98
   0   0  -5    2.16    1.49
   0   0  -5    3.06    1.94
   0   0   5   -0.11    1.01
   0   0  -5   -0.89    0.72
  -2   0  -5    2.47    1.04
  -2   0  -5   -0.28    0.92
  -2   0  -5   -0.37    0.73
  -2   0  -5   -0.44    0.89
  -4   0  -5   -0.07    1.13
  -4   0  -5    0.18    1.16
  -4   0  -5    1.59    1.05
  -4   0  -5    0.64    0.83
  -6   0  -5    5.14    2.25
  -6   0  -5    3.32    1.61
  -6   0  -5   -0.38    1.24
  -6   0  -5    0.99    0.99
  -8   0  -5    6.29    2.56
  -8   0  -5    2.16    1.88
  -8   0  -5    0.76    1.53
 -10   0  -5    4.78    2.51
 -10   0  -5    1.04    2.00
 -10   0  -5   -0.03    1.87
 -12   0  -5    2.19    2.43
 -12   0  -5    4.29    2.73
 -14   0  -5    0.58    2.85
 -14   0  -5    1.65    3.00
 -16   0  -5    1.58    3.50
 -19   1   5  378.49   22.51
 -19  -1   5  337.39   24.57
 -19  -1   5  330.67   21.70
 -19   1   5  356.46   25.51
  19  -1  -5  369.87   23.50
  19  -1  -5  359.55   17.67
  17  -1  -5  169.76   14.38
 -17  -1   5  151.68   14.74
 -17   1   5  175.10   16.33
 -17  -1   5  176.62   13.84
 -17   1   5  175.96   13.52
  17   1  -5  171.66   10.44
  15   1  -5   28.21    4.20
 -15  -1   5   29.35    6.06
  15  -1  -5   32.72    5.97
 -15   1   5   35.28    6.29
  15  -1  -5   30.36    6.80
 -15  -1   5   22.79    6.28
 -15   1   5   41.19    8.70
  15   1  -5   25.72    4.37
  15   1  -5   34.57    6.30
  13  -1  -5  804.23   34.27
  13  -1  -5  863.09   37.89
 -13   1   5  824.70   33.68
  13  -1  -5  866.86   29.43
  13   1  -5  807.22   29.86
  13   1  -5  836.40   29.66
 -13  -1   5  783.86   33.53
  13   1  -5  868.18   35.76
  11   1  -5 1200.08   47.20
  11  -1  -5 1159.42   49.13
  11   1  -5 1185.59   39.47
  11   1  -5 1231.54   40.81
  11  -1  -5 1140.12   45.55
 -11  -1   5 1162.00   43.73
  11   1  -5 1247.41   43.21
  11  -1  -5 1198.87   40.06
 -11   1   5 1218.10   43.87
   9   1  -5  203.71   11.64
  -9   1   5  234.63   11.47
   9   1  -5  198.42   10.26
   9   1  -5  226.04   10.68
   9  -1  -5  200.69   12.26
   9  -1  -5  216.26   10.25
   9  -1  -5  214.64   13.36
  -7   1   5  238.30   10.94
   7  -1  -5  214.59   12.46
   7   1  -5  228.80   11.97
   7   1  -5  236.54   11.06
   7   1  -5  236.53   10.83
   7  -1  -5  224.88   13.59
   5  -1  -5 1495.72   59.64
   5   1  -5 1559.94   57.37
   5   1  -5 1580.26   50.64
   5   1  -5 1508.23   47.75
   5  -1  -5 1545.70   55.09
  -5   1   5 1558.35   50.73
   3   1  -5 2181.32   72.15
   3   1  -5 2252.18   70.84
  -3  -1   5 2177.10   78.24
  -3   1   5 2337.38   78.56
   3   1  -5 2198.91   66.51
   3  -1  -5 2184.10   83.02
   3  -1  -5 2207.54   75.92
  -1   1   5  159.99    6.89
   1   1  -5  172.94    9.05
   1  -1  -5  166.26    9.25
  -1  -1   5  181.96    7.57
   1   1  -5  187.52    9.09
   1   1  -5  185.87    8.26
   1  -1  -5  172.13    9.89
   1   1   5  540.14   18.03
  -1  -1  -5  526.46   18.19
  -1  -1  -5  514.65   21.00
  -1   1  -5  532.34   21.49
  -1  -1  -5  535.82   21.75
  -1   1  -5  515.81   20.70
  -1   1  -5  532.94   18.39
  -3  -1  -5 1375.23   48.33
  -3   1  -5 1500.60   44.06
  -3   1  -5 1425.36   46.99
  -3   1  -5 1443.84   48.69
  -3   1  -5 1452.56   50.10
  -3  -1  -5 1473.92   43.62
  -3  -1  -5 1518.20   51.12
   3   1   5 1447.53   46.79
  -3  -1  -5 1382.56   45.33
  -5  -1  -5 1415.78   40.70
  -5   1  -5 1376.99   45.31
  -5  -1  -5 1357.48   48.63
  -5   1  -5 1279.67   46.25
  -5  -1  -5 1311.28   46.36
  -5  -1  -5 1384.30   43.81
  -5   1  -5 1395.91   48.31
  -5   1  -5 1348.71   41.23
  -7  -1  -5   64.22    6.30
  -7  -1  -5   53.46    6.14
  -7   1  -5   60.37    5.14
  -7  -1  -5   64.55    4.71
  -7   1  -5   48.74    6.01
  -7   1  -5   68.57    6.18
  -9  -1  -5  380.63   19.34
  -9   1  -5  405.01   18.90
  -9   1  -5  416.42   18.01
  -9  -1  -5  428.83   17.20
  -9  -1  -5  376.94   18.58
 -11   1  -5  713.32   28.01
 -11   1  -5  664.12   28.26
 -11  -1  -5  623.83   28.01
 -11  -1  -5  653.83   29.34
 -11  -1  -5  701.33   26.85
 -13  -1  -5  332.67   16.80
 -13   1  -5  332.11   17.55
 -13   1  -5  299.97   17.50
 -13  -1  -5  289.23   17.42
 -15  -1  -5   16.12    5.29
 -15   1  -5   13.43    5.13
 -15   1  -5   10.53    4.77
 -17   1  -5  149.17   13.28
 -17   1  -5  147.53   13.32
  20  -2  -5   18.56    7.31
 -20  -2   5   28.28    7.88
 -20   2   5   12.70    5.66
 -20   2   5   30.35    9.19
 -20  -2   5   14.84    6.63
 -18   2   5  242.66   20.09
 -18  -2   5  270.51   18.27
  18  -2  -5  252.63   16.53
  18  -2  -5  253.89   19.22
 -18  -2   5  253.95   19.54
 -18   2   5  263.55   17.58
  16  -2  -5 1329.26   55.85
 -16   2   5 1298.42   55.90
  16  -2  -5 1285.37   50.44
 -16  -2   5 1209.74   49.73
 -16  -2   5 1279.14   54.80
  16   2  -5 1267.48   42.31
 -16   2   5 1230.90   49.43
  16   2  -5 1204.98   43.66
 -14   2   5 1263.85   47.34
 -14   2   5 1301.39   54.28
  14  -2  -5 1307.30   53.73
  14   2  -5 1243.28   41.10
 -14  -2   5 1204.23   47.42
  14  -2  -5 1237.67   48.79
 -14  -2   5 1095.54   50.99
  14   2  -5 1220.42   42.67
  12   2  -5   10.61    2.74
  12  -2  -5   12.54    3.82
  12  -2  -5   17.28    4.95
 -12   2   5   22.75    4.62
 -12  -2   5   16.97    4.09
  12   2  -5   13.56    3.10
  10   2  -5 1223.20   43.24
  10   2  -5 1204.44   44.74
  10   2  -5 1164.16   40.43
 -10   2   5 1154.83   42.42
  10   2  -5 1184.91   38.72
  10  -2  -5 1147.68   45.51
  10  -2  -5 1155.46   49.04
   8   2  -5 3316.45  114.61
   8   2  -5 3302.99   95.62
   8  -2  -5 3278.89  110.56
   8   2  -5 3085.88   95.61
   8   2  -5 3237.18  101.23
  -8   2   5 3231.70  104.56
   8  -2  -5 3137.39  119.08
  -6   2   5 2041.90   66.90
   6   2  -5 2124.90   66.17
   6   2  -5 2132.69   61.24
  -6   2   5 1968.16   60.97
   6  -2  -5 2033.93   78.38
   6   2  -5 2016.02   62.29
   6  -2  -5 2032.99   72.18
   6   2  -5 2031.37   65.95
   4   2  -5    6.37    1.90
  -4  -2   5   14.23    2.81
   4   2  -5    3.15    1.37
   4   2  -5    5.78    1.28
   4  -2  -5    2.24    1.84
  -4   2   5   10.87    2.24
   4  -2  -5    1.37    2.12
   4   2  -5    2.30    1.55
  -2   2   5 2628.69   85.27
   2   2  -5 2813.81   89.13
   2   2  -5 2873.66   83.37
  -2   2   5 2946.00   99.09
   2  -2  -5 2796.12   94.01
  -2   2   5 2733.06   87.36
   2   2  -5 2759.73   87.39
   2   2  -5 2674.03   82.02
   2  -2  -5 2756.87  103.48
   0   2  -5 4124.72  122.29
   0   2  -5 4159.54  130.29
   0  -2  -5 4122.77  135.01
   0   2  -5 4047.31  118.70
   0  -2  -5 4050.97  126.77
   0   2  -5 4041.95  126.55
  -2   2  -5 1428.55   48.02
  -2   2  -5 1371.22   46.10
  -2  -2  -5 1357.46   49.63
  -2   2  -5 1353.70   47.33
  -2   2  -5 1367.68   46.69
  -2  -2  -5 1418.32   48.53
  -2   2  -5 1458.18   43.33
  -2  -2  -5 1409.97   47.17
  -4   2  -5   19.49    2.75
  -4   2  -5   26.11    3.99
  -4  -2  -5   24.90    1.79
  -4   2  -5   20.14    3.15
  -4  -2  -5   19.13    3.99
  -4  -2  -5   24.04    2.53
  -4   2  -5   24.25    4.14
  -4  -2  -5   21.09    3.73
  -6   2  -5 2226.75   73.49
  -6  -2  -5 2130.14   67.66
  -6  -2  -5 2091.77   70.38
  -6  -2  -5 2266.68   62.55
  -6   2  -5 2181.35   70.62
  -6  -2  -5 2028.50   73.66
  -6   2  -5 2157.35   70.55
  -8   2  -5 2131.54   71.00
  -8  -2  -5 2084.79   71.01
  -8  -2  -5 2105.21   74.35
  -8  -2  -5 2260.28   68.98
  -8   2  -5 2142.17   71.38
 -10  -2  -5  430.70   17.73
 -10  -2  -5  384.19   20.10
 -10  -2  -5  423.40   20.03
 -10   2  -5  408.56   19.31
 -10   2  -5  417.92   19.73
 -12  -2  -5   76.81    8.82
 -12   2  -5   78.75    8.26
 -12   2  -5   60.46    7.92
 -12  -2  -5   69.59    8.55
 -14   2  -5  803.29   34.06
 -14  -2  -5  772.73   34.05
  14   2   5  759.49   30.86
 -14   2  -5  810.20   34.09
 -16   2  -5  667.79   31.19
 -16  -2  -5  670.09   31.66
 -16   2  -5  612.87   30.39
 -18   2  -5   90.99   11.85
  21  -3  -5  140.82   17.06
 -19  -3   5  727.97   36.08
 -19   3   5  761.38   35.19
 -19   3   5  697.64   38.31
 -19  -3   5  654.45   36.76
  19  -3  -5  690.27   33.36
  19  -3  -5  718.20   38.54
 -17   3   5  193.82   16.58
  17  -3  -5  206.97   16.93
 -17   3   5  178.60   13.91
 -17  -3   5  173.75   15.29
 -17  -3   5  188.18   14.93
  17   3  -5  175.01   10.55
  17  -3  -5  186.82   14.19
  17   3  -5  190.84   11.40
  15   3  -5   60.65    6.34
 -15  -3   5   68.95    8.92
  15  -3  -5   65.29   10.20
 -15  -3   5   58.93    9.42
  15   3  -5   77.66    6.39
 -15   3   5   68.06    8.51
 -15   3   5   59.85   10.09
  15  -3  -5   57.33    8.30
  13  -3  -5  618.11   31.25
 -13  -3   5  549.92   28.98
  13   3  -5  597.53   22.78
  13  -3  -5  622.98   28.51
 -13   3   5  622.51   26.59
  13   3  -5  581.67   23.83
  11   3  -5 1430.83   47.22
  11   3  -5 1460.94   50.00
  11  -3  -5 1424.60   55.95
  11  -3  -5 1521.21   61.34
  11   3  -5 1532.25   55.64
 -11   3   5 1469.55   52.58
  -9   3   5  429.99   18.53
   9   3  -5  440.42   18.56
  -9   3   5  433.17   15.02
   9   3  -5  409.42   17.03
   9  -3  -5  423.90   22.91
   9  -3  -5  428.74   21.37
   9   3  -5  428.10   18.19
   9   3  -5  450.46   15.04
   7   3  -5  251.83    9.72
   7   3  -5  251.60    9.23
   7   3  -5  235.10   11.73
   7   3  -5  243.14   11.26
   7  -3  -5  229.65   13.94
   7  -3  -5  239.67   15.29
  -7   3   5  234.50    9.28
  -7   3   5  243.33   11.28
  -5  -3   5 2207.86   80.79
   5   3  -5 2283.95   68.03
   5   3  -5 2143.18   71.84
  -5   3   5 2324.87   80.67
   5   3  -5 2230.15   68.03
   5  -3  -5 2214.40   78.74
   5   3  -5 2345.90   71.44
  -5   3   5 2182.34   72.13
   3   3  -5 1628.37   51.24
   3  -3  -5 1470.05   55.40
   3   3  -5 1513.05   47.75
   3  -3  -5 1436.63   61.48
  -3   3   5 1524.89   47.91
   3   3  -5 1515.36   47.83
   3   3  -5 1572.16   50.23
  -3   3   5 1615.49   58.14
   1  -3  -5  408.15   22.13
   1   3  -5  409.59   15.78
   1   3  -5  413.39   17.02
   1   3  -5  410.10   16.00
   1   3  -5  406.66   15.42
  -1   3   5  411.82   19.16
   1  -3  -5  406.95   18.57
  -1   3  -5  398.84   16.20
  -1   3  -5  422.39   16.03
  -1   3  -5  406.50   17.09
  -1  -3  -5  429.54   17.88
  -1  -3  -5  431.98   20.16
  -1  -3  -5  392.83   17.98
  -1   3  -5  439.84   17.15
  -3   3  -5 2527.15   79.42
  -3  -3  -5 2559.51   81.34
  -3   3  -5 2542.58   82.11
  -3   3  -5 2543.62   81.27
  -3  -3  -5 2603.76   86.61
  -3   3  -5 2545.78   81.74
  -3  -3  -5 2508.56   85.42
  -5  -3  -5  854.09   31.04
  -5   3  -5  804.54   30.37
  -5   3  -5  839.67   30.85
  -5  -3  -5  786.34   32.86
  -5  -3  -5  835.91   26.20
  -7   3  -5  100.86    7.61
  -7  -3  -5   99.66    7.74
  -7  -3  -5  106.65    5.50
  -7   3  -5   85.02    7.29
  -7  -3  -5   78.77    7.68
  -9  -3  -5  302.45   16.69
  -9  -3  -5  321.62   16.26
  -9   3  -5  301.28   15.76
  -9   3  -5  296.84   15.66
 -11   3  -5 1087.89   40.00
 -11  -3  -5 1010.22   39.77
 -11  -3  -5  996.48   41.04
 -11   3  -5 1041.79   40.29
 -13   3  -5  341.12   19.08
 -13  -3  -5  313.57   18.80
 -13  -3  -5  367.12   19.51
 -13   3  -5  335.88   18.65
  13   3   5  319.38   17.61
 -15  -3  -5    1.91    3.20
 -15   3  -5    4.85    3.96
 -15   3  -5    0.50    3.22
 -17   3  -5  164.06   14.78
 -17   3  -5  167.08   14.53
 -20   4   5    2.97    6.19
  20  -4  -5    1.85    6.09
 -18  -4   5    5.17    4.76
  18  -4  -5    5.40    4.37
 -18   4   5    7.64    4.68
  18  -4  -5    3.96    5.06
 -18  -4   5    4.57    4.44
 -18   4   5    3.08    4.96
  18   4  -5    3.72    3.12
 -16   4   5   42.43    8.73
  16   4  -5   39.35    5.94
  16  -4  -5   40.69    7.67
 -16   4   5   47.77    7.82
  16  -4  -5   54.37   10.29
 -16  -4   5   30.67    6.95
 -16  -4   5   28.31    6.85
  16   4  -5   35.14    5.15
 -14  -4   5   24.59    6.05
  14  -4  -5   28.31    7.08
 -14   4   5   36.29    7.69
  14  -4  -5   41.70    7.27
  14   4  -5   37.96    5.43
  14   4  -5   35.85    4.92
 -14   4   5   37.28    6.37
 -12   4   5    2.25    2.36
  12   4  -5    4.05    2.29
  12   4  -5    2.15    1.72
  12   4  -5    5.02    2.80
  12  -4  -5    2.38    2.60
  12  -4  -5    1.10    3.20
 -12  -4   5    3.38    2.98
 -10   4   5    2.92    2.10
  10  -4  -5    0.16    1.94
  10   4  -5    6.66    2.76
 -10   4   5    0.44    1.24
  10  -4  -5    2.31    2.99
  10   4  -5    0.57    1.39
  10   4  -5    0.57    1.50
   8   4  -5  106.99    7.70
   8  -4  -5  113.97   10.44
   8  -4  -5  125.30    9.90
  -8   4   5  117.14    7.52
  -8   4   5  120.31    6.40
   8   4  -5  117.64    7.97
   8   4  -5  126.32    7.67
   6  -4  -5   29.31    5.95
   6   4  -5   31.67    4.10
   6   4  -5   35.03    3.56
  -6   4   5   30.27    3.30
  -6   4   5   30.28    3.37
   6   4  -5   25.42    4.12
   6  -4  -5   29.77    5.29
  -4   4   5    8.04    2.79
   4  -4  -5   23.87    5.65
  -4   4   5   12.23    1.75
   4  -4  -5   10.48    3.25
  -4  -4   5   13.30    2.08
   4   4  -5   12.13    2.91
   4   4  -5   12.08    2.67
   4   4  -5    9.01    2.07
   2   4  -5   52.95    4.59
  -2   4   5   49.53    6.29
   2   4  -5   47.87    4.13
   2  -4  -5   50.32    6.12
   2  -4  -5   46.92    7.77
   2   4  -5   50.07    4.78
   0   4  -5   81.21    5.90
   0  -4  -5   86.90    7.13
   0   4  -5   94.77    6.22
   0   4   5   94.96    8.05
   0   4  -5   86.97    6.42
   0  -4  -5  109.45   10.22
   0  -4  -5   84.09    6.62
  -2   4  -5   19.73    3.51
  -2  -4  -5   16.61    3.45
  -2  -4  -5   14.65    4.07
  -2   4  -5   11.44    2.90
  -2   4  -5   15.65    3.13
   2   4   5   17.01    3.99
  -2  -4  -5   18.62    3.67
  -4   4  -5    4.31    2.28
  -4  -4  -5    3.87    1.99
  -4  -4  -5    0.39    1.49
  -4   4  -5    4.07    2.06
  -4   4  -5    2.48    1.94
  -4  -4  -5    4.45    2.55
  -4   4  -5    1.19    1.63
  -6   4  -5  108.24    8.18
  -6   4  -5  107.85    8.19
  -6  -4  -5  116.13    6.60
  -6  -4  -5  108.64    8.09
  -6  -4  -5  102.99    9.08
  -6   4  -5  118.25    8.51
  -8   4  -5   11.70    3.44
  -8  -4  -5    7.65    3.22
  -8   4  -5   10.64    3.47
  -8  -4  -5    9.20    3.27
 -10   4  -5    5.95    3.28
 -10  -4  -5    5.65    3.18
 -10  -4  -5    6.01    3.13
 -10   4  -5    5.00    2.71
 -12   4  -5    7.77    3.85
 -12   4  -5    3.35    3.30
 -12  -4  -5    2.90    2.95
  12   4   5   -0.30    2.68
 -12  -4  -5    6.18    3.34
  14   4   5   49.66    7.51
 -14  -4  -5   59.16    8.69
 -14   4  -5   57.19    8.69
 -14   4  -5   57.88    8.90
 -14  -4  -5   43.83    8.04
 -16   4  -5    2.40    4.53
 -16   4  -5    5.42    4.68
  19  -5  -5  199.81   16.22
  19   5  -5  176.51   12.99
 -19   5   5  187.32   15.26
  19  -5  -5  208.75   19.36
  17   5  -5   54.68    7.24
 -17   5   5   42.28    7.64
  17  -5  -5   42.34    8.36
 -17  -5   5   47.29    9.34
 -17  -5   5   43.30    8.64
 -17   5   5   54.41    9.85
  17  -5  -5   48.48   10.55
  15  -5  -5   46.86    9.59
 -15   5   5   46.27    8.70
 -15   5   5   35.26    6.49
  15   5  -5   48.90    6.68
  15   5  -5   43.33    5.64
  15  -5  -5   47.84    8.36
 -15  -5   5   52.60    8.52
  13  -5  -5  377.90   24.55
  13   5  -5  400.37   17.25
  13   5  -5  401.98   18.85
 -13   5   5  380.32   19.15
 -13  -5   5  346.48   20.89
 -13   5   5  455.81   23.79
  13  -5  -5  394.26   22.16
 -11   5   5  453.69   17.53
 -11   5   5  429.40   19.58
  11   5  -5  448.69   20.01
  11  -5  -5  423.14   22.95
  11   5  -5  453.61   18.46
  11   5  -5  427.38   21.91
  11  -5  -5  439.69   25.55
 -11  -5   5  416.46   22.15
   9   5  -5   82.60    6.43
   9   5  -5   87.93    7.13
   9   5  -5   73.87    7.15
   9  -5  -5   77.12    9.01
   9  -5  -5   92.77    9.86
  -9   5   5   80.19    5.81
  -9   5   5   78.99    6.29
   7   5  -5  119.70    7.65
  -7   5   5  108.46    6.92
  -7   5   5   99.30    6.43
   7  -5  -5  118.99   10.88
   7   5  -5  113.17    7.97
   7  -5  -5  101.31    9.22
   5  -5  -5  803.62   37.54
   5   5  -5  743.05   28.04
   5   5  -5  797.77   28.34
  -5   5   5  814.40   27.30
   5  -5  -5  798.05   33.78
  -5   5   5  848.51   34.19
   5   5  -5  793.84   29.96
   3   5  -5  710.40   26.12
   3   5  -5  707.53   26.36
  -3   5   5  759.77   24.24
   3   5  -5  696.98   27.61
  -3   5   5  740.02   32.73
   3  -5  -5  727.67   31.02
   3  -5  -5  790.84   36.15
   1   5  -5   52.99    5.60
   1  -5  -5   63.30    6.45
   1   5  -5   66.36    5.50
   1  -5  -5   56.27    9.16
  -1   5   5   53.22    7.41
  -1  -5  -5  147.62    9.19
  -1  -5  -5  160.53   13.49
   1   5   5  155.66   11.89
  -1   5  -5  154.54    9.31
  -1   5  -5  146.37    9.14
  -1  -5  -5  152.16   10.13
  -3   5  -5  718.86   27.62
  -3   5  -5  727.93   28.53
  -3  -5  -5  672.49   31.05
  -3   5  -5  759.91   27.66
   3   5   5  671.99   33.02
  -3  -5  -5  740.51   29.06
  -3  -5  -5  699.93   27.21
  -5   5  -5  570.64   22.56
  -5  -5  -5  560.56   25.77
  -5  -5  -5  524.84   22.35
  -5   5  -5  531.23   23.36
   5   5   5  507.69   27.32
  -5  -5  -5  556.26   22.71
  -5   5  -5  533.81   22.53
  -5   5  -5  535.73   23.10
  -7   5  -5   20.97    4.66
  -7  -5  -5   15.22    3.85
  -7   5  -5   19.05    4.29
  -7   5  -5   18.36    4.59
  -7  -5  -5   17.15    4.62
  -9  -5  -5  104.12    8.78
  -9   5  -5  111.77    9.49
  -9   5  -5  122.86    9.36
  -9  -5  -5  115.16    9.99
 -11  -5  -5  279.18   17.12
 -11  -5  -5  297.81   16.84
 -11   5  -5  274.59   17.08
  11   5   5  275.35   17.08
 -11   5  -5  313.32   16.93
 -13  -5  -5  203.93   14.42
  13   5   5  207.97   14.29
 -13   5  -5  237.56   16.25
 -13  -5  -5  194.81   14.21
 -15   5  -5    4.10    4.69
  15   5   5    6.03    4.22
  18   6  -5  196.84   13.55
 -18  -6   5  169.24   15.40
 -18   6   5  169.55   13.94
  18  -6  -5  164.97   15.32
 -16   6   5  925.89   38.86
  16   6  -5  994.74   37.90
  16  -6  -5  942.91   48.42
  16  -6  -5  923.38   42.82
 -16  -6   5  890.18   41.82
  14   6  -5  425.07   18.70
  14  -6  -5  433.11   24.63
 -14  -6   5  408.90   22.89
  14  -6  -5  448.20   27.84
 -14   6   5  431.36   21.25
  14   6  -5  412.77   20.74
 -12   6   5    7.41    2.92
  12   6  -5   16.36    4.17
  12   6  -5   23.79    4.34
 -12  -6   5   16.32    4.64
 -12   6   5   22.33    5.94
  12  -6  -5   14.36    5.60
  12  -6  -5   17.13    5.09
  10   6  -5  397.37   21.36
 -10   6   5  390.43   17.65
  10   6  -5  375.93   18.65
 -10   6   5  389.36   16.84
  10  -6  -5  395.88   24.06
  10   6  -5  399.25   17.28
 -10  -6   5  390.24   20.01
  10  -6  -5  383.62   21.82
   8  -6  -5 2413.39   89.70
  -8   6   5 2564.02   78.68
  -8   6   5 2500.99   80.24
   8   6  -5 2431.58   93.18
   8   6  -5 2492.10   82.02
   8  -6  -5 2492.62   97.63
   8   6  -5 2492.61   76.81
   6   6  -5  599.55   23.03
   6   6  -5  578.27   24.36
   6  -6  -5  570.15   27.59
  -6   6   5  601.92   21.88
   6   6  -5  592.67   23.53
   6  -6  -5  599.26   30.82
   4  -6  -5    0.26    1.94
   4   6  -5   19.42    3.96
  -4   6   5    1.17    1.88
   4   6  -5    4.21    2.25
  -4   6   5    4.35    1.63
   4  -6  -5   11.14    4.57
   2  -6  -5  989.02   44.25
   2   6  -5  917.17   34.26
  -2   6   5  958.23   41.40
   2  -6  -5  863.95   37.53
   2   6  -5  914.10   33.58
   0   6   5 2305.21   91.87
   0  -6  -5 2419.92   84.00
   0  -6  -5 2327.77   95.06
   0   6  -5 2387.45   77.53
   0   6  -5 2424.77   76.84
   2   6   5  677.61   33.64
  -2   6  -5  660.59   27.17
  -2   6  -5  704.18   27.03
  -2  -6  -5  655.93   28.61
  -2  -6  -5  696.22   26.53
  -4  -6  -5   44.63    5.84
   4   6   5   45.42    8.07
  -4   6  -5   46.09    6.43
  -4  -6  -5   34.56    5.12
  -4  -6  -5   43.19    7.48
  -4   6  -5   40.65    6.20
  -4   6  -5   41.80    5.59
   6   6   5 1068.02   49.06
  -6   6  -5 1179.26   39.93
  -6  -6  -5 1031.37   39.18
  -6   6  -5 1034.57   40.87
  -6  -6  -5 1056.28   43.70
  -6   6  -5 1095.86   41.85
  -8  -6  -5  933.26   34.87
  -8   6  -5  873.29   36.30
  -8   6  -5  935.61   36.95
  -8  -6  -5  867.43   37.44
   8   6   5  863.72   36.81
   8   6   5  845.61   42.60
 -10  -6  -5  440.04   22.83
  10   6   5  427.75   27.19
 -10  -6  -5  433.65   21.20
  10   6   5  411.66   22.26
 -10   6  -5  442.21   22.75
 -10   6  -5  432.64   22.94
 -12   6  -5   53.63    8.80
  12   6   5   58.86    8.62
 -12  -6  -5   60.73    8.55
 -12  -6  -5   64.53    8.92
  14   6   5  611.24   28.04
 -14  -6  -5  555.38   28.52
 -14  -6  -5  582.05   28.48
 -14   6  -5  605.14   30.62
 -17  -7   5  122.98   12.61
 -17   7   5  116.08   11.29
  15  -7  -5    1.05    4.27
 -15  -7   5    0.52    3.24
  15  -7  -5    4.11    4.24
  15   7  -5    0.41    3.02
 -15   7   5    1.32    3.33
 -13  -7   5  568.34   27.98
  13  -7  -5  565.08   33.28
  13  -7  -5  593.64   30.64
 -13   7   5  576.29   25.61
  13   7  -5  593.44   26.66
  11  -7  -5  907.26   45.41
  11   7  -5  948.10   42.73
  11  -7  -5  923.40   41.82
 -11   7   5  951.21   35.54
 -11  -7   5  933.50   38.82
  11   7  -5  943.28   37.15
   9  -7  -5   82.92   10.33
  -9  -7   5   87.31    7.80
   9   7  -5   76.56    9.42
   9   7  -5   86.00    7.97
  -9   7   5   84.70    7.19
  -9   7   5   82.98    6.79
   9  -7  -5   77.00   10.88
   7  -7  -5    6.52    3.37
   7   7  -5   12.56    3.61
   7  -7  -5   14.17    5.31
   7   7  -5    6.44    2.98
  -7  -7   5   11.00    3.37
  -7   7   5   14.70    3.77
   5   7  -5 1283.24   47.44
   5  -7  -5 1316.78   52.93
  -5   7   5 1393.81   55.28
   5  -7  -5 1347.18   58.37
   5   7  -5 1308.85   46.57
  -3   7   5 1223.54   50.58
   3  -7  -5 1226.11   53.38
   3   7  -5 1154.43   42.28
   3   7  -5 1120.62   41.82
   3  -7  -5 1114.29   46.65
   1  -7  -5   82.89   11.84
   1   7  -5   93.66    7.69
  -1   7   5   78.88   10.14
   1   7  -5   76.99    7.91
   1  -7  -5   81.20    8.33
  -1  -7  -5  152.82   14.91
   1   7   5  160.37   14.18
  -1  -7  -5  179.20   12.36
  -1   7  -5  178.42   11.05
  -1   7  -5  192.28   12.15
  -3   7  -5 1233.13   43.79
   3   7   5 1199.29   54.16
  -3  -7  -5 1196.73   46.41
  -3  -7  -5 1187.45   49.45
  -3  -7  -5 1202.47   42.49
  -3   7  -5 1185.78   44.64
  -5  -7  -5  614.81   30.23
  -5   7  -5  606.07   27.90
  -5   7  -5  699.52   26.99
  -5  -7  -5  629.86   25.65
   5   7   5  609.65   33.95
  -5   7  -5  642.63   28.49
   5   7   5  598.52   28.75
  -7  -7  -5   70.46    7.65
  -7   7  -5   69.35    8.84
   7   7   5   59.76   10.62
  -7   7  -5   66.36    9.19
   7   7   5   51.77    8.45
  -7  -7  -5   68.53    9.46
  -9  -7  -5  380.35   19.33
  -9   7  -5  362.34   21.65
  -9   7  -5  393.72   21.65
   9   7   5  350.59   25.41
  -9  -7  -5  409.35   21.96
   9   7   5  384.26   21.35
 -11   7  -5  462.13   25.96
 -11  -7  -5  448.41   22.99
 -11  -7  -5  450.52   24.31
  11   7   5  499.61   24.91
 -11   7  -5  491.38   25.91
  11   7   5  503.81   31.65
  13   7   5  190.41   14.46
 -13  -7  -5  194.43   14.34
  14  -8  -5   62.99   10.80
  14  -8  -5   43.35   10.21
  14   8  -5   72.52    9.40
  12   8  -5   24.91    5.96
  12  -8  -5   21.79    7.25
  12  -8  -5   28.55    7.36
  10   8  -5   13.21    5.54
  10  -8  -5   11.65    4.88
  10   8  -5   11.25    4.01
  10  -8  -5   14.47    5.91
   8  -8  -5  122.40   12.18
  -8   8   5  134.67    9.89
   8   8  -5  132.61   10.51
   8  -8  -5  143.02   13.69
   6  -8  -5   57.39    8.96
   6   8  -5   47.72    7.02
  -6   8   5   85.37    7.72
   6   8  -5   47.63    7.12
  -6   8   5   54.74    7.53
   6  -8  -5   43.96    8.60
   4   8  -5   15.13    4.13
  -4   8   5   13.31    4.78
   4  -8  -5   10.52    4.33
   4   8  -5    8.26    3.58
   4  -8  -5   11.97    5.13
  -4   8   5   12.48    4.50
  -2   8   5   55.67    8.15
   2   8  -5   37.91    6.59
   2  -8  -5   57.45    8.39
   2  -8  -5   44.40    8.90
   2   8  -5   51.72    6.73
  -2   8   5   47.99    8.60
   0   8  -5  154.57   10.90
   0  -8  -5  153.66   12.22
   0   8   5  167.11   13.05
   0  -8  -5  162.92   15.74
   0   8   5  169.45   14.76
   0   8  -5  169.04   12.24
   2   8   5   24.64    6.27
  -2  -8  -5   25.29    5.82
  -2   8  -5   17.12    4.92
   2   8   5   19.63    6.26
  -2   8  -5   18.09    4.61
   4   8   5   -0.76    2.89
  -4  -8  -5    1.23    3.17
  -4   8  -5    0.34    2.90
  -4   8  -5    1.58    2.93
   4   8   5   -0.52    3.04
  -6  -8  -5   69.80   10.08
   6   8   5   54.37    8.95
  -6   8  -5   71.57   10.00
  -6   8  -5   68.16    9.35
   6   8   5   59.87   11.42
   8   8   5   68.20    9.64
  -8   8  -5   68.33   10.68
   8   8   5   88.01   14.13
  -8  -8  -5   74.78   10.21
  -8   8  -5   73.13    9.94
 -10   8  -5    8.38    5.01
  10   8   5    7.87    4.28
  10   8   5    4.17    4.97
 -10   8  -5    7.42    5.16
  11  -9  -5  123.32   14.15
  11   9  -5  142.10   12.06
  11  -9  -5  140.09   15.17
   9  -9  -5    2.19    3.83
   9   9  -5    5.73    3.71
   9  -9  -5    7.13    4.69
   7  -9  -5   43.68    9.12
   7   9  -5   33.42    6.48
  -7   9   5   44.36    6.87
   7  -9  -5   50.00    9.41
   7   9  -5   42.18    7.47
   5  -9  -5  217.30   16.68
   5   9  -5  208.34   14.16
   5  -9  -5  241.17   18.67
  -5   9   5  222.01   14.11
   5   9  -5  231.34   15.22
  -5   9   5  224.03   14.43
   3   9  -5   72.01    9.39
   3  -9  -5   89.08   12.42
  -3   9   5   88.57   11.24
   3  -9  -5   92.60   11.15
   3   9  -5   73.95    8.51
  -3   9   5   79.24    9.39
   1  -9  -5   36.11    9.00
   1   9  -5   29.46    6.60
  -1   9   5   30.61    7.57
   1   9  -5   29.51    5.83
   1  -9  -5   24.35    6.42
  -1   9   5   31.09    6.71
  -1   9  -5   45.70    8.31
   1   9   5   29.87    6.67
  -1   9  -5   27.82    5.89
  -1  -9  -5   44.29    9.84
  -1  -9  -5   30.62    6.88
   1   9   5   33.29    8.47
  -3   9  -5  262.98   17.79
  -3  -9  -5  279.71   19.47
  -3  -9  -5  251.58   16.58
   3   9   5  223.65   19.49
   3   9   5  262.71   17.16
  -5   9  -5   38.34    8.00
   5   9   5   34.80    9.38
  -5  -9  -5   42.66    8.65
   5   9   5   35.38    7.19
   7   9   5   37.20   10.14
   7   9   5   38.14    7.82
  -7   9  -5   42.07    9.16
   8  10  -5  546.29   27.63
   8 -10  -5  590.88   33.90
   8  10  -5  559.53   27.86
   6  10  -5  229.99   15.67
   6 -10  -5  242.63   19.58
  -6  10   5  228.44   15.03
   6  10  -5  206.62   15.68
   6 -10  -5  219.83   17.66
  -4  10   5    6.32    4.04
   4  10  -5    9.52    4.54
   4 -10  -5    5.57    4.40
   4 -10  -5   13.80    6.29
   4  10  -5    5.66    4.51
   2 -10  -5  507.36   28.46
   2 -10  -5  598.19   33.91
  -2  10   5  545.44   25.84
   2  10  -5  542.24   25.84
   2  10  -5  489.72   26.50
  -2  10   5  534.89   30.80
   0 -10  -5  691.21   37.72
   0  10   5  628.91   35.54
   0  10  -5  642.42   31.38
   0  10  -5  625.20   28.96
   0  10   5  616.70   29.25
   0 -10  -5  638.00   32.17
  -2 -10  -5  106.32   11.93
  -2 -10  -5  102.40   13.24
  -2  10  -5  115.56   13.26
   2  10   5  117.35   15.09
   2  10   5  112.93   11.83
  -4  10  -5    4.13    5.04
   4  10   5   17.00    7.18
   4  10   5   12.57    5.39
  -5  11   5  385.79   21.49
   3  11  -5  381.07   22.11
   3 -11  -5  410.98   28.06
   1 -11  -5   53.95   11.96
   1  11  -5   51.93    9.14
  -1  11   5   67.02    9.64
   1 -11  -5   74.94   11.78
   1  11   5   97.55   11.53
 -20   0   6   52.21    9.75
  18   0  -6  432.66   20.25
 -18   0   6  469.55   24.83
 -18   0   6  390.74   27.77
  16   0  -6  906.95   39.70
 -16   0   6  828.45   36.80
 -16   0   6  867.77   43.64
  16   0  -6  869.36   32.84
  14   0  -6 1185.90   40.51
  14   0  -6 1173.98   48.20
  14   0  -6 1138.05   39.85
 -14   0   6 1076.40   43.97
  12   0  -6  104.35    7.28
 -12   0   6   95.52    8.08
  12   0  -6  117.24    8.29
  12   0  -6  126.78    9.82
  10   0  -6 2099.81   66.79
  10   0  -6 2159.62   80.73
 -10   0   6 2075.22   71.86
  10   0  -6 2170.37   69.07
   8   0  -6 1713.91   68.20
   8   0  -6 1796.51   58.81
   8   0  -6 1807.47   56.73
  -8   0   6 1814.39   60.27
   6   0  -6 2016.30   64.46
   6   0  -6 1907.68   61.17
   6   0  -6 1992.27   74.87
   4   0  -6   16.90    3.19
   4   0  -6   19.01    3.97
   2   0  -6 2778.52   85.59
   2   0  -6 2863.89   94.58
  -2   0   6 2989.76   86.15
   0   0  -6 3082.05  100.31
   0   0  -6 3016.80   89.99
  -2   0  -6 1356.21   47.01
  -2   0  -6 1251.15   40.36
  -2   0  -6 1296.92   45.79
  -4   0  -6   85.42    5.11
  -4   0  -6   80.58    4.96
  -4   0  -6   92.92    7.40
  -4   0  -6   77.56    6.92
  -6   0  -6 1283.52   47.61
  -6   0  -6 1328.69   39.27
  -6   0  -6 1296.56   42.62
  -6   0  -6 1208.95   45.50
  -8   0  -6 2338.09   78.62
  -8   0  -6 2284.58   81.61
  -8   0  -6 2441.41   76.40
 -10   0  -6  308.82   17.18
 -10   0  -6  285.21   17.28
 -10   0  -6  325.61   15.05
 -12   0  -6  154.61   12.28
 -12   0  -6  170.52   11.00
 -14   0  -6  346.05   20.46
 -19   1   6  350.75   21.63
  19  -1  -6  355.18   18.45
 -19  -1   6  350.22   22.16
 -19   1   6  348.10   25.89
 -19  -1   6  335.01   25.19
 -17  -1   6  205.51   18.35
 -17   1   6  238.85   19.92
 -17   1   6  227.13   15.81
 -17  -1   6  227.42   15.92
  17   1  -6  229.39   13.17
  17  -1  -6  237.82   17.03
  17  -1  -6  228.48   13.70
 -15  -1   6   67.43   11.27
  15   1  -6   71.23    6.25
 -15   1   6   67.08    8.37
  15   1  -6   74.02    7.25
 -15  -1   6   67.95    8.50
  15  -1  -6   72.50    9.44
  13   1  -6  753.16   28.14
  13   1  -6  770.17   32.72
  13  -1  -6  713.28   32.62
  13  -1  -6  812.14   35.29
 -13  -1   6  716.23   31.00
 -13   1   6  758.53   31.15
  13   1  -6  707.72   27.96
  11  -1  -6  794.26   33.99
  11   1  -6  815.05   34.04
 -11   1   6  796.56   31.49
  11  -1  -6  817.03   36.04
 -11  -1   6  840.21   32.26
  11   1  -6  825.30   29.55
  11   1  -6  757.11   29.53
   9  -1  -6  567.88   27.26
  -9   1   6  590.85   23.18
   9   1  -6  571.77   22.62
   9   1  -6  564.96   22.16
   9  -1  -6  596.67   26.09
   9   1  -6  568.57   25.35
   7  -1  -6  412.42   19.94
   7   1  -6  440.34   17.36
   7   1  -6  432.33   19.76
   7   1  -6  423.99   17.71
  -7   1   6  398.55   16.89
   7  -1  -6  408.93   21.33
   5  -1  -6 1536.07   61.55
  -5   1   6 1541.07   51.29
   5   1  -6 1501.38   51.91
   5  -1  -6 1590.33   56.57
   5   1  -6 1609.20   53.01
   3   1  -6 1340.48   43.80
   3  -1  -6 1404.57   50.51
   3  -1  -6 1389.89   55.43
  -3   1   6 1431.69   42.32
   3   1  -6 1375.75   47.57
   3   1  -6 1351.50   46.90
   1   1  -6  364.10   15.66
   1  -1  -6  347.69   14.06
   1  -1  -6  335.59   16.47
   1   1  -6  332.37   13.81
  -1   1   6  331.45   12.38
  -1  -1  -6  564.47   23.73
  -1   1  -6  567.42   20.28
   1   1   6  588.83   19.64
  -1  -1  -6  551.69   20.07
  -1  -1  -6  564.12   24.13
  -1   1  -6  569.01   24.01
  -1   1  -6  581.99   23.19
  -3   1  -6 1396.48   49.42
  -3  -1  -6 1432.23   51.52
  -3   1  -6 1475.11   44.27
  -3  -1  -6 1364.85   49.24
  -3   1  -6 1439.17   46.82
  -3   1  -6 1391.04   50.35
  -3  -1  -6 1452.64   43.83
  -5   1  -6 1049.53   36.06
  -5   1  -6 1061.79   33.38
  -5   1  -6 1001.93   39.34
  -5  -1  -6 1021.82   40.07
  -5  -1  -6 1082.18   34.42
  -5  -1  -6 1015.59   38.48
  -5  -1  -6 1110.43   32.95
  -5   1  -6 1041.18   38.62
  -7  -1  -6   20.62    4.41
  -7   1  -6   15.31    3.80
  -7  -1  -6   14.48    2.63
  -7   1  -6   16.86    4.08
  -7  -1  -6   26.35    5.14
  -7   1  -6   17.63    3.40
  -9   1  -6  243.26   14.81
  -9   1  -6  245.88   14.54
  -9  -1  -6  247.31   15.07
  -9  -1  -6  237.24   14.37
  -9   1  -6  231.50   12.52
  -9  -1  -6  247.26   11.69
 -11   1  -6  709.44   28.06
 -11  -1  -6  670.01   29.76
 -11   1  -6  638.67   29.36
 -11  -1  -6  682.32   30.99
 -13  -1  -6  405.05   21.85
 -13   1  -6  407.25   20.02
 -13   1  -6  371.06   21.25
 -15   1  -6   -0.21    3.68
 -15  -1  -6    5.04    4.12
 -20   2   6   -1.00    3.46
 -20   2   6    3.92    6.03
  18  -2  -6    4.48    4.72
  18  -2  -6    1.44    3.61
 -18  -2   6    3.73    4.03
 -18   2   6   23.92    8.34
  18   2  -6    0.73    2.51
 -18  -2   6   -1.41    3.18
 -18   2   6    0.82    3.43
  16   2  -6    8.48    3.27
 -16   2   6   10.35    4.24
  16  -2  -6    7.13    4.64
  16  -2  -6    5.36    3.40
  16   2  -6   11.54    3.55
 -16   2   6   12.60    6.37
 -16  -2   6    8.24    4.90
 -16  -2   6   10.85    4.16
  14  -2  -6   16.22    5.41
 -14  -2   6   21.71    5.13
  14   2  -6   18.43    3.89
  14   2  -6   20.42    4.15
 -14   2   6   16.14    4.57
  14  -2  -6   17.31    4.98
 -12   2   6    1.31    2.04
  12   2  -6    0.34    1.44
  12   2  -6    1.79    1.89
  12  -2  -6    2.84    3.01
  12  -2  -6    2.89    2.48
 -10   2   6    0.96    1.77
  10   2  -6    3.37    2.05
  10   2  -6    1.77    1.76
  10  -2  -6    0.64    2.19
  10  -2  -6    9.63    3.55
  10   2  -6    2.25    1.83
   8  -2  -6   26.66    5.19
   8   2  -6   21.73    3.79
  -8   2   6   31.30    4.00
   8  -2  -6   27.41    5.64
   8   2  -6   36.42    4.78
   6   2  -6   26.41    4.16
   6   2  -6   13.06    2.82
   6  -2  -6   12.29    3.88
   6  -2  -6   16.14    3.88
   6   2  -6   14.83    2.63
  -6   2   6   11.29    2.33
   4   2  -6    1.36    1.44
   4   2  -6    4.73    1.76
  -4   2   6    3.45    1.20
  -4  -2   6    3.82    1.93
   4  -2  -6    2.64    2.44
   4   2  -6    2.63    1.58
   4  -2  -6    3.28    2.00
  -4   2   6    3.48    1.55
   2   2  -6   17.63    3.01
   2  -2  -6   10.83    3.78
  -2   2   6   16.77    3.04
  -2   2   6   13.91    1.30
   2   2  -6   16.71    3.41
   2   2  -6   13.62    2.78
   2  -2  -6   11.04    3.04
   0  -2  -6   18.24    3.95
   0   2  -6   20.52    3.82
   0  -2  -6   20.13    3.67
   0   2  -6   20.99    3.18
   0  -2  -6   27.11    5.12
   0   2  -6   18.52    3.32
  -2  -2  -6    5.89    2.41
  -2  -2  -6    4.86    1.81
  -2  -2  -6    4.50    2.54
  -2   2  -6    2.08    1.40
  -2   2  -6    3.84    2.22
  -2   2  -6    3.61    1.94
  -4  -2  -6    7.18    1.90
  -4   2  -6    4.73    1.84
  -4   2  -6    3.65    2.17
  -4   2  -6    5.67    2.40
  -4  -2  -6    7.91    3.09
  -4  -2  -6    2.58    1.98
  -4   2  -6    3.79    1.83
  -6  -2  -6   39.17    5.99
  -6   2  -6   38.39    5.89
  -6  -2  -6   40.49    6.34
  -6  -2  -6   43.18    3.30
  -6   2  -6   43.59    6.07
  -6   2  -6   43.60    4.90
  -8  -2  -6    9.51    3.43
  -8  -2  -6    2.44    2.57
  -8   2  -6    9.73    3.45
  -8   2  -6    8.60    2.91
 -10  -2  -6    2.70    2.66
 -10  -2  -6    0.21    2.31
 -10   2  -6    1.11    2.61
 -10   2  -6   -0.90    1.79
 -12  -2  -6   -0.05    2.32
 -12  -2  -6    3.31    3.09
 -12   2  -6    1.16    2.63
 -12   2  -6   -2.39    2.42
 -14  -2  -6   16.28    5.19
 -14   2  -6   16.86    5.39
 -14   2  -6   26.41    6.73
  19  -3  -6  165.97   16.45
 -19  -3   6  135.15   13.66
 -19   3   6  136.41   17.07
  19  -3  -6  167.18   14.34
 -19   3   6  157.70   14.09
 -19  -3   6  161.46   16.29
  17   3  -6   75.48    7.77
  17  -3  -6   51.64    9.00
 -17   3   6   96.60   13.96
 -17  -3   6   77.76   10.54
 -17   3   6   86.67   10.23
  17  -3  -6   80.01   11.85
  17   3  -6   75.69    7.63
 -17  -3   6   77.11   11.86
  15   3  -6   15.74    3.86
  15   3  -6   14.92    4.11
  15  -3  -6   11.15    5.27
 -15   3   6   21.68    7.26
 -15  -3   6    5.74    4.09
 -15  -3   6   18.89    5.47
  15  -3  -6   18.67    5.47
 -15   3   6   14.13    4.67
  13  -3  -6  587.59   29.77
 -13   3   6  651.58   27.81
  13  -3  -6  646.42   32.70
  13   3  -6  673.03   26.38
  13   3  -6  652.88   25.14
  11  -3  -6  560.75   27.07
  11  -3  -6  554.77   28.63
  11   3  -6  576.58   23.36
  11   3  -6  541.61   21.97
 -11   3   6  556.37   23.63
  -9   3   6  151.80    9.14
   9   3  -6  146.90    9.15
   9   3  -6  166.51    9.99
   9  -3  -6  167.92   12.71
   9  -3  -6  155.10   11.67
  -7   3   6  276.22   12.30
   7   3  -6  290.18   10.34
   7   3  -6  255.11   13.43
   7   3  -6  271.84   12.95
  -7   3   6  266.56    9.89
   7  -3  -6  257.80   15.70
   7  -3  -6  297.87   18.02
   7   3  -6  301.06   11.34
   5   3  -6  675.62   21.99
   5   3  -6  636.17   24.01
   5   3  -6  664.63   25.77
   5   3  -6  679.21   23.58
  -5   3   6  670.28   26.29
  -5   3   6  661.54   23.11
   5  -3  -6  613.44   28.30
   5  -3  -6  666.02   32.30
   3  -3  -6 1236.43   47.99
   3  -3  -6 1209.00   54.07
  -3   3   6 1371.22   49.54
   3   3  -6 1261.04   44.18
   3   3  -6 1313.08   43.27
   3   3  -6 1230.61   41.24
   3   3  -6 1294.96   40.52
  -1   3   6  132.26    9.15
   1   3  -6  135.60    7.81
   1   3  -6  152.58    7.62
   1   3  -6  141.32    8.77
   1  -3  -6  136.80   11.89
   1  -3  -6  133.55    9.36
   1   3  -6  138.61    7.97
  -1   3  -6  554.54   21.10
  -1  -3  -6  571.26   23.88
  -1   3  -6  561.17   20.88
  -1   3  -6  556.85   22.36
  -1   3  -6  577.92   23.07
  -1  -3  -6  562.21   23.63
  -1  -3  -6  573.59   26.09
  -3   3  -6  438.88   20.44
  -3   3  -6  445.87   18.81
  -3   3  -6  464.45   17.61
  -3   3  -6  467.36   19.87
  -3  -3  -6  448.50   20.16
  -3  -3  -6  456.94   19.29
  -3  -3  -6  420.37   21.66
  -5  -3  -6  999.85   30.10
  -5  -3  -6  848.19   37.42
  -5   3  -6  961.57   35.81
  -5   3  -6  957.03   34.47
  -5  -3  -6  887.12   35.06
  -7  -3  -6   29.95    5.20
  -7   3  -6   27.90    5.27
  -7  -3  -6   28.30    5.59
  -7   3  -6   28.17    4.67
  -9  -3  -6  246.76   15.81
  -9   3  -6  257.56   15.12
  -9  -3  -6  259.66   15.33
  -9   3  -6  270.79   14.57
 -11  -3  -6  292.53   18.06
 -11   3  -6  294.36   16.63
 -11   3  -6  302.82   17.50
 -11  -3  -6  312.27   17.80
 -13   3  -6  240.29   16.22
  13   3   6  229.63   15.49
 -13  -3  -6  239.91   16.25
 -13  -3  -6  218.12   16.13
 -13   3  -6  233.09   15.31
 -15   3  -6    5.43    4.53
 -15   3  -6    3.79    4.33
 -18   4   6  272.71   17.96
  18  -4  -6  266.75   18.98
 -18  -4   6  264.52   19.38
  18   4  -6  253.64   15.35
 -18   4   6  297.25   22.10
 -18  -4   6  244.26   19.70
  18  -4  -6  272.86   21.48
 -16  -4   6 1006.17   44.72
  16  -4  -6 1127.85   51.22
  16  -4  -6 1028.20   45.92
 -16  -4   6 1013.94   47.85
 -16   4   6 1134.68   49.99
 -16   4   6 1097.96   43.70
  16   4  -6 1054.50   37.76
  16   4  -6 1054.88   40.18
  14   4  -6  523.17   23.60
  14   4  -6  575.83   22.90
  14  -4  -6  534.66   28.05
  14  -4  -6  579.50   31.03
 -14  -4   6  539.42   29.06
 -14   4   6  565.13   25.67
  12   4  -6   29.52    4.77
  12   4  -6   19.72    4.35
 -12   4   6   45.45    6.14
  12  -4  -6   27.16    5.99
  12  -4  -6   28.42    6.87
 -10   4   6  731.46   28.61
  10   4  -6  741.43   27.41
  10  -4  -6  716.85   33.12
  10   4  -6  755.89   29.11
  10  -4  -6  725.82   35.47
  -8   4   6 1974.82   68.17
   8   4  -6 2164.53   63.51
   8  -4  -6 2134.06   82.09
   8   4  -6 2000.17   64.45
   8  -4  -6 2058.19   75.64
   8   4  -6 2064.23   68.54
  -8   4   6 2029.46   62.88
   6   4  -6 1502.98   45.81
   6  -4  -6 1505.00   60.89
   6   4  -6 1406.75   46.80
   6   4  -6 1455.27   50.03
   6  -4  -6 1419.04   55.06
  -6   4   6 1383.03   46.61
  -4   4   6   59.57    5.91
   4   4  -6   49.89    5.28
   4   4  -6   56.28    4.32
  -4   4   6   52.95    2.95
   4  -4  -6   52.87    8.51
   4  -4  -6   55.56    7.18
   4   4  -6   52.27    5.86
   2   4  -6 1360.61   46.12
   2   4  -6 1338.87   43.01
   2   4  -6 1288.23   42.88
   2  -4  -6 1313.60   49.84
  -2   4   6 1324.49   52.26
   2  -4  -6 1251.20   56.72
   0   4  -6 2091.27   64.37
   0  -4  -6 2055.69   83.65
   0   4  -6 2110.20   65.88
   0   4  -6 2072.01   68.58
   0   4   6 2093.09   78.92
   0  -4  -6 2038.41   73.34
  -2   4  -6 1377.53   47.65
  -2  -4  -6 1337.08   47.85
  -2  -4  -6 1378.56   50.07
  -2  -4  -6 1364.61   52.70
  -2   4  -6 1333.34   45.79
   2   4   6 1403.13   55.20
  -4  -4  -6  192.37   11.51
  -4  -4  -6  173.02   12.90
  -4   4  -6  161.15   10.33
  -4  -4  -6  192.84   10.59
  -4   4  -6  180.54   10.68
  -4   4  -6  185.52   11.73
  -6   4  -6 1082.87   39.93
  -6   4  -6 1060.19   39.29
  -6  -4  -6 1002.96   42.55
  -6  -4  -6 1064.35   39.60
  -8  -4  -6 1082.98   41.59
  -8   4  -6 1163.48   42.15
  -8  -4  -6 1079.89   44.41
  -8   4  -6 1068.09   41.20
 -10   4  -6  429.86   20.96
 -10   4  -6  405.89   20.09
 -10  -4  -6  369.30   20.12
 -10  -4  -6  368.10   21.24
  12   4   6   76.32    9.99
 -12  -4  -6   87.02   10.21
 -12   4  -6   83.51    9.98
 -12   4  -6   69.49    8.97
 -12  -4  -6   63.18    9.37
 -14  -4  -6  495.85   26.43
  14   4   6  545.56   25.78
 -14   4  -6  519.33   26.76
 -14   4  -6  503.80   26.31
 -14  -4  -6  491.15   26.94
 -19   5   6  380.18   22.43
  19   5  -6  389.52   20.57
  17   5  -6  196.48   13.23
  17  -5  -6  180.67   17.65
 -17  -5   6  204.19   16.43
 -17   5   6  204.15   17.49
 -17   5   6  201.42   14.48
 -17  -5   6  209.28   16.94
  17  -5  -6  185.02   15.72
  15  -5  -6   25.10    6.43
 -15  -5   6   30.07    7.09
  15   5  -6   20.71    4.79
 -15   5   6   26.13    7.35
  15   5  -6   27.75    5.58
  15  -5  -6   20.59    6.78
  13  -5  -6  655.62   33.72
 -13  -5   6  617.96   30.36
  13   5  -6  577.39   24.08
  13   5  -6  572.53   25.90
  13  -5  -6  603.25   30.40
 -13   5   6  605.55   25.93
  11   5  -6  845.02   31.30
  11  -5  -6  897.75   38.73
  11  -5  -6  832.17   40.89
  11   5  -6  854.96   33.62
 -11   5   6  844.81   32.33
   9   5  -6  272.06   12.13
   9   5  -6  272.99   14.66
  -9   5   6  259.26   12.65
   9  -5  -6  286.95   18.90
   9  -5  -6  268.81   16.97
   9   5  -6  261.49   13.52
   7   5  -6  129.09    7.49
  -7   5   6  130.84    7.36
  -7   5   6  126.16    7.03
   7  -5  -6  132.26   12.11
   7   5  -6  115.53    8.17
   7   5  -6  134.50    9.26
   7  -5  -6  118.69   10.43
  -5   5   6 1347.23   51.67
   5   5  -6 1264.25   43.62
   5   5  -6 1369.87   46.77
   5  -5  -6 1277.68   51.16
   5  -5  -6 1312.46   56.84
   5   5  -6 1306.90   43.20
   3  -5  -6 1288.38   54.94
   3   5  -6 1200.20   40.79
   3  -5  -6 1202.16   47.65
   3   5  -6 1224.35   43.63
   3   5  -6 1176.95   40.73
  -3   5   6 1238.73   49.81
  -1   5   6  151.50   11.67
   1  -5  -6  153.29   10.80
   1   5  -6  135.12    8.79
   1   5  -6  159.06    9.99
   1   5  -6  142.12    8.78
   1  -5  -6  151.44   14.04
  -1  -5  -6  308.51   19.22
   1   5   6  300.52   18.23
  -1  -5  -6  316.85   16.45
  -1   5  -6  294.55   15.11
  -1  -5  -6  307.53   15.60
  -1   5  -6  282.56   14.20
  -3  -5  -6 1258.34   44.11
  -3  -5  -6 1192.00   49.34
  -3   5  -6 1269.28   44.20
  -3   5  -6 1198.55   42.94
   3   5   6 1208.00   51.74
  -3  -5  -6 1188.59   45.66
  -5   5  -6  829.68   32.08
  -5  -5  -6  780.90   31.75
   5   5   6  795.31   38.10
  -5  -5  -6  824.52   36.35
  -5   5  -6  835.87   32.69
  -7  -5  -6   15.12    4.89
  -7  -5  -6   29.45    5.56
  -7   5  -6   15.27    4.08
  -7   5  -6   20.13    5.07
  -9   5  -6  292.86   16.67
  -9   5  -6  278.55   16.34
  -9  -5  -6  253.70   15.71
  -9  -5  -6  280.37   17.91
 -11  -5  -6  525.93   26.93
  11   5   6  492.03   25.83
 -11   5  -6  544.16   25.53
 -11  -5  -6  488.60   24.90
 -11   5  -6  519.13   25.38
  13   5   6  288.75   18.38
 -13  -5  -6  307.32   19.45
 -13   5  -6  287.86   18.47
 -13  -5  -6  289.29   18.68
  15   5   6    6.49    4.90
 -18   6   6   -4.56    3.52
  16   6  -6   30.39    5.75
 -16  -6   6   43.40    8.43
  16  -6  -6   39.72    8.75
  16   6  -6   36.63    6.92
 -16   6   6   28.96    6.30
  16  -6  -6   43.56   10.20
  14   6  -6   58.40    7.99
  14   6  -6   50.08    6.61
  14  -6  -6   62.34    9.91
 -14  -6   6   55.40    8.88
  14  -6  -6   75.01   11.89
 -14   6   6   45.25    6.74
  12  -6  -6   13.30    5.25
 -12   6   6   15.76    4.05
 -12  -6   6    8.85    4.01
  12   6  -6    9.39    3.40
  12   6  -6    9.44    3.73
  12  -6  -6   14.43    5.67
  10   6  -6    3.83    2.54
  10  -6  -6    2.40    2.98
  10   6  -6    0.04    2.02
  10  -6  -6   -1.23    2.67
   8  -6  -6  118.95   12.04
   8   6  -6  126.04    8.17
  -8   6   6  126.47    7.88
   8  -6  -6  114.85   10.88
   8   6  -6  108.56    8.32
   8   6  -6  114.99    9.20
   6   6  -6   27.85    4.37
   6  -6  -6   34.46    6.64
   6   6  -6   32.58    5.01
   6  -6  -6   47.78    8.71
   6   6  -6   31.58    5.27
   4   6  -6    2.91    2.31
   4  -6  -6    3.44    2.95
  -4   6   6    2.35    2.50
   4  -6  -6    3.87    3.57
   4   6  -6    6.01    2.55
   2   6  -6   31.35    5.17
   2  -6  -6   32.25    6.08
   2  -6  -6   31.89    7.81
   2   6  -6   29.16    4.74
  -2   6   6   27.77    6.05
   0  -6  -6  135.16   13.99
   0   6   6  139.50   12.18
   0   6  -6  136.20    9.67
   0   6  -6  134.06    9.24
   0  -6  -6  135.28   10.47
  -2   6  -6   19.66    4.45
   2   6   6   14.84    5.09
  -2  -6  -6   15.43    4.05
  -2  -6  -6    8.79    4.30
  -2  -6  -6   20.00    4.66
  -2   6  -6   12.69    3.89
  -4  -6  -6   -1.52    2.35
  -4  -6  -6   -0.21    2.13
  -4   6  -6    0.06    2.66
  -4   6  -6   -1.89    1.71
  -4  -6  -6   -1.64    2.17
   4   6   6    2.15    3.09
  -6  -6  -6   52.13    7.03
  -6  -6  -6   56.61    9.29
   6   6   6   60.50    9.88
  -6   6  -6   51.89    7.31
  -6   6  -6   60.66    7.95
  -8   6  -6   35.81    6.72
  -8  -6  -6   42.25    8.04
   8   6   6   55.16   10.06
  -8   6  -6   47.69    7.74
  -8  -6  -6   51.97    7.55
 -10   6  -6    1.62    3.17
 -10  -6  -6    8.24    4.66
  10   6   6    6.93    4.89
 -10  -6  -6   11.47    4.57
  10   6   6    8.78    4.71
 -12  -6  -6    3.25    4.68
 -12   6  -6   11.07    5.27
 -12  -6  -6    9.73    4.37
  12   6   6   11.01    5.47
  15  -7  -6   69.01   12.38
  15   7  -6   59.24    8.77
  15  -7  -6   65.12   11.03
 -15  -7   6   64.53    9.81
  13  -7  -6  196.73   17.86
  13   7  -6  203.15   13.90
 -13  -7   6  190.69   14.42
  13  -7  -6  220.17   17.03
  11  -7  -6  112.13   13.68
 -11  -7   6  116.72   10.43
  11   7  -6  137.72   10.83
  11  -7  -6  119.37   12.05
   9  -7  -6   75.50   10.32
   9   7  -6   74.36    8.37
   9  -7  -6   64.05   10.48
  -9  -7   6   73.77    8.30
   7   7  -6  112.66    9.56
   7   7  -6  110.70    8.48
  -7   7   6  107.18    7.94
   7  -7  -6   92.31   12.21
   7  -7  -6  110.59   10.99
  -5   7   6  366.15   20.49
   5   7  -6  375.73   17.54
   5   7  -6  364.66   18.77
   5  -7  -6  356.90   21.03
   5  -7  -6  409.89   24.80
   3   7  -6  183.88   11.39
   3  -7  -6  178.36   16.05
   3   7  -6  183.19   11.96
  -3   7   6  187.10   13.98
   3  -7  -6  179.35   13.43
   1  -7  -6   37.69    8.69
   1  -7  -6   49.21    7.61
   1   7  -6   40.98    6.26
   1   7  -6   36.94    5.91
  -1   7   6   43.72    8.07
  -1   7  -6   78.36    8.10
   1   7   6   66.96   10.29
  -1   7  -6   70.22    7.96
  -1  -7  -6   72.68    8.58
  -3  -7  -6  335.90   18.25
  -3  -7  -6  333.71   17.16
  -3   7  -6  329.01   17.89
  -3  -7  -6  331.91   21.55
  -3   7  -6  335.01   17.61
   3   7   6  312.40   21.84
   5   7   6  199.93   17.35
  -5  -7  -6  208.21   13.15
  -5  -7  -6  237.49   17.51
  -5   7  -6  204.51   14.23
  -7   7  -6    0.42    2.96
  -7   7  -6    2.35    3.25
  -7  -7  -6    3.05    3.21
   7   7   6    3.87    4.25
   7   7   6    2.36    3.95
  -7  -7  -6    1.50    4.26
  -9  -7  -6   22.33    5.70
  -9   7  -6   29.91    7.03
   9   7   6   25.26    7.01
  -9   7  -6   32.33    7.03
   9   7   6   27.21    8.52
  -9  -7  -6   17.55    5.93
 -11  -7  -6  120.42   11.22
 -11   7  -6  137.74   12.98
 -11  -7  -6  112.53   12.79
  11   7   6  126.09   13.18
  12  -8  -6    4.92    5.22
  12  -8  -6   -0.47    3.60
  12   8  -6    3.48    3.33
  10  -8  -6  354.56   22.88
  10  -8  -6  367.09   24.91
  10   8  -6  380.61   20.38
   8  -8  -6  846.28   42.92
   8   8  -6  864.51   35.43
   8   8  -6  838.17   33.26
   8  -8  -6  835.20   39.46
  -6   8   6  460.72   20.41
   6   8  -6  416.05   21.59
   6   8  -6  424.49   20.48
   6  -8  -6  441.86   27.11
   6  -8  -6  433.60   24.70
   4   8  -6    5.02    3.32
   4   8  -6   -0.48    2.48
   4  -8  -6    1.23    3.67
  -4   8   6    4.63    3.55
   4  -8  -6    6.38    3.86
   2  -8  -6  569.69   28.71
   2  -8  -6  607.56   34.75
   2   8  -6  543.18   25.54
  -2   8   6  616.71   31.41
   2   8  -6  585.71   25.89
   0   8  -6  980.52   37.78
   0  -8  -6  929.42   48.17
   0  -8  -6  948.61   40.45
   0   8  -6  913.72   36.98
   0   8   6  926.72   44.93
   2   8   6  357.76   23.90
  -2   8  -6  346.41   19.28
  -2  -8  -6  329.93   22.70
  -2  -8  -6  348.36   19.68
  -2   8  -6  362.96   19.25
   4   8   6   21.98    6.51
  -4   8  -6   23.10    6.22
   4   8   6   26.11    7.85
  -4  -8  -6   31.53    8.56
   6   8   6  456.71   25.26
   6   8   6  450.24   30.05
  -6  -8  -6  488.93   27.71
  -6   8  -6  484.19   25.53
   8   8   6  604.62   30.02
  -8  -8  -6  613.08   31.77
  -8   8  -6  565.76   29.98
  -8   8  -6  595.18   30.09
   8   8   6  600.18   36.49
   9  -9  -6   89.50   13.30
   9   9  -6   92.99   10.64
   9  -9  -6   82.21   12.10
   7  -9  -6   66.02   10.56
   7  -9  -6   65.27   11.48
   7   9  -6   65.36    9.03
   7   9  -6   72.72    8.86
   5   9  -6  441.45   22.65
   5   9  -6  471.84   23.88
  -5   9   6  513.22   24.54
   5  -9  -6  447.98   26.28
   5  -9  -6  498.32   30.17
  -3   9   6  661.83   34.41
   3  -9  -6  700.44   38.52
   3   9  -6  646.29   29.54
  -3   9   6  730.80   31.64
   3   9  -6  639.76   29.36
   3  -9  -6  649.73   32.93
  -1   9   6   75.03   10.26
   1  -9  -6   70.33   12.73
   1   9  -6   67.51    8.74
   1  -9  -6   77.72   10.35
  -1   9   6   68.20   10.94
   1   9  -6   76.69    9.61
   1   9   6  215.45   16.00
  -1   9  -6  206.48   15.22
  -1   9  -6  244.69   15.37
   1   9   6  206.41   17.98
  -1  -9  -6  188.24   14.95
   3   9   6  485.01   30.47
  -3  -9  -6  474.88   28.47
   3   9   6  488.03   26.01
  -3   9  -6  474.70   25.55
   5   9   6  390.63   22.91
  -5   9  -6  361.77   22.50
   5   9   6  390.53   27.66
  -5  -9  -6  415.70   25.82
  -7  -9  -6    9.18    6.39
   6  10  -6   74.14    9.88
   6  10  -6   78.51   10.33
   6 -10  -6   85.78   13.56
   4 -10  -6    1.21    4.21
   4 -10  -6   -0.18    4.75
   4  10  -6    1.25    3.90
   4  10  -6   -0.48    4.22
  -4  10   6   -1.20    3.92
  -2  10   6   39.95    7.99
   2  10  -6   25.45    6.88
   2 -10  -6   42.89   10.85
   2 -10  -6   39.77    8.47
  -2  10   6   33.23    8.57
   2  10  -6   44.82    8.07
   0  10   6   82.12   12.72
   0  10  -6   86.52   11.16
   0 -10  -6   85.54   14.42
   0  10   6   91.35   11.45
   0  10  -6   76.10   10.07
   0 -10  -6   91.32   11.59
   2  10   6   38.66    9.82
  -2 -10  -6   57.21   11.61
   2  10   6   37.98    8.27
  -2  10  -6   39.63    8.47
  -4 -10  -6   17.47    8.09
 -18   0   7   -3.47    4.04
 -18   0   7   17.90    5.91
  18   0  -7   -1.47    2.80
  16   0  -7   -0.60    2.51
 -16   0   7    0.91    2.94
  14   0  -7    2.29    2.98
  14   0  -7    3.63    2.84
  14   0  -7   -0.22    1.96
 -14   0   7    1.26    2.47
  12   0  -7    1.82    2.56
 -12   0   7    1.30    2.13
  12   0  -7    5.92    2.75
  12   0  -7   -1.64    1.56
  10   0  -7    1.10    1.91
  10   0  -7    0.29    2.45
 -10   0   7    7.46    2.67
  10   0  -7    0.31    1.88
   8   0  -7   -0.13    1.61
   8   0  -7    2.00    2.24
   8   0  -7    3.59    1.93
   6   0  -7    4.06    2.27
   6   0  -7   16.39    4.35
   4   0  -7   -0.63    1.39
   4   0  -7    3.91    1.98
   2   0  -7    3.44    1.79
   2   0  -7    1.54    1.93
   0   0  -7   30.70    5.16
  -2   0  -7    0.31    1.56
  -2   0  -7    2.70    2.15
  -2   0  -7    0.79    1.32
  -4   0  -7   -1.39    1.59
  -4   0  -7    0.74    2.00
  -4   0  -7    0.14    1.34
  -6   0  -7    6.05    2.16
  -6   0  -7    1.69    1.58
  -6   0  -7    5.79    2.91
  -6   0  -7   -0.21    1.89
  -8   0  -7    2.05    2.72
  -8   0  -7    4.20    3.07
 -10   0  -7   -0.98    2.26
 -10   0  -7    0.39    2.74
 -12   0  -7    3.74    3.54
 -14   0  -7    0.50    3.78
 -19   1   7  334.71   26.84
 -19   1   7  341.69   21.59
  19   1  -7  353.31   18.50
 -19  -1   7  325.09   21.51
  19  -1  -7  376.10   19.77
 -17  -1   7   85.66   13.79
  17   1  -7   77.09    8.50
  17  -1  -7   73.24    8.84
 -17   1   7   87.71   14.36
 -17   1   7   65.24    9.39
 -17  -1   7   91.59   10.83
  15   1  -7   38.54    6.31
 -15   1   7   30.12    5.98
  15  -1  -7   40.13    7.57
  15  -1  -7   44.82    6.87
  15   1  -7   38.35    5.69
 -15  -1   7   44.06    7.09
  13   1  -7  460.88   20.68
 -13   1   7  454.85   21.73
  13   1  -7  448.07   20.20
  13  -1  -7  478.23   24.75
 -13  -1   7  452.85   22.02
  11  -1  -7  825.25   36.93
  11  -1  -7  811.83   35.57
  11   1  -7  790.05   30.41
  11   1  -7  783.93   30.85
  11   1  -7  857.02   35.21
 -11   1   7  808.72   31.85
 -11  -1   7  791.51   32.29
  -9   1   7  177.27   10.03
   9   1  -7  170.88   10.47
   9  -1  -7  181.01   13.10
   9   1  -7  174.86   10.60
   9   1  -7  176.24   11.51
   9  -1  -7  172.61   12.48
   7  -1  -7  252.92   15.08
  -7   1   7  248.35   11.74
   7  -1  -7  233.05   15.69
   7   1  -7  261.32   13.34
   7   1  -7  247.38   12.72
   5   1  -7  889.88   32.96
   5  -1  -7  884.68   39.19
   5   1  -7  884.27   31.16
   5   1  -7  833.40   32.62
  -5   1   7  900.00   30.71
   3  -1  -7 1027.11   39.13
   3  -1  -7  991.52   34.32
   3   1  -7  976.71   33.90
   3   1  -7  970.15   36.51
   3   1  -7 1022.74   36.97
   1   1  -7  161.70    9.05
   1  -1  -7  168.63    9.34
   1  -1  -7  175.94   11.63
   1   1  -7  178.58   10.53
  -1  -1  -7  387.41   15.73
  -1  -1  -7  371.34   18.97
  -1  -1  -7  392.28   19.43
  -1   1  -7  389.16   15.76
  -1   1  -7  396.40   18.35
  -3  -1  -7  952.02   38.05
  -3  -1  -7  964.82   31.41
  -3   1  -7  937.82   36.77
  -3  -1  -7  882.70   36.20
  -3   1  -7  988.41   31.75
  -3   1  -7  941.24   36.97
  -5   1  -7  510.64   19.89
  -5   1  -7  502.75   23.47
  -5   1  -7  526.25   18.93
  -5  -1  -7  483.53   23.08
  -5   1  -7  501.06   23.37
  -5  -1  -7  482.34   23.93
  -5  -1  -7  543.64   18.49
  -7   1  -7   42.08    6.70
  -7  -1  -7   34.61    6.49
  -7   1  -7   45.19    4.96
  -7   1  -7   44.62    6.84
  -7  -1  -7   40.09    6.50
  -9  -1  -7  174.72   13.03
  -9   1  -7  193.46   13.63
  -9   1  -7  201.50   11.04
  -9   1  -7  167.42   12.74
 -11   1  -7  511.58   25.72
 -11  -1  -7  504.98   26.46
 -11  -1  -7  501.69   25.43
 -13   1  -7  154.25   13.56
 -13  -1  -7  150.90   13.49
  20  -2  -7   14.53    5.47
 -18  -2   7  271.34   22.27
  18   2  -7  269.76   15.46
  18  -2  -7  292.40   17.16
 -18   2   7  288.85   23.60
 -18   2   7  259.69   17.88
  18  -2  -7  291.09   20.44
 -18  -2   7  287.25   19.30
 -16  -2   7  829.04   37.23
  16   2  -7  866.63   33.15
 -16  -2   7  813.31   42.86
  16  -2  -7  854.85   40.69
  16   2  -7  848.28   32.74
 -16   2   7  872.55   36.65
  16  -2  -7  830.44   38.79
  14   2  -7  774.71   30.93
 -14  -2   7  782.33   33.84
  14  -2  -7  802.00   37.80
  14   2  -7  796.25   30.68
  14  -2  -7  796.96   36.19
 -14   2   7  782.04   33.01
  12  -2  -7   17.16    4.81
 -12   2   7   17.87    4.21
  12   2  -7   21.18    4.24
  12   2  -7   12.61    3.49
  12  -2  -7   47.32    7.70
 -10   2   7  877.30   32.66
  10   2  -7  823.63   32.40
  10   2  -7  842.92   31.43
  10  -2  -7  904.20   39.60
  10  -2  -7  831.69   36.90
   8   2  -7 2154.83   67.72
   8  -2  -7 2167.66   84.34
   8   2  -7 2266.02   71.12
   8   2  -7 1986.18   70.60
   8  -2  -7 2121.02   78.11
  -8   2   7 2167.24   71.24
   6   2  -7 1052.90   36.18
   6  -2  -7  977.54   44.64
   6   2  -7  970.47   36.84
   6   2  -7 1021.23   35.14
   6  -2  -7 1012.67   40.90
  -6   2   7 1013.33   34.83
  -4   2   7    3.80    1.31
   4  -2  -7    3.16    2.26
  -4   2   7    4.02    1.79
   4  -2  -7    1.29    2.62
   4   2  -7    0.17    1.50
   4   2  -7    2.83    1.83
   4   2  -7    4.55    2.05
   2   2  -7 1431.32   48.82
  -2   2   7 1387.07   52.42
   2   2  -7 1322.43   44.90
   2  -2  -7 1421.39   52.15
   2  -2  -7 1423.48   52.95
   2   2  -7 1379.90   48.70
   0   2  -7 2621.10   80.55
   0   2  -7 2662.81   88.59
   0  -2  -7 2661.79   80.81
   0  -2  -7 2717.21   92.39
  -2   2  -7  688.41   23.97
  -2  -2  -7  620.94   28.86
  -2  -2  -7  668.47   23.54
  -2  -2  -7  659.47   27.78
  -2   2  -7  623.91   26.59
  -4   2  -7   39.82    4.45
  -4  -2  -7   39.92    6.73
  -4  -2  -7   50.82    4.38
  -4   2  -7   38.79    6.42
  -4   2  -7   39.53    5.88
  -4  -2  -7   40.38    6.43
  -6   2  -7 1024.28   40.25
  -6   2  -7 1082.87   37.55
  -6  -2  -7 1010.66   39.84
  -6  -2  -7 1003.70   42.00
  -6   2  -7 1050.58   40.97
  -8   2  -7 1303.92   49.32
  -8  -2  -7 1360.29   52.29
  -8   2  -7 1340.90   46.74
  -8  -2  -7 1272.38   49.19
 -10  -2  -7  212.99   14.93
 -10  -2  -7  246.04   16.47
 -10   2  -7  230.53   13.11
 -10   2  -7  214.49   15.04
 -12   2  -7   71.26   10.00
 -12  -2  -7   70.91   10.03
 -12  -2  -7   75.98   10.54
 -14   2  -7  475.88   26.28
  19  -3  -7  337.41   22.68
  19  -3  -7  366.59   24.86
 -19   3   7  348.25   21.70
 -17  -3   7  210.69   16.21
 -17  -3   7  200.99   18.12
  17  -3  -7  216.92   17.84
  17   3  -7  227.30   13.71
  17   3  -7  230.14   13.98
  17  -3  -7  234.33   17.19
 -17   3   7  253.52   21.47
 -17   3   7  215.32   15.44
  15  -3  -7   54.87    9.10
 -15  -3   7   57.12    8.72
 -15  -3   7   62.89   11.01
 -15   3   7   53.41    7.74
  15  -3  -7   61.63    9.89
  15   3  -7   55.88    7.04
  15   3  -7   65.92    7.55
  13   3  -7  575.27   24.04
 -13   3   7  619.41   25.94
  13  -3  -7  584.05   30.53
  13   3  -7  555.76   24.63
  13  -3  -7  536.05   28.53
  11   3  -7  834.75   30.84
  11  -3  -7  773.05   36.12
  11  -3  -7  822.09   38.58
  11   3  -7  795.82   31.88
 -11   3   7  836.08   31.85
  -9   3   7  191.09   10.31
   9   3  -7  177.80   11.27
   9  -3  -7  196.49   14.61
   9   3  -7  177.72   10.82
   9  -3  -7  174.20   13.19
   7   3  -7   95.02    7.53
  -7   3   7   74.13    5.30
   7  -3  -7   68.58    9.56
   7  -3  -7   68.34    8.57
   7   3  -7   70.29    6.30
   7   3  -7   88.60    5.62
   5   3  -7 1546.02   46.17
   5   3  -7 1565.86   50.42
  -5   3   7 1489.76   54.49
   5  -3  -7 1501.46   63.15
   5   3  -7 1442.48   51.62
   5   3  -7 1438.99   48.60
   5  -3  -7 1423.11   56.42
   3   3  -7 1120.80   39.30
  -3   3   7 1161.91   44.03
   3  -3  -7 1094.94   43.91
   3   3  -7 1103.84   40.57
   3  -3  -7 1130.73   50.41
   3   3  -7 1128.89   36.08
   3   3  -7 1069.60   37.60
   1   3  -7   42.90    5.81
  -1   3   7   40.49    5.55
   1   3  -7   46.09    5.18
   1  -3  -7   54.65    8.28
   1  -3  -7   44.91    6.18
   1   3  -7   49.89    5.15
  -1   3  -7  121.69    8.40
  -1   3  -7  126.23    9.25
  -1  -3  -7  116.50   10.70
  -1  -3  -7  120.84    8.96
  -1  -3  -7  115.50    9.38
  -1   3  -7  123.36    7.90
  -3   3  -7 1401.26   44.94
  -3  -3  -7 1331.32   49.68
  -3   3  -7 1401.73   50.17
  -3  -3  -7 1321.61   53.41
  -3  -3  -7 1434.79   44.35
  -5   3  -7  708.07   30.65
  -5  -3  -7  715.43   32.90
  -5   3  -7  752.26   28.44
  -5  -3  -7  706.74   30.15
  -7  -3  -7    9.86    3.66
  -7   3  -7    5.56    2.75
  -7  -3  -7    2.07    3.22
  -7   3  -7    4.76    3.26
  -9  -3  -7  169.75   12.92
  -9   3  -7  189.66   11.99
  -9   3  -7  183.65   13.33
  -9  -3  -7  170.34   13.87
 -11   3  -7  527.31   24.15
 -11  -3  -7  519.93   27.52
 -11  -3  -7  508.02   25.98
 -11   3  -7  502.75   25.85
 -13  -3  -7  204.15   16.58
 -13  -3  -7  217.73   16.29
 -13   3  -7  234.86   16.81
 -13   3  -7  227.04   14.85
  18  -4  -7    2.94    5.40
 -18   4   7   -0.71    6.02
  18   4  -7    2.41    3.50
 -18   4   7    3.74    4.60
  18  -4  -7    1.91    4.00
  18   4  -7    4.00    3.88
 -16   4   7   27.84    8.96
 -16   4   7   15.18    5.41
 -16  -4   7   15.40    5.66
  16  -4  -7   10.86    5.05
 -16  -4   7   14.05    5.73
  16   4  -7   10.83    3.93
  16  -4  -7   18.34    6.83
  16   4  -7    9.96    4.07
 -14  -4   7   45.21    9.07
  14   4  -7   49.30    6.71
  14   4  -7   50.86    7.06
  14  -4  -7   58.08    9.79
 -14   4   7   56.02    7.51
  14  -4  -7   65.24    9.75
  12   4  -7    0.60    2.04
  12  -4  -7    0.56    2.60
 -12   4   7   -0.90    2.23
  12  -4  -7    1.62    3.09
  12   4  -7    0.04    2.15
  10  -4  -7    0.51    2.58
  10   4  -7    2.53    2.08
 -10   4   7    0.35    1.86
  10   4  -7    1.85    2.22
  10  -4  -7    0.08    2.34
   8   4  -7   55.92    6.74
   8  -4  -7   58.57    9.03
   8   4  -7   59.34    6.40
   8  -4  -7   55.68    8.32
   6   4  -7   23.02    4.17
   6   4  -7   23.35    4.56
   6  -4  -7   20.02    5.12
   6  -4  -7   25.93    6.39
   6   4  -7   27.33    3.12
   4  -4  -7   -1.11    1.78
   4   4  -7   11.48    3.20
   4  -4  -7    1.76    3.24
   4   4  -7    3.18    1.87
  -4   4   7    4.44    2.43
   4   4  -7   22.20    4.50
   4   4  -7    1.89    1.62
   2   4  -7   15.35    3.18
   2   4  -7   20.08    4.31
   2   4  -7   10.81    3.04
  -2   4   7   14.73    4.08
   2  -4  -7   20.34    4.87
   2  -4  -7   16.93    5.80
   2   4  -7   17.97    3.14
   0   4  -7   87.58    7.57
   0   4   7   86.49    8.22
   0  -4  -7   80.67   10.44
   0  -4  -7   82.19    7.81
   0   4  -7   79.51    6.21
   0   4  -7   76.74    6.51
  -2  -4  -7    3.31    3.02
  -2   4  -7    0.65    1.80
  -2  -4  -7    6.03    2.83
   2   4   7    4.17    3.02
  -2   4  -7    0.93    2.10
  -2  -4  -7    4.69    2.72
  -4  -4  -7    3.47    3.34
  -4  -4  -7    7.24    3.17
  -6  -4  -7   41.78    7.79
  -6  -4  -7   44.46    6.99
  -6   4  -7   42.49    7.41
  -6   4  -7   48.97    6.32
  -8   4  -7   23.70    5.83
  -8  -4  -7   30.50    6.16
  -8   4  -7   33.14    5.90
  -8  -4  -7   29.29    6.94
 -10   4  -7   -0.58    3.49
 -10  -4  -7   -0.11    3.18
 -10   4  -7   -0.14    2.83
 -10  -4  -7    0.84    2.94
 -12  -4  -7    2.52    3.64
 -12   4  -7   -0.92    3.42
 -12   4  -7    3.59    4.57
 -12  -4  -7    1.86    4.39
 -14   4  -7   28.47    8.17
 -14   4  -7   14.42    5.77
  17  -5  -7   23.40    7.85
 -17  -5   7   23.77    7.45
  17   5  -7   33.33    6.25
  17   5  -7   31.06    6.69
 -17   5   7   14.74    7.61
 -15   5   7   41.07    9.78
  15   5  -7   36.81    6.23
 -15  -5   7   34.60    8.03
  15  -5  -7   16.84    6.40
  15   5  -7   33.66    6.42
  15  -5  -7   35.12    7.86
  13   5  -7  270.58   15.99
  13  -5  -7  278.53   20.21
  13   5  -7  270.26   14.85
  13  -5  -7  264.48   18.48
 -13  -5   7  272.31   19.21
  11  -5  -7  354.47   21.13
  11   5  -7  330.18   16.64
  11  -5  -7  330.27   21.95
  11   5  -7  336.62   18.02
   9  -5  -7   36.76    7.80
   9  -5  -7   24.50    6.13
   9   5  -7   31.55    5.29
   9   5  -7   27.58    5.27
   7  -5  -7   95.27    9.64
   7  -5  -7  100.66   10.98
   7   5  -7   90.84    8.31
   7   5  -7   84.00    7.40
  -5   5   7  456.79   21.21
   5  -5  -7  432.92   26.45
   5  -5  -7  413.78   22.85
   5   5  -7  467.74   19.80
   5   5  -7  469.13   17.84
   5   5  -7  424.16   20.59
   3  -5  -7  462.81   23.59
  -3   5   7  492.13   23.78
   3  -5  -7  462.29   28.43
   3   5  -7  478.57   20.28
   3   5  -7  487.34   19.11
   3   5  -7  443.73   21.28
  -1   5   7   29.23    6.13
   1   5  -7   28.00    4.38
   1  -5  -7   16.39    5.92
   1   5  -7   29.61    5.14
   1   5  -7   19.22    4.02
   1  -5  -7   16.43    4.63
   1   5   7  131.49   11.55
  -1  -5  -7  141.00   10.67
  -1   5  -7  131.71    9.17
  -1  -5  -7  150.44   13.73
  -1   5  -7  148.87   10.60
   3   5   7  366.96   21.79
  -3  -5  -7  376.52   19.11
  -3   5  -7  366.42   17.69
  -3   5  -7  404.44   19.30
  -3  -5  -7  318.20   21.52
  -3  -5  -7  362.11   18.56
  -5  -5  -7  334.74   21.07
   5   5   7  311.28   20.03
  -5  -5  -7  276.75   16.58
  -7   5  -7   19.53    5.56
  -7   5  -7   20.17    4.91
  -7  -5  -7   16.03    5.96
  -7  -5  -7   13.32    4.37
  -9  -5  -7  103.57   11.03
  -9   5  -7  120.77   10.49
  -9   5  -7  110.88   11.57
  -9  -5  -7  111.13   12.72
 -11   5  -7  179.91   13.83
 -11  -5  -7  167.03   13.77
 -11  -5  -7  182.69   15.53
 -13   5  -7   99.20   11.64
 -16  -6   7  645.93   34.11
  16   6  -7  686.59   30.67
  16  -6  -7  673.81   37.77
  16   6  -7  631.86   27.45
  14  -6  -7  471.77   27.62
  14   6  -7  515.99   24.61
  14  -6  -7  519.73   30.77
  14   6  -7  507.27   22.64
 -14  -6   7  438.53   26.22
  12   6  -7   24.62    5.26
  12   6  -7   22.74    5.25
 -12  -6   7   27.00    6.63
  12  -6  -7   22.09    7.05
  12  -6  -7   22.92    6.38
  10   6  -7  218.76   13.46
  10   6  -7  240.51   14.88
  10  -6  -7  261.57   19.09
  10  -6  -7  255.84   17.69
   8  -6  -7 1285.17   53.62
   8   6  -7 1324.79   48.77
   8  -6  -7 1337.50   58.61
   8   6  -7 1285.84   45.40
   6   6  -7  721.51   28.13
   6   6  -7  708.87   26.50
   6  -6  -7  750.47   37.91
   6  -6  -7  684.36   33.00
   6   6  -7  699.03   29.92
   4  -6  -7   34.64    6.82
   4   6  -7   37.69    5.05
   4  -6  -7   48.33    9.70
   4   6  -7   44.41    6.63
   4   6  -7   43.51    6.05
  -4   6   7   34.03    6.13
  -2   6   7  660.91   31.74
   2  -6  -7  710.59   37.87
   2  -6  -7  640.91   30.17
   2   6  -7  628.85   27.80
   2   6  -7  647.28   25.73
   0  -6  -7 1210.68   48.23
   0   6  -7 1238.97   43.18
   0   6   7 1175.49   52.48
   0   6  -7 1227.43   45.34
  -2  -6  -7  426.46   21.13
  -2  -6  -7  403.75   24.90
  -2   6  -7  405.35   20.47
   2   6   7  406.47   24.34
  -2   6  -7  387.74   19.16
  -4   6  -7   11.35    4.36
  -4  -6  -7    6.04    3.47
  -4  -6  -7    5.41    4.43
  -4   6  -7    9.13    3.60
   4   6   7   10.51    4.74
  -6   6  -7  872.18   35.06
  -6  -6  -7  836.95   35.00
  -6  -6  -7  819.72   40.25
   6   6   7  828.31   41.96
  -8  -6  -7  533.77   26.03
  -8  -6  -7  548.83   30.18
  -8   6  -7  592.95   27.20
   8   6   7  518.81   31.54
 -10  -6  -7  122.50   13.90
 -10   6  -7  124.26   11.74
  10   6   7  102.78   12.94
  10   6   7   84.09   13.56
 -10  -6  -7  104.89   11.56
 -15  -7   7   27.15    7.27
  13  -7  -7  244.03   20.13
  13  -7  -7  228.12   18.13
 -13  -7   7  238.97   17.05
  13   7  -7  243.44   16.09
  11   7  -7  858.75   36.24
  11  -7  -7  839.77   40.48
  11  -7  -7  929.58   44.76
 -11  -7   7  822.01   38.07
   9   7  -7   60.77    8.32
   9  -7  -7   56.28    9.40
   9  -7  -7   48.94    9.77
   7  -7  -7   65.55    9.75
   7  -7  -7   61.30   10.65
   7   7  -7   55.95    7.98
   5  -7  -7  616.98   34.12
   5   7  -7  573.95   26.56
   5  -7  -7  580.14   29.45
   5   7  -7  586.76   24.16
  -3   7   7  867.62   39.33
   3  -7  -7  839.82   37.94
   3   7  -7  849.96   32.62
   3   7  -7  851.95   35.04
   3  -7  -7  893.23   45.55
   1   7  -7   53.81    7.56
   1   7  -7   44.93    6.59
   1  -7  -7   43.25    7.65
   1  -7  -7   61.28   11.76
  -1   7   7   64.95    9.63
  -1   7  -7  165.24   12.06
  -1   7  -7  141.23   10.85
  -1  -7  -7  149.35   12.07
  -1  -7  -7  157.51   15.36
   1   7   7  146.54   13.95
   3   7   7  762.34   40.40
  -3   7  -7  839.48   34.34
  -3   7  -7  766.10   32.92
  -3  -7  -7  843.86   40.97
  -5   7  -7  318.33   18.46
  -5  -7  -7  298.39   17.63
  -5  -7  -7  329.11   22.93
   5   7   7  303.88   22.52
   7   7   7   42.39    9.71
  -7  -7  -7   33.74    8.97
  -7  -7  -7   41.49    7.55
  -7   7  -7   29.27    6.94
   9   7   7  166.03   17.32
  -9  -7  -7  191.37   14.12
   9   7   7  156.04   15.45
  -9  -7  -7  138.82   15.63
  -9   7  -7  182.12   14.64
  10  -8  -7    3.45    4.35
  10   8  -7    2.42    3.67
  10  -8  -7    5.27    5.10
   8  -8  -7  104.51   13.95
   8   8  -7  116.32   10.62
   8  -8  -7  100.38   12.51
   6   8  -7   43.03    7.59
   6  -8  -7   56.85    9.61
   6  -8  -7   50.03   10.19
   4  -8  -7    2.36    4.68
   4   8  -7    1.52    3.28
   4  -8  -7    0.58    3.31
   4   8  -7   -0.28    3.01
   2  -8  -7   20.59    6.02
   2   8  -7   12.56    4.44
  -2   8   7   16.98    5.84
   2  -8  -7   14.04    6.78
   2   8  -7   25.32    5.80
   0   8  -7  113.46   10.59
   0  -8  -7  113.52   11.11
   0   8   7  122.66   13.01
   0   8  -7  125.43   10.73
  -2  -8  -7   19.02    7.63
  -2   8  -7   32.09    6.78
   2   8   7   20.48    6.99
  -2   8  -7   29.40    6.45
   4   8   7    5.24    5.23
  -4   8  -7    1.64    3.94
  -4  -8  -7    8.11    6.16
   6   8   7   35.64    9.52
   6   8   7   43.70    9.10
  -6   8  -7   74.10   10.50
  -6  -8  -7   48.49   11.03
  -8  -8  -7   34.20    9.29
   7  -9  -7   16.81    6.44
   7   9  -7   10.94    5.28
   7  -9  -7   10.53    5.88
   5  -9  -7  171.12   15.30
   5  -9  -7  196.69   18.36
   5   9  -7  163.92   13.56
   3  -9  -7   64.52   10.44
   3   9  -7   68.96    9.45
   3   9  -7   68.26    8.83
   3  -9  -7   90.56   14.27
  -1   9   7    0.88    4.62
   1   9  -7   -0.16    3.56
   1  -9  -7   -0.11    3.59
  -1   9   7    6.88    5.01
   1  -9  -7    4.13    5.69
   1   9  -7   -0.51    3.69
  -1  -9  -7   -0.57    5.03
  -1   9  -7    2.44    4.20
  -1   9  -7    5.04    4.48
   1   9   7    0.67    4.88
   1   9   7    3.50    5.01
  -3   9  -7  203.44   15.56
  -3  -9  -7  208.55   19.37
   3   9   7  194.65   16.70
   3   9   7  199.67   18.72
  -5  -9  -7   51.10   11.51
  -4  10   7   -1.41    4.89
   2  10  -7  193.04   15.13
   2 -10  -7  227.86   17.87
  -2  10   7  204.53   16.53
   0  10   7  681.03   37.67
 -18   0   8  323.39   20.53
  18   0  -8  340.03   19.16
  16   0  -8  970.29   37.98
 -16   0   8  965.80   40.83
 -14   0   8  327.23   18.34
  14   0  -8  334.18   18.10
  12   0  -8  141.31   11.85
 -12   0   8  141.62   10.34
  12   0  -8  153.77   11.03
 -10   0   8 1047.32   39.23
  10   0  -8 1032.96   38.60
  10   0  -8 1072.53   45.59
  -8   0   8 1847.74   61.99
   8   0  -8 1815.44   59.97
   8   0  -8 1777.87   71.58
   6   0  -8  655.94   27.34
   6   0  -8  587.19   24.68
   4   0  -8    2.61    2.00
   4   0  -8    4.22    2.74
   2   0  -8 1255.51   47.03
   2   0  -8 1235.34   41.92
   0   0  -8 1780.50   56.85
   0   0  -8 1797.50   64.40
  -2   0  -8  782.37   27.19
  -2   0  -8  714.94   31.73
  -4   0  -8  170.12   12.75
  -4   0  -8  200.69    9.93
  -4   0  -8  159.81   12.34
  -6   0  -8  649.57   29.63
  -6   0  -8  601.00   28.53
  -8   0  -8  860.76   37.30
  -8   0  -8  809.48   35.93
 -10   0  -8  381.81   22.58
 -10   0  -8  362.66   21.50
 -12   0  -8  186.54   15.32
  19   1  -8  252.43   16.23
 -19   1   8  249.91   18.24
  17   1  -8  117.73   10.57
 -17  -1   8  111.40   12.15
 -17   1   8  140.97   12.33
 -17  -1   8  119.48   16.72
  17  -1  -8  124.38   11.87
 -15  -1   8   13.25    4.50
  15  -1  -8   19.74    5.32
  15  -1  -8   13.62    5.22
  15   1  -8   13.64    4.33
  15   1  -8   19.89    4.78
 -15   1   8   22.64    5.74
 -13  -1   8  666.02   29.66
  13   1  -8  685.63   28.45
  13  -1  -8  710.96   33.80
  13   1  -8  670.64   28.54
  13  -1  -8  677.80   28.98
 -13   1   8  701.67   29.55
 -11   1   8  456.66   20.33
 -11  -1   8  406.00   20.33
  11   1  -8  418.61   20.23
  11  -1  -8  467.63   21.46
  11   1  -8  444.32   22.58
  11   1  -8  445.00   20.65
   9  -1  -8  199.90   12.67
   9  -1  -8  228.00   15.77
   9   1  -8  205.67   12.54
  -9   1   8  207.27   11.44
   9   1  -8  214.09   12.73
  -7   1   8  105.09    7.12
   7  -1  -8  115.32   10.92
   7  -1  -8  121.63    9.14
   7   1  -8  128.09    9.32
   7   1  -8  116.40    8.59
   7   1  -8  119.24    8.80
   5  -1  -8 1078.43   39.09
   5   1  -8 1086.26   38.70
   5   1  -8 1157.89   41.74
  -5   1   8 1095.33   37.87
   5  -1  -8 1146.02   44.19
   3   1  -8  684.90   28.39
   3  -1  -8  675.33   26.36
   3   1  -8  683.08   26.18
   3  -1  -8  712.15   30.40
   1  -1  -8  123.27    8.22
   1  -1  -8  114.98   10.03
   1   1  -8  118.76    7.96
   1   1  -8  108.95    8.82
  -1   1  -8  275.77   15.47
  -1  -1  -8  279.74   13.23
  -1   1  -8  283.90   13.37
  -1  -1  -8  274.53   16.73
  -3  -1  -8  718.45   32.40
  -3   1  -8  746.08   26.50
  -3  -1  -8  735.36   31.96
  -3   1  -8  706.61   31.75
  -3   1  -8  706.31   30.95
  -3  -1  -8  769.35   26.33
  -5   1  -8  640.24   22.59
  -5  -1  -8  573.59   28.28
  -5   1  -8  615.56   28.27
  -5  -1  -8  573.52   27.43
  -5   1  -8  590.80   27.54
  -7  -1  -8   13.34    4.80
  -7   1  -8   11.13    3.98
  -7   1  -8    4.44    3.35
  -7  -1  -8   14.42    4.66
  -9  -1  -8  196.03   14.90
  -9   1  -8  201.08   15.08
  -9   1  -8  214.45   15.39
  -9  -1  -8  225.08   16.18
 -11   1  -8  272.83   18.44
 -11  -1  -8  244.52   18.15
 -11  -1  -8  266.48   18.16
  18   2  -8    0.87    3.58
 -18  -2   8   -5.17    3.47
  18  -2  -8   -0.17    3.58
 -18   2   8    0.23    4.16
 -16  -2   8   -0.01    3.36
 -16   2   8    0.64    3.57
  16  -2  -8    1.55    3.27
  16   2  -8    4.42    3.36
  16   2  -8   -0.76    2.50
  16  -2  -8    8.78    5.10
  14  -2  -8   27.74    6.73
 -14  -2   8   14.58    4.86
 -14   2   8   22.43    5.37
  14   2  -8   13.21    4.39
  14  -2  -8   16.79    5.74
  14   2  -8   20.19    4.71
  12  -2  -8    1.89    3.03
  12   2  -8   -1.17    1.98
  12   2  -8   -0.38    1.90
 -12   2   8    2.85    2.56
  12  -2  -8   -0.44    2.73
  10   2  -8    5.06    2.80
  10  -2  -8   -1.40    2.23
  10  -2  -8   -1.85    2.57
 -10   2   8    0.67    2.08
  10   2  -8   12.11    3.64
   8   2  -8    7.52    2.85
   8   2  -8    8.37    3.04
   8  -2  -8   13.90    4.50
   8  -2  -8   12.94    5.00
  -8   2   8   15.37    3.34
   8   2  -8    8.48    3.13
   6   2  -8    2.35    2.12
   6  -2  -8   22.45    6.14
   6   2  -8    6.24    2.83
   6   2  -8    6.10    2.55
   6  -2  -8   11.70    4.07
   4   2  -8    1.08    1.73
   4   2  -8   -0.36    1.71
   4   2  -8    1.95    2.03
   2  -2  -8    3.72    3.23
  -2   2   8    8.03    2.88
   2   2  -8   10.89    3.07
   2   2  -8    8.86    2.79
   2  -2  -8    1.20    1.90
   0  -2  -8   33.19    4.89
   0   2  -8   27.68    5.00
   0   2  -8   24.98    4.26
   0  -2  -8   30.53    6.39
  -2  -2  -8    1.07    1.94
  -2  -2  -8    2.13    2.51
  -2   2  -8    4.50    2.38
  -2  -2  -8    1.23    2.68
  -2   2  -8    4.56    2.73
  -4   2  -8    3.19    2.55
  -4  -2  -8    6.46    3.39
  -4  -2  -8    4.56    3.27
  -4   2  -8    1.78    2.18
  -4   2  -8    3.35    3.10
  -6   2  -8    2.64    2.68
  -6  -2  -8    3.01    3.10
  -6  -2  -8    5.70    3.47
  -6   2  -8   15.41    5.14
  -8  -2  -8   21.99    5.71
  -8  -2  -8   25.05    6.43
  -8   2  -8   16.36    5.32
 -10   2  -8    0.05    3.49
 -10  -2  -8    1.32    3.42
 -10  -2  -8    4.92    3.88
 -12  -2  -8   -0.48    3.86
 -12   2  -8    1.80    4.63
 -17   3   8   18.97    8.68
  17   3  -8   14.35    4.77
  17   3  -8   16.75    5.02
  17  -3  -8   20.10    6.81
 -17  -3   8   14.67    6.65
 -17  -3   8   10.40    5.33
  17  -3  -8   13.17    6.30
  15   3  -8   16.31    4.61
  15   3  -8   23.27    5.28
 -15  -3   8   22.60    6.25
  15  -3  -8   26.00    7.09
  15  -3  -8   16.78    5.66
  13   3  -8  372.39   18.87
  13  -3  -8  370.35   23.25
  13  -3  -8  373.38   22.59
  13   3  -8  376.91   19.24
  11   3  -8  312.97   16.55
  11  -3  -8  321.16   20.70
  11   3  -8  322.84   17.11
  11  -3  -8  318.13   20.06
   9   3  -8  138.84   10.34
   9  -3  -8  141.26   12.30
   9   3  -8  164.23   10.78
   9  -3  -8  147.26   13.21
   7   3  -8  233.51   13.16
   7  -3  -8  271.66   18.80
   7  -3  -8  215.75   15.44
   7   3  -8  237.95   13.93
   5  -3  -8  537.85   25.58
   5   3  -8  490.12   21.09
   5   3  -8  531.77   20.74
   5  -3  -8  463.07   28.04
   5   3  -8  460.91   22.34
   3   3  -8  334.92   17.69
   3  -3  -8  334.66   18.81
   3   3  -8  352.78   16.35
   3   3  -8  358.97   16.26
   1   3  -8  208.84   13.16
   1   3  -8  221.01   12.15
   1   3  -8  201.50   11.42
  -1   3   8  209.21   12.94
   1  -3  -8  215.07   13.75
   1  -3  -8  201.14   15.31
  -1  -3  -8  383.83   17.05
  -1   3  -8  363.30   18.14
  -1  -3  -8  360.44   21.96
  -1   3  -8  407.99   17.33
  -3   3  -8  411.00   18.05
  -3  -3  -8  392.14   21.42
  -3  -3  -8  424.59   24.38
  -3   3  -8  431.96   20.80
  -3  -3  -8  454.99   18.12
  -5  -3  -8  274.40   16.48
  -5  -3  -8  245.96   17.58
  -5   3  -8  237.92   16.19
  -7   3  -8   47.32    8.13
  -7  -3  -8   43.34    8.35
  -7   3  -8   39.66    5.96
  -7  -3  -8   40.62    7.65
  -9  -3  -8  138.11   12.33
  -9   3  -8  142.54   12.85
  -9  -3  -8  131.28   13.13
 -11  -3  -8  229.31   16.60
 -11  -3  -8  170.03   15.58
 -11   3  -8  195.52   16.12
  18   4  -8  129.30   11.71
  18  -4  -8  122.44   15.14
  16  -4  -8  738.91   36.56
 -16  -4   8  654.08   37.40
 -16  -4   8  675.62   33.59
  16  -4  -8  715.67   37.84
  16   4  -8  705.13   29.83
  16   4  -8  742.74   31.42
  14   4  -8  445.34   21.39
  14  -4  -8  460.67   27.36
  14   4  -8  426.51   22.10
  14  -4  -8  454.77   26.31
  12   4  -8    4.13    3.01
  12   4  -8    3.67    3.09
  12  -4  -8    7.49    4.20
  12  -4  -8    9.70    4.91
  10   4  -8  588.08   26.88
  10   4  -8  611.09   25.67
  10  -4  -8  618.95   30.94
  10  -4  -8  616.61   32.69
   8  -4  -8  995.75   42.68
   8   4  -8  978.43   38.08
   8   4  -8  933.90   35.57
   6  -4  -8  941.41   43.26
   6   4  -8  831.55   33.58
   6   4  -8  783.62   31.06
   6  -4  -8  786.70   36.65
   4   4  -8    3.23    2.67
   4  -4  -8   10.10    4.10
   4   4  -8   -0.56    1.71
   4  -4  -8    2.61    3.92
   2  -4  -8 1166.36   47.81
  -2   4   8 1199.52   48.91
   2   4  -8 1272.77   43.40
   2   4  -8 1209.82   45.00
   2   4  -8 1167.85   41.53
   2  -4  -8 1181.57   50.82
   0   4   8  925.24   40.28
   0  -4  -8  931.10   42.09
   0   4  -8  917.25   36.67
   0   4  -8  927.69   33.60
   0  -4  -8  921.48   38.15
   2   4   8  545.87   28.08
  -2  -4  -8  599.13   30.87
  -4  -4  -8   19.33    5.42
  -4  -4  -8   24.83    6.85
  -6  -4  -8  804.26   39.31
  -6  -4  -8  855.98   35.99
  -8   4  -8  673.19   31.29
  -8  -4  -8  608.29   32.62
  -8   4  -8  622.40   27.49
  -8  -4  -8  596.77   29.47
 -10   4  -8  154.06   14.17
 -10   4  -8  154.89   12.09
 -10  -4  -8  135.39   15.12
 -10  -4  -8  151.53   13.24
 -12   4  -8   52.28   10.32
 -15  -5   8   14.55    6.10
  15   5  -8    6.01    3.81
  15   5  -8   10.73    4.79
  15  -5  -8    7.99    5.83
  15  -5  -8   10.91    5.58
  13  -5  -8  422.72   26.82
  13   5  -8  436.47   22.33
  13  -5  -8  433.66   25.65
  13   5  -8  421.86   20.76
  11   5  -8  597.85   25.75
  11   5  -8  593.77   27.41
  11  -5  -8  617.65   33.24
  11  -5  -8  569.82   30.56
   9  -5  -8  122.67   12.00
   9   5  -8  131.95   10.80
   9   5  -8  122.31    9.76
   9  -5  -8  126.80   13.34
   7  -5  -8  100.55   12.76
   7   5  -8   81.81    9.01
   7   5  -8   86.02    8.55
   7  -5  -8   82.63   10.44
   5   5  -8  743.04   30.67
   5  -5  -8  716.15   33.37
   5   5  -8  676.07   27.99
   5  -5  -8  709.30   38.43
   3   5  -8  703.59   28.43
   3  -5  -8  730.99   33.37
   3   5  -8  749.21   30.94
   1  -5  -8   62.45   10.74
  -1   5   8   71.34    9.00
   1   5  -8   69.28    8.32
   1   5  -8   68.22    7.28
   1  -5  -8   69.81    8.68
   1   5  -8   62.98    6.44
   1   5   8  212.68   15.88
  -1  -5  -8  214.21   17.94
  -1   5  -8  244.03   13.21
  -1   5  -8  252.46   15.20
  -1  -5  -8  219.63   14.72
   3   5   8  608.05   31.64
  -3  -5  -8  605.30   28.34
  -3  -5  -8  617.50   33.39
   5   5   8  393.26   24.26
  -5  -5  -8  403.04   25.82
  -5  -5  -8  407.92   21.83
  -7  -5  -8   12.45    4.91
  -7  -5  -8   20.49    7.15
  -9   5  -8  205.38   14.39
  -9  -5  -8  202.15   17.75
  -9  -5  -8  187.07   14.94
 -11   5  -8  297.84   18.74
  14   6  -8   38.57    7.02
  14   6  -8   41.38    7.64
 -14  -6   8   41.49    9.00
  14  -6  -8   38.37    9.42
  12  -6  -8    4.62    4.87
  12  -6  -8    3.00    3.46
  12   6  -8    2.34    3.78
  12   6  -8    9.82    4.09
  10   6  -8    3.30    3.07
  10   6  -8   -0.58    2.63
  10  -6  -8    2.70    3.71
  10  -6  -8    4.03    4.03
   8  -6  -8   74.94   10.49
   8  -6  -8   71.84   11.54
   8   6  -8   56.03    8.25
   8   6  -8   73.52    8.34
   6   6  -8   30.24    5.57
   6  -6  -8   51.87    8.90
   6  -6  -8   52.92   10.37
   6   6  -8   30.32    6.30
   4  -6  -8    2.46    3.24
   4  -6  -8   -1.40    3.30
   4   6  -8    1.20    2.63
   4   6  -8    1.39    2.25
   2  -6  -8    6.41    4.04
   2  -6  -8   18.07    7.19
   2   6  -8   10.60    4.13
   2   6  -8    6.96    3.30
   0   6  -8   74.55    9.13
   0   6  -8   67.79    7.48
   0   6   8   80.23   10.53
   0  -6  -8   72.75   12.08
   0  -6  -8   71.66    9.16
   2   6   8    8.41    4.86
  -2   6  -8   15.54    4.53
  -2  -6  -8   23.85    7.96
  -2   6  -8   12.25    4.67
  -4  -6  -8   -1.53    2.88
   4   6   8    2.95    4.46
  -4  -6  -8    2.05    4.34
   6   6   8   29.80    8.25
  -6  -6  -8   39.30    7.62
  -6  -6  -8   33.19    9.19
   8   6   8   16.60    6.95
  -8  -6  -8   24.04    8.30
  -8  -6  -8   22.74    6.71
  11   7  -8   76.07   10.13
  11  -7  -8   85.70   13.01
  11  -7  -8   77.93   11.65
  11   7  -8   95.39    9.93
   9   7  -8   10.01    4.75
   9  -7  -8    7.47    5.39
   9  -7  -8   12.46    5.42
   9   7  -8    5.82    3.45
   7  -7  -8   31.84    7.69
   7   7  -8   25.56    6.11
   7  -7  -8   25.74    7.79
   5   7  -8  255.99   16.55
   5  -7  -8  264.69   21.69
   5  -7  -8  268.83   18.39
   3  -7  -8  152.52   13.45
   3  -7  -8  170.27   17.73
   3   7  -8  175.31   13.17
   1   7  -8    5.58    3.79
   1  -7  -8    0.25    3.54
   1   7  -8    4.34    3.47
   1  -7  -8    0.28    3.89
  -1   7  -8   54.78    7.52
  -1  -7  -8   56.41   11.11
   1   7   8   46.32    9.49
  -1   7  -8   60.67    8.94
  -3  -7  -8  113.64   15.93
   3   7   8  113.02   14.15
  -3   7  -8  128.71   12.14
  -3   7  -8  124.17   10.93
  -5  -7  -8  188.09   18.40
  -5  -7  -8  154.65   13.32
   5   7   8  162.67   16.61
  -7  -7  -8    2.90    4.14
  -7  -7  -8    1.20    6.04
   7   7   8    4.33    5.66
   8  -8  -8  617.34   32.93
   8   8  -8  601.73   29.56
   6  -8  -8  253.75   18.76
   6   8  -8  251.31   17.09
   6  -8  -8  263.27   22.06
   4  -8  -8    3.89    5.27
   4   8  -8    1.15    3.61
   4  -8  -8    7.58    4.96
   2   8  -8  377.31   21.40
   2  -8  -8  349.87   22.16
   2  -8  -8  409.17   29.36
   0   8  -8  603.77   28.95
   0   8  -8  563.99   26.85
   0  -8  -8  643.17   35.96
  -2  -8  -8  212.51   20.07
  -2   8  -8  178.24   13.92
  -2   8  -8  222.19   16.06
   2   8   8  210.21   18.48
   4   8   8   25.07    8.59
  -4   8  -8   21.28    6.65
  -4  -8  -8   22.49    9.07
   3  -9  -8  294.58   20.44
   3   9  -8  292.12   19.36
   1   9  -8   80.45   11.13
  -1   9  -8  121.58   12.33
 -18   0   9    5.14    4.94
 -16   0   9    1.05    3.83
  16   0  -9   -0.62    3.21
 -14   0   9   -2.07    2.81
  14   0  -9    2.95    3.36
  12   0  -9    3.78    3.00
 -12   0   9   -1.31    2.73
  10   0  -9    2.29    2.73
  10   0  -9    2.23    3.51
 -10   0   9    0.29    2.40
   8   0  -9   -0.02    2.08
  -8   0   9   16.95    3.86
   8   0  -9    1.16    3.03
   6   0  -9    0.19    1.92
   6   0  -9   -0.34    2.43
   4   0  -9    1.36    2.63
   4   0  -9    0.39    1.95
   2   0  -9    0.36    1.99
   2   0  -9    9.43    4.04
   0   0  -9    3.87    2.42
   0   0  -9   12.96    4.31
  -2   0  -9    2.22    3.03
  -2   0  -9    0.68    2.12
  -4   0  -9    4.07    3.36
  -4   0  -9    0.27    2.96
  -6   0  -9    0.67    3.40
  -6   0  -9    3.54    3.41
  -8   0  -9    1.20    3.76
  -8   0  -9   -0.41    3.46
 -10   0  -9   -0.28    3.74
 -17   1   9   79.11   10.42
 -17  -1   9   64.84   10.13
 -15  -1   9   51.40    8.32
  15   1  -9   57.70    7.90
  15  -1  -9   61.83    9.09
 -15   1   9   63.45    8.63
  15   1  -9   50.51    8.12
  13   1  -9  341.98   18.64
 -13   1   9  330.18   17.71
  13   1  -9  311.61   17.55
 -13  -1   9  297.15   17.64
  13  -1  -9  315.43   18.50
  13  -1  -9  326.80   20.98
  11  -1  -9  368.52   22.53
 -11  -1   9  350.57   18.13
  11   1  -9  354.58   18.73
  11  -1  -9  330.62   18.90
  11   1  -9  358.10   18.86
   9   1  -9  125.71   10.08
   9   1  -9  132.44    9.95
   9  -1  -9  108.02   11.46
   9  -1  -9  138.32   10.84
   7   1  -9  138.77   10.37
   7  -1  -9  141.93   10.63
   7   1  -9  135.85   10.25
   7  -1  -9  126.82   11.29
   5   1  -9  650.85   28.25
   5  -1  -9  667.39   27.33
   5  -1  -9  645.51   30.19
   5   1  -9  661.82   26.89
   3   1  -9  404.59   20.15
   3  -1  -9  399.19   18.63
   3  -1  -9  392.03   21.69
   3   1  -9  389.05   18.29
   1  -1  -9   56.42    6.64
   1  -1  -9   56.68    8.64
   1   1  -9   55.01    6.41
   1   1  -9   70.71    8.00
  -1   1  -9  120.37    8.63
  -1   1  -9  131.42   10.73
  -1  -1  -9  125.26    8.85
  -1  -1  -9  120.34   11.34
  -3   1  -9  594.24   23.12
  -3  -1  -9  607.00   23.02
  -3  -1  -9  532.58   28.20
  -3   1  -9  559.20   27.23
  -5   1  -9  288.89   17.94
  -5  -1  -9  278.59   18.78
  -5  -1  -9  279.74   18.55
  -5   1  -9  282.42   18.61
  -7   1  -9    0.93    3.13
  -7   1  -9    1.18    3.38
  -7  -1  -9    4.69    3.77
  -7  -1  -9    3.55    3.65
  -9  -1  -9   90.59   12.00
  -9  -1  -9   72.77   11.28
  -9   1  -9   72.64   10.98
  16   2  -9  600.07   27.54
  16  -2  -9  590.53   28.62
 -16  -2   9  621.06   30.22
  16   2  -9  591.93   27.66
 -14  -2   9  415.54   22.10
  14  -2  -9  475.40   26.29
  14   2  -9  387.33   20.89
  14  -2  -9  388.30   21.75
  14   2  -9  418.20   21.54
  12  -2  -9    8.47    3.95
  12   2  -9    4.59    3.33
  12   2  -9    3.12    3.18
 -12  -2   9    4.05    3.30
  12  -2  -9    7.99    4.71
  10   2  -9  414.51   20.88
  10  -2  -9  482.47   27.04
  10   2  -9  441.22   21.92
  10  -2  -9  437.41   22.04
   8   2  -9 1206.06   43.57
   8   2  -9 1213.98   45.84
   8  -2  -9 1155.50   44.14
   8  -2  -9 1258.16   54.89
   6   2  -9  547.45   25.77
   6   2  -9  588.91   24.60
   6   2  -9  585.89   24.71
   6  -2  -9  559.92   25.01
   4   2  -9   23.41    4.91
   4   2  -9   24.68    4.98
   4  -2  -9   22.98    6.23
   4  -2  -9   25.11    5.14
   2   2  -9  609.86   25.40
   2  -2  -9  629.23   26.05
   2   2  -9  689.26   28.06
   2  -2  -9  635.37   31.33
   0   2  -9 1263.24   48.02
   0  -2  -9 1264.53   52.22
   0  -2  -9 1307.34   43.95
   0   2  -9 1240.79   43.38
  -2   2  -9  377.96   20.28
  -2  -2  -9  374.08   23.02
  -2   2  -9  414.14   18.27
  -2  -2  -9  415.10   18.09
  -4  -2  -9   50.74    8.62
  -4   2  -9   63.60    6.71
  -4  -2  -9   64.19   10.06
  -4   2  -9   68.25    8.64
  -6   2  -9  564.49   27.29
  -6  -2  -9  505.47   28.46
  -6  -2  -9  548.04   27.55
  -6   2  -9  466.60   26.63
  -8   2  -9  592.01   31.03
  -8  -2  -9  639.98   33.08
  -8  -2  -9  623.90   31.02
 -10   2  -9  118.20   14.11
  17   3  -9  124.17   11.28
  15   3  -9   18.24    5.57
  15   3  -9   18.20    5.30
 -15  -3   9   18.47    5.72
  15  -3  -9   24.01    7.54
  13   3  -9  369.99   19.81
  13   3  -9  355.77   19.99
  13  -3  -9  386.20   24.13
  13  -3  -9  393.31   24.54
  11  -3  -9  687.56   34.70
  11  -3  -9  631.91   32.63
  11   3  -9  600.68   27.16
  11   3  -9  616.84   28.45
   9  -3  -9   48.41    8.57
   9   3  -9   47.81    7.11
   9  -3  -9   61.28   10.35
   9   3  -9   42.60    7.05
   7  -3  -9   71.32   11.24
   7   3  -9   68.25    8.00
   7  -3  -9   67.31    9.64
   7   3  -9   58.93    8.05
   5  -3  -9  553.05   27.68
   5   3  -9  513.98   22.86
   5   3  -9  524.70   24.90
   3   3  -9  889.74   34.49
   3  -3  -9  912.53   40.98
   3   3  -9  854.97   33.09
   3   3  -9  887.90   36.44
   1  -3  -9    5.71    3.18
   1  -3  -9   13.73    5.75
   1   3  -9    3.99    2.75
   1   3  -9    8.88    3.27
  -1   3  -9  146.79   10.87
  -1  -3  -9  139.04   13.70
  -1   3  -9  151.93   10.21
  -1  -3  -9  139.34   10.01
  -3   3  -9  482.41   24.08
  -3  -3  -9  519.46   28.88
  -3   3  -9  485.79   21.18
  -5  -3  -9  427.05   24.05
  -5  -3  -9  449.19   26.72
  -7  -3  -9    6.15    4.44
  -7  -3  -9    2.00    3.70
  -7   3  -9    7.07    4.85
  -9  -3  -9  155.46   16.32
  -9   3  -9  147.00   15.17
  16  -4  -9    0.39    5.24
  14  -4  -9   29.21    7.43
  14   4  -9   30.20    6.30
  14   4  -9   27.81    6.32
  14  -4  -9   38.42    8.90
  12  -4  -9    0.86    3.74
  12   4  -9    0.56    2.82
  12   4  -9    1.11    2.97
  12  -4  -9    3.57    4.54
  10  -4  -9    2.56    3.60
  10   4  -9   14.48    4.58
  10   4  -9    1.64    3.11
  10  -4  -9    2.03    3.82
   8  -4  -9   20.96    5.97
   8   4  -9   24.32    5.23
   8  -4  -9   28.08    7.83
   8   4  -9   38.14    6.77
   6   4  -9   17.53    4.82
   6  -4  -9   19.56    5.85
   6   4  -9   17.50    4.54
   6  -4  -9   16.33    6.33
   4   4  -9   -2.39    1.71
   4  -4  -9   -2.33    2.60
   4   4  -9    3.91    3.36
   2   4  -9    1.63    2.49
   2  -4  -9    2.17    3.11
   2   4  -9    4.59    3.30
   2  -4  -9    9.39    4.94
   0  -4  -9   85.56    8.40
   0  -4  -9   62.78   11.41
   0   4  -9   75.53    7.82
   2   4   9   -1.08    3.13
  -2  -4  -9   -0.08    3.90
  -4  -4  -9   -1.38    3.24
  -4  -4  -9    0.03    3.12
  -6  -4  -9    2.55    3.84
  -6  -4  -9    6.01    5.36
  -8  -4  -9   43.83   10.17
  13  -5  -9  168.25   16.41
  13   5  -9  156.42   12.85
  13   5  -9  126.99   11.41
  11   5  -9  210.90   14.15
  11  -5  -9  226.36   18.75
  11   5  -9  218.06   15.17
  11  -5  -9  221.44   17.61
   9  -5  -9   22.05    6.45
   9  -5  -9   26.90    8.15
   9   5  -9   20.21    5.37
   9   5  -9   19.26    5.08
   7   5  -9   82.01    9.01
   7   5  -9   88.62    9.87
   7  -5  -9   91.40   13.36
   7  -5  -9   69.20   10.32
   5  -5  -9  212.79   16.00
   5   5  -9  203.75   13.36
   5  -5  -9  234.58   20.02
   5   5  -9  234.83   15.37
   3  -5  -9  217.02   18.18
   3  -5  -9  227.93   16.32
   3   5  -9  252.66   14.40
   3   5  -9  218.66   14.98
   1  -5  -9   29.00    6.57
   1  -5  -9   30.55    8.29
   1   5  -9   29.43    6.37
   1   5  -9   21.61    5.06
  -1  -5  -9   93.11   13.89
  -3  -5  -9  190.46   18.32
   3   5   9  208.96   16.44
   5   5   9   93.30   12.40
  -5  -5  -9  132.38   13.40
  -5  -5  -9  128.71   16.54
  -7  -5  -9    4.02    4.36
   7   5   9    6.35    5.44
  -7  -5  -9   10.01    6.37
  12  -6  -9   18.68    6.76
  10   6  -9  297.94   17.77
  10  -6  -9  321.02   21.93
  10   6  -9  331.09   19.73
  10  -6  -9  311.28   23.36
   8   6  -9  542.03   25.41
   8  -6  -9  576.64   34.15
   8  -6  -9  530.72   29.73
   8   6  -9  578.31   27.70
   6   6  -9  407.09   20.59
   6  -6  -9  390.72   24.00
   6  -6  -9  422.90   28.76
   6   6  -9  420.21   22.38
   4  -6  -9    8.56    6.14
   4  -6  -9   13.07    5.18
   4   6  -9    9.04    4.41
   4   6  -9   10.67    3.98
   2  -6  -9  440.70   28.12
   2  -6  -9  420.68   24.22
   2   6  -9  456.08   23.52
   0  -6  -9  759.16   40.83
   0  -6  -9  764.13   35.33
   0   6  -9  791.46   34.72
  -2  -6  -9  138.99   17.49
   4   6   9    0.33    4.52
  -4  -6  -9   16.28    7.44
   6   6   9  341.65   24.55
  -6  -6  -9  356.76   22.19
   7   7  -9  102.59   11.67
   7  -7  -9  116.65   15.83
   7  -7  -9   86.23   12.08
   5  -7  -9  352.19   26.54
   5   7  -9  344.16   20.46
   5  -7  -9  332.42   21.86
   3   7  -9  482.74   25.30
   3  -7  -9  473.45   26.58
   1   7  -9   28.30    7.27
   1  -7  -9   20.93    8.25
   1  -7  -9   26.16    6.92
  -1  -7  -9   81.63   14.59
  -1   7  -9   69.73   10.38
   4  -8  -9    0.10    4.60
   4   8  -9   -1.76    3.98
   2   8  -9   25.26    7.28
   2  -8  -9   21.32    6.72
   0   8  -9   40.87    8.93
  14   0 -10  160.93   13.57
  12   0 -10    1.88    3.36
  10   0 -10  295.06   17.75
   8   0 -10 1227.04   47.75
   8   0 -10 1135.69   44.25
   6   0 -10  362.94   19.12
   6   0 -10  352.94   20.34
   4   0 -10    4.88    3.80
   4   0 -10    3.24    2.97
   2   0 -10  704.63   28.55
   2   0 -10  687.96   32.37
   0   0 -10  580.56   29.71
   0   0 -10  656.98   26.23
  -2   0 -10  448.22   20.45
  -2   0 -10  469.52   25.38
  -4   0 -10   40.12    8.36
  -6   0 -10  620.13   32.02
  -6   0 -10  589.76   31.45
  13  -1 -10  386.14   21.94
  13   1 -10  400.44   21.89
  11   1 -10  371.81   20.41
  11  -1 -10  378.66   20.93
  11  -1 -10  358.69   23.41
   9   1 -10   44.80    7.66
   9  -1 -10   38.63    7.71
   9  -1 -10   38.57    7.31
   7  -1 -10   34.69    6.65
   7  -1 -10   47.99    8.36
   7   1 -10   47.40    7.41
   7   1 -10   38.28    6.94
   5   1 -10  493.42   23.82
   5  -1 -10  587.85   28.62
   5   1 -10  555.94   26.22
   5  -1 -10  555.30   25.06
   3  -1 -10  374.33   19.01
   3   1 -10  374.11   20.40
   3  -1 -10  370.37   22.11
   3   1 -10  368.04   18.73
   1  -1 -10   38.98    6.26
   1  -1 -10   31.10    7.31
   1   1 -10   44.67    6.62
   1   1 -10   52.38    8.06
  -1   1 -10  172.07   11.32
  -1  -1 -10  165.26   14.41
  -1  -1 -10  179.42   11.45
  -1   1 -10  151.42   12.82
  -3  -1 -10  321.82   21.35
  -3   1 -10  330.10   19.99
  -5   1 -10  245.67   17.68
  -5  -1 -10  255.41   18.92
  -7   1 -10   24.93    7.63
  -7  -1 -10   23.79    7.64
  -7   1 -10   19.47    6.86
 -16  -2  10    4.08    4.78
  14   2 -10    0.49    3.95
 -14  -2  10    5.35    4.47
  12  -2 -10    6.19    5.37
  12  -2 -10    3.36    3.55
 -12  -2  10    0.09    3.44
  12   2 -10    2.81    3.40
  12   2 -10    4.25    3.58
  10  -2 -10    4.04    3.68
  10   2 -10   -0.12    2.94
  10  -2 -10    1.44    4.28
  10   2 -10    1.26    3.07
   8   2 -10   11.00    4.22
   8  -2 -10    8.69    4.13
   6  -2 -10    0.80    3.18
   6   2 -10    3.72    3.21
   6  -2 -10   -1.49    3.09
   4  -2 -10   -1.03    2.79
   4   2 -10    2.56    3.04
   4  -2 -10    0.79    2.81
   4   2 -10   -0.61    2.59
   2   2 -10    7.32    3.93
   2  -2 -10    1.34    3.95
   2  -2 -10    3.97    3.37
   2   2 -10    1.47    2.71
   0   2 -10   26.98    6.08
   0  -2 -10   26.17    7.33
   0  -2 -10   48.30    6.84
   0   2 -10   32.71    5.84
  -2   2 -10    3.66    3.58
  -2   2 -10   -0.13    2.76
  -2  -2 -10    0.42    3.58
  -4   2 -10    5.40    4.10
  -4  -2 -10    0.30    3.65
  -6  -2 -10   -1.33    3.64
  -6   2 -10   -1.42    3.45
  -6  -2 -10    3.11    3.90
  15  -3 -10   22.25    8.09
 -15  -3  10   18.13    6.28
  13  -3 -10  260.97   20.96
  13   3 -10  282.49   17.93
  11   3 -10  121.83   11.52
  11  -3 -10  121.72   12.37
  11  -3 -10  138.41   14.63
  11   3 -10  141.11   11.95
   9  -3 -10   62.61    9.19
   9   3 -10   65.41    9.23
   9  -3 -10   92.51   13.00
   9   3 -10   64.62    8.78
   7   3 -10   52.60    8.38
   7  -3 -10   52.05    8.14
   7   3 -10   45.53    7.29
   5  -3 -10  455.32   23.00
   5   3 -10  508.70   23.21
   5  -3 -10  490.03   27.89
   3  -3 -10   94.01    9.67
   3  -3 -10   71.15   11.59
   3   3 -10   91.06    9.06
   1   3 -10   55.63    7.64
   1  -3 -10   52.16    7.44
   1   3 -10   52.22    7.30
   1  -3 -10   55.70   10.56
  -1   3 -10   92.44    9.88
  -1  -3 -10   93.72   13.70
  -1   3 -10   88.83    8.85
  -3  -3 -10  340.17   24.03
  -3   3 -10  337.47   19.95
  -5  -3 -10   76.52   12.88
  14  -4 -10  258.20   21.11
  12  -4 -10    6.26    5.52
  12   4 -10    7.60    4.77
  10  -4 -10  447.60   27.34
  10   4 -10  490.66   24.86
  10   4 -10  456.68   23.20
  10  -4 -10  445.37   29.28
   8   4 -10  642.81   30.60
   8  -4 -10  629.15   33.57
   8   4 -10  634.55   28.67
   8  -4 -10  715.20   38.46
   6   4 -10  233.01   14.81
   6   4 -10  213.10   15.53
   6  -4 -10  234.73   17.68
   4   4 -10    5.80    3.94
   4  -4 -10   15.09    6.43
   4   4 -10    5.45    3.34
   2  -4 -10  664.67   35.73
   2   4 -10  648.88   27.83
   2  -4 -10  625.46   27.83
   0  -4 -10  637.92   36.00
   0   4 -10  639.09   27.27
  -2  -4 -10  143.94   17.36
  -4  -4 -10   13.75    6.91
  11  -5 -10  373.91   26.73
   9   5 -10   68.83   10.04
   9  -5 -10   85.17   13.70
   9   5 -10   55.71    8.62
   9  -5 -10   73.43   11.37
   7   5 -10   87.34   10.01
   7  -5 -10   74.95   11.11
   7  -5 -10   90.87   14.27
   7   5 -10   72.57   10.22
   5  -5 -10  380.14   25.40
   5  -5 -10  403.53   23.99
   5   5 -10  374.40   20.18
   5   5 -10  382.00   22.13
   3   5 -10  364.97   19.27
   3  -5 -10  370.56   25.58
   3  -5 -10  343.75   21.93
   3   5 -10  355.13   21.18
   1  -5 -10   47.47   10.97
   1   5 -10   39.27    6.95
   1  -5 -10   48.52    7.70
  -1  -5 -10  153.56   18.78
  -3  -5 -10  365.97   27.51
   6  -6 -10   51.54   12.10
   6  -6 -10   42.00    9.05
   6   6 -10   47.78    8.82
   4  -6 -10   -0.45    4.64
   4  -6 -10    2.38    4.20
   4   6 -10   -2.67    3.04
   4   6 -10   -1.10    3.72
   2  -6 -10    2.44    4.61
   2  -6 -10    7.45    6.28
   2   6 -10    6.71    4.87
   3  -7 -10   74.71   11.27
  10   0 -11    0.48    3.72
   8   0 -11    1.63    3.35
   6   0 -11    0.32    3.40
   6   0 -11    3.49    4.42
   4   0 -11    4.72    4.16
   4   0 -11    0.37    2.93
   2   0 -11    2.31    3.99
   2   0 -11    3.71    3.51
   0   0 -11    2.45    4.34
   0   0 -11    6.36    4.14
  -2   0 -11   -3.40    3.15
  -4   0 -11    3.80    4.74
   9   1 -11   32.17    7.10
   9  -1 -11   19.58    6.92
   9  -1 -11   24.79    6.61
   7   1 -11   30.38    6.78
   7  -1 -11   39.38    8.51
   7  -1 -11   30.27    6.82
   5   1 -11  326.35   18.85
   5  -1 -11  312.23   18.63
   5   1 -11  334.20   19.85
   5  -1 -11  340.14   21.79
   3  -1 -11  252.99   18.94
   3   1 -11  256.19   17.40
   3   1 -11  257.05   16.00
   3  -1 -11  254.05   16.02
   1  -1 -11    8.22    4.17
   1  -1 -11    7.65    5.43
   1   1 -11    0.88    3.34
   1   1 -11   16.08    5.82
  -1   1 -11   76.94   10.55
  -1  -1 -11   81.50   12.15
  -1   1 -11   57.35    8.12
  -3  -1 -11  202.59   17.78
  -3   1 -11  225.13   17.24
  10  -2 -11  254.09   19.15
  10  -2 -11  292.88   18.66
   8  -2 -11  558.93   27.36
   8  -2 -11  536.78   29.55
   6   2 -11  328.06   19.25
   6  -2 -11  352.12   20.02
   6  -2 -11  357.53   23.23
   4  -2 -11   15.27    6.51
   4   2 -11   26.77    6.43
   4  -2 -11   24.87    6.21
   2  -2 -11  379.16   20.14
   2   2 -11  351.13   20.64
   2  -2 -11  386.25   25.09
   2   2 -11  371.85   19.71
   0  -2 -11  554.96   31.92
   0   2 -11  550.34   27.70
   0   2 -11  536.85   24.99
  -2  -2 -11  202.06   18.50
  -2   2 -11  188.39   15.26
  -4   2 -11   19.95    7.38
  13  -3 -11  156.07   17.18
  11  -3 -11  347.44   25.40
   9  -3 -11   60.51   11.01
   7   3 -11  136.15   11.95
   7  -3 -11  138.73   12.48
   7  -3 -11  129.21   15.05
   5   3 -11  207.92   14.44
   5  -3 -11  215.54   15.21
   5  -3 -11  200.51   17.72
   3  -3 -11  392.06   25.87
   3   3 -11  335.52   19.24
   3  -3 -11  360.90   19.94
   1   3 -11   35.99    6.91
   1  -3 -11   21.06    8.00
  -1   3 -11  117.32   10.93
  -1  -3 -11  117.39   16.03
   8  -4 -11   18.82    7.46
   6  -4 -11   28.56    8.52
   6  -4 -11   14.14    5.52
   4  -4 -11   10.55    6.65
   4  -4 -11   -0.97    3.85
   4   4 -11    5.53    4.23
   2   4 -11    0.42    3.58
   2  -4 -11    6.20    4.64
   2  -4 -11    9.17    7.01
   0   4 -11   21.33    5.99
   5  -5 -11  151.23   13.08
   3  -5 -11   94.62   10.86
   4   0 -12   -2.38    4.76
   4   0 -12    2.52    4.22
   2   0 -12  511.74   29.04
   2   0 -12  489.10   25.12
   0   0 -12  333.22   23.28
   7  -1 -12   42.85    9.82
   5  -1 -12  243.72   19.69
   3  -1 -12  150.76   16.45
   3  -1 -12  161.58   13.71
   3   1 -12  181.73   14.11
   1   1 -12   11.78    5.69
   1  -1 -12   22.73    8.25
   1   1 -12   23.39    7.68
   8  -2 -12   -1.62    5.37
   6  -2 -12   16.62    7.72
   4  -2 -12    0.39    5.73
   4  -2 -12    5.04    4.83
   0   0   0    0.00    0.00
;
_shelx_hkl_checksum     19457
_shelx_res_file
;
TITL shelxt_a.res in C2/c
REM Old TITL JM620 in C2/c
REM SHELXT solution in C2/c
REM R1 0.044,  Rweak 0.003,  Alpha 0.015,  Orientation as input
REM Formula found by SHELXT:  C4 I
CELL  0.71073  14.5485   8.0461   8.0582   90.000  101.637   90.000
ZERR    4.000   0.0005   0.0003   0.0003    0.000    0.002    0.000
LATT  7
SYMM -X, Y, 1/2-Z
SFAC C H I
UNIT 32 32 8
TEMP -183
SIZE 0.15 0.17 0.31
omit 0 0 2
L.S. 12
BOND $H
conf
acta
FMAP 2
PLAN 5
mpla c1 c2 c3
mpla c1 c11 I1
eqiv $1 x,1-y,-1/2+z
eqiv $2 1/2-x,1/2-y,1-z
htab c3 I1_$1
htab C11 I1_$2
htab c2 I1_$2
WGHT    0.017500    1.221200
FVAR       0.28076
I1    3    0.315032    0.118854    0.752497    11.00000    0.01370    0.01474 =
         0.01747    0.00078    0.00325   -0.00335
C11   1    0.415255    0.221493    0.610215    11.00000    0.01386    0.01628 =
         0.01322   -0.00267    0.00440   -0.00164
AFIX  23
H111  2    0.465129    0.138557    0.606979    11.00000   -1.20000
H112  2    0.382550    0.243347    0.492130    11.00000   -1.20000
AFIX   0
C1    1    0.458859    0.378211    0.686416    11.00000    0.01150    0.01226 =
         0.01019   -0.00010    0.00395   -0.00083
C2    1    0.418388    0.530095    0.626799    11.00000    0.01312    0.01584 =
         0.01218    0.00109    0.00354    0.00262
AFIX  43
H2    2    0.362297    0.530724    0.542651    11.00000   -1.20000
AFIX   0
C3    1    0.458820    0.680182    0.688551    11.00000    0.02123    0.01216 =
         0.01533    0.00312    0.00847    0.00262
AFIX  43
H3    2    0.430352    0.782288    0.647038    11.00000   -1.20000
AFIX   0
HKLF 4
REM  shelxt_a.res in C2/c
REM R1 =  0.0183 for    1552 Fo > 4sig(Fo)  and  0.0204 for all    1667 data
REM     46 parameters refined using      0 restraints
END
WGHT      0.0175      1.2212
REM Highest difference peak  0.523,  deepest hole -1.227,  1-sigma level  0.147
Q1    1   0.5000  0.6911  0.7500  10.50000  0.05    0.52
Q2    1   0.3377  0.4724  0.7830  11.00000  0.05    0.44
Q3    1   0.3686  0.2578  0.8826  11.00000  0.05    0.43
Q4    1   0.4319  0.3044  0.6436  11.00000  0.05    0.42
Q5    1   0.4345  0.4506  0.6399  11.00000  0.05    0.41
;
_shelx_res_checksum     8711
data_II
_database_code_depnum_ccdc_archive 'CCDC 1436014'
_audit_creation_method     'SHELXL-2014/7'
_chemical_name_systematic
;
1,3-Bis(iodomethyl)benzene
;
_chemical_name_common     ?
_chemical_formula_moiety     'C8 H8 I2'
_chemical_formula_sum     'C8 H8 I2'
_chemical_formula_iupac     'C8 H8 I2'
_chemical_formula_weight     357.94
_chemical_melting_point     ?
_shelx_space_group_comment
;
The symmetry employed for this shelxl refinement is uniquely defined
by the following loop, which should always be used as a source of
symmetry information in preference to the above space-group names.
They are only intended as comments.
;
_space_group_crystal_system     monoclinic
_space_group_name_H-M_alt     'P 21/n'
_space_group_name_Hall     '-P 2yn'
loop_
    _space_group_symop_operation_xyz
    'x, y, z'
    '-x+1/2, y+1/2, -z+1/2'
    '-x, -y, -z'
    'x-1/2, -y-1/2, z-1/2'
_cell_length_a     13.5323(3)
_cell_length_b     4.54640(10)
_cell_length_c     15.6269(4)
_cell_angle_alpha     90
_cell_angle_beta     95.2030(10)
_cell_angle_gamma     90
_cell_volume     957.46(4)
_cell_formula_units_Z     4
_cell_measurement_theta_min     2.62
_cell_measurement_theta_max     32.97
_cell_measurement_temperature     90(2)
_exptl_crystal_description     needle
_exptl_crystal_colour     colourless
_exptl_crystal_size_max     0.450
_exptl_crystal_size_mid     0.060
_exptl_crystal_size_min     0.050
_exptl_crystal_density_diffrn     2.483
_exptl_crystal_density_meas     ?
_exptl_crystal_density_method     'not measured'
_exptl_crystal_F_000     648
_exptl_absorpt_coefficient_mu     6.499
_exptl_absorpt_correction_type     multi-scan
_exptl_absorpt_process_details
;
(SADABS; Bruker, 2013)
;
_shelx_estimated_absorpt_T_min     0.158
_shelx_estimated_absorpt_T_max     0.737
_exptl_absorpt_correction_T_min     0.569306
_exptl_absorpt_correction_T_max     1.000000
_diffrn_ambient_temperature     90(2)
_diffrn_radiation_type     MoK\a
_diffrn_radiation_wavelength     0.71073
_diffrn_measurement_device_type     'Bruker APEXII CCD area-detector'
_diffrn_measurement_method     '\w scans'
_diffrn_detector_area_resol_mean     ?
_diffrn_reflns_number     16804
_diffrn_reflns_av_R_equivalents     0.0332
_diffrn_reflns_theta_min     3.023
_diffrn_reflns_theta_max     33.440
_diffrn_reflns_theta_full     25.242
_diffrn_measured_fraction_theta_max     0.924
_diffrn_measured_fraction_theta_full     0.998
_diffrn_reflns_limit_h_min     -20
_diffrn_reflns_limit_h_max     20
_diffrn_reflns_limit_k_min     -6
_diffrn_reflns_limit_k_max     5
_diffrn_reflns_limit_l_min     -23
_diffrn_reflns_limit_l_max     24
_diffrn_standards_number     0
_refine_special_details     ?
_reflns_number_total     3435
_reflns_number_gt     2826
_reflns_threshold_expression     'I > 2\s(I)'
_refine_ls_structure_factor_coef     Fsqd
_refine_ls_matrix_type     full
_refine_ls_R_factor_all     0.0325
_refine_ls_R_factor_gt     0.0239
_refine_ls_wR_factor_gt     0.0445
_refine_ls_wR_factor_ref     0.0477
_refine_ls_goodness_of_fit_ref     1.064
_refine_ls_restrained_S_all     1.064
_refine_ls_number_reflns     3435
_refine_ls_number_parameters     91
_refine_ls_number_restraints     0
_refine_ls_hydrogen_treatment     constr
_refine_ls_weighting_scheme     calc
_refine_ls_weighting_details
              'w=1/[\s^2^(Fo^2^)+(0.0109P)^2^+1.4343P] where P=(Fo^2^+2Fc^2^)/3'
_atom_sites_solution_hydrogens     geom
_atom_sites_solution_primary     ?
_atom_sites_solution_secondary     ?
_refine_ls_shift/su_max     0.002
_refine_ls_shift/su_mean     0.000
_refine_diff_density_max     1.237
_refine_diff_density_min     -0.767
_refine_ls_extinction_method     none
_refine_ls_extinction_coef     .
loop_
    _atom_type_symbol
    _atom_type_description
    _atom_type_scat_dispersion_real
    _atom_type_scat_dispersion_imag
    _atom_type_scat_source
    'C' 'C' 0.0033 0.0016
                         'International Tables Vol C Tables 4.2.6.8 and 6.1.1.4'
    'H' 'H' 0.0000 0.0000
                         'International Tables Vol C Tables 4.2.6.8 and 6.1.1.4'
    'I' 'I' -0.4742 1.8119
                         'International Tables Vol C Tables 4.2.6.8 and 6.1.1.4'
_computing_data_collection
;
APEX2 (Bruker, 2013)
;
_computing_cell_refinement
;
APEX2 and SAINT (Bruker, 2013)
;
_computing_data_reduction
;
SAINT (Bruker, 2013)
;
_computing_structure_solution
;
SHELXT (Sheldrick, 2015a)
;
_computing_structure_refinement
;
SHELXL2014 (Sheldrick, 2015b) and <i>TITAN2000</i> (Hunter & Simpson,
1999)
;
_computing_molecular_graphics
;
Mercury (Macrae <i>et al.</i>,  2008)
;
_computing_publication_material
;
SHELXL2014 (Sheldrick, 2015b), enCIFer (Allen <i>et al.</i>,
2004),
PLATON (Spek, 2009),  publCIF (Westrip, 2010) and WinGX
(Farrugia, 2012)
;
loop_
    _atom_site_type_symbol
    _atom_site_label
    _atom_site_fract_x
    _atom_site_fract_y
    _atom_site_fract_z
    _atom_site_U_iso_or_equiv
    _atom_site_adp_type
    _atom_site_calc_flag
    _atom_site_occupancy
    _atom_site_disorder_assembly
    _atom_site_disorder_group
    I I1 0.35561(2) 0.36401(4) 0.46514(2) 0.01445(4) Uani d 1 . .
    C C11 0.4498(2) 0.1469(6) 0.37746(17) 0.0197(5) Uani d 1 . .
    H H11A 0.5193 0.1461 0.4034 0.024 Uiso calc 1 . .
    H H11B 0.4282 -0.0599 0.3690 0.024 Uiso calc 1 . .
    C C1 0.44471(19) 0.2984(6) 0.29275(16) 0.0152(5) Uani d 1 . .
    C C2 0.51858(18) 0.4993(5) 0.27547(16) 0.0138(5) Uani d 1 . .
    H H2 0.5707 0.5419 0.3185 0.017 Uiso calc 1 . .
    C C3 0.51650(18) 0.6379(5) 0.19574(16) 0.0128(4) Uani d 1 . .
    C C31 0.59593(19) 0.8514(6) 0.17788(17) 0.0175(5) Uani d 1 . .
    H H31A 0.6261 0.9352 0.2326 0.021 Uiso calc 1 . .
    H H31B 0.5667 1.0148 0.1421 0.021 Uiso calc 1 . .
    I I3 0.71036(2) 0.63230(4) 0.11079(2) 0.01692(5) Uani d 1 . .
    C C4 0.43920(19) 0.5755(6) 0.13244(16) 0.0171(5) Uani d 1 . .
    H H4 0.4369 0.6696 0.0780 0.021 Uiso calc 1 . .
    C C5 0.36591(19) 0.3753(6) 0.14961(17) 0.0179(5) Uani d 1 . .
    H H5 0.3138 0.3322 0.1066 0.022 Uiso calc 1 . .
    C C6 0.36832(19) 0.2379(6) 0.22919(18) 0.0178(5) Uani d 1 . .
    H H6 0.3177 0.1021 0.2404 0.021 Uiso calc 1 . .
loop_
    _atom_site_aniso_label
    _atom_site_aniso_U_11
    _atom_site_aniso_U_22
    _atom_site_aniso_U_33
    _atom_site_aniso_U_12
    _atom_site_aniso_U_13
    _atom_site_aniso_U_23
    I1 0.01484(7) 0.01475(9) 0.01451(8) 0.00033(6) 0.00534(5) 0.00083(6)
    C11 0.0223(12) 0.0167(13) 0.0216(12) 0.0064(11) 0.0091(10) 0.0020(11)
    C1 0.0174(11) 0.0125(12) 0.0167(11) 0.0032(10) 0.0065(9) 0.0003(9)
    C2 0.0149(11) 0.0112(12) 0.0155(11) 0.0011(9) 0.0035(9) -0.0025(9)
    C3 0.0139(10) 0.0097(11) 0.0153(10) 0.0010(9) 0.0044(8) -0.0013(9)
    C31 0.0191(12) 0.0131(13) 0.0215(12) -0.0020(10) 0.0083(10) -0.0037(10)
    I3 0.01582(8) 0.01765(9) 0.01833(8) -0.00134(6) 0.00728(6) -0.00027(6)
    C4 0.0184(11) 0.0182(13) 0.0148(11) 0.0024(10) 0.0016(9) 0.0005(10)
    C5 0.0152(11) 0.0191(13) 0.0190(12) 0.0004(10) -0.0012(9) -0.0044(10)
    C6 0.0153(11) 0.0147(13) 0.0243(13) -0.0029(10) 0.0057(10) -0.0010(11)
_geom_special_details
;
All e.s.d.'s (except the e.s.d. in the dihedral angle between two l.s. planes)
are estimated using the full covariance matrix. The cell e.s.d.'s are taken
into account individually in the estimation of e.s.d.'s in distances, angles
and torsion angles; correlations between e.s.d.'s in cell parameters are only
used when they are defined by crystal symmetry. An approximate (isotropic)
treatment of cell e.s.d.'s is used for estimating e.s.d.'s involving l.s.
planes.
;
loop_
    _geom_bond_atom_site_label_1
    _geom_bond_atom_site_label_2
    _geom_bond_site_symmetry_2
    _geom_bond_distance
    _geom_bond_publ_flag
    I1 C11 . 2.189(3) ?
    I1 I3 4_566 3.8662(2) ?
    C11 C1 . 1.488(4) ?
    C11 H11A . 0.9900 ?
    C11 H11B . 0.9900 ?
    C1 C6 . 1.394(4) ?
    C1 C2 . 1.399(3) ?
    C2 C3 . 1.394(3) ?
    C2 H2 . 0.9500 ?
    C3 C4 . 1.402(3) ?
    C3 C31 . 1.493(3) ?
    C31 I3 . 2.187(2) ?
    C31 H31A . 0.9900 ?
    C31 H31B . 0.9900 ?
    C4 C5 . 1.390(4) ?
    C4 H4 . 0.9500 ?
    C5 C6 . 1.390(4) ?
    C5 H5 . 0.9500 ?
    C6 H6 . 0.9500 ?
loop_
    _geom_angle_atom_site_label_1
    _geom_angle_atom_site_label_2
    _geom_angle_atom_site_label_3
    _geom_angle_site_symmetry_1
    _geom_angle_site_symmetry_3
    _geom_angle
    _geom_angle_publ_flag
    C11 I1 I3 . 4_566 117.47(7) ?
    C1 C11 I1 . . 111.45(17) ?
    C1 C11 H11A . . 109.3 ?
    I1 C11 H11A . . 109.3 ?
    C1 C11 H11B . . 109.3 ?
    I1 C11 H11B . . 109.3 ?
    H11A C11 H11B . . 108.0 ?
    C6 C1 C2 . . 119.2(2) ?
    C6 C1 C11 . . 120.9(2) ?
    C2 C1 C11 . . 119.9(2) ?
    C3 C2 C1 . . 120.7(2) ?
    C3 C2 H2 . . 119.6 ?
    C1 C2 H2 . . 119.6 ?
    C2 C3 C4 . . 119.5(2) ?
    C2 C3 C31 . . 120.3(2) ?
    C4 C3 C31 . . 120.2(2) ?
    C3 C31 I3 . . 110.27(16) ?
    C3 C31 H31A . . 109.6 ?
    I3 C31 H31A . . 109.6 ?
    C3 C31 H31B . . 109.6 ?
    I3 C31 H31B . . 109.6 ?
    H31A C31 H31B . . 108.1 ?
    C5 C4 C3 . . 119.7(2) ?
    C5 C4 H4 . . 120.1 ?
    C3 C4 H4 . . 120.1 ?
    C6 C5 C4 . . 120.5(2) ?
    C6 C5 H5 . . 119.7 ?
    C4 C5 H5 . . 119.7 ?
    C5 C6 C1 . . 120.3(2) ?
    C5 C6 H6 . . 119.9 ?
    C1 C6 H6 . . 119.9 ?
loop_
    _geom_torsion_atom_site_label_1
    _geom_torsion_atom_site_label_2
    _geom_torsion_atom_site_label_3
    _geom_torsion_atom_site_label_4
    _geom_torsion_site_symmetry_1
    _geom_torsion_site_symmetry_2
    _geom_torsion_site_symmetry_3
    _geom_torsion_site_symmetry_4
    _geom_torsion
    _geom_torsion_publ_flag
    I1 C11 C1 C6 . . . . -83.6(3) ?
    I1 C11 C1 C2 . . . . 97.9(2) ?
    C6 C1 C2 C3 . . . . -0.1(4) ?
    C11 C1 C2 C3 . . . . 178.4(2) ?
    C1 C2 C3 C4 . . . . 0.2(4) ?
    C1 C2 C3 C31 . . . . -179.8(2) ?
    C2 C3 C31 I3 . . . . 96.4(2) ?
    C4 C3 C31 I3 . . . . -83.7(3) ?
    C2 C3 C4 C5 . . . . -0.3(4) ?
    C31 C3 C4 C5 . . . . 179.7(2) ?
    C3 C4 C5 C6 . . . . 0.4(4) ?
    C4 C5 C6 C1 . . . . -0.3(4) ?
    C2 C1 C6 C5 . . . . 0.2(4) ?
    C11 C1 C6 C5 . . . . -178.4(2) ?
loop_
    _geom_hbond_atom_site_label_D
    _geom_hbond_atom_site_label_H
    _geom_hbond_atom_site_label_A
    _geom_hbond_site_symmetry_A
    _geom_hbond_distance_DH
    _geom_hbond_distance_HA
    _geom_hbond_distance_DA
    _geom_hbond_angle_DHA
    C11 H11B I1 1_545 0.99 3.22 4.060(3) 144
    C5 H5 I1 2_545 0.95 3.25 4.078(3) 147
    C31 H31A I3 2_655 0.99 3.27 4.224(3) 162
    C31 H31A Cg 1_565 0.99 2.84 3.453(3) 121
_shelx_hkl_file
;
   1   0   0   -0.59    0.26
  -1   0   0   -1.22    0.18
   2   0   0 1020.95   27.65
  -2   0   0 1073.03   26.61
   3   0   0    0.50    0.54
  -3   0   0    0.71    0.49
   3   0   0    0.05    0.40
  -3   0   0    1.17    0.74
  -4   0   0  363.43   11.91
   4   0   0  340.86   12.04
   4   0   0  350.97   11.49
  -4   0   0  359.46   14.15
  -4   0   0  350.28   11.94
   5   0   0    0.44    0.46
  -5   0   0   -0.33    0.71
  -5   0   0    0.26    0.48
  -5   0   0    0.21    0.47
   5   0   0    0.13    0.39
   6   0   0  517.71   17.54
   6   0   0  563.23   19.15
  -6   0   0  558.89   21.87
  -6   0   0  591.94   19.40
  -6   0   0  554.72   18.45
  -7   0   0   -1.79    1.23
   7   0   0   -2.43    0.84
  -7   0   0   -0.20    1.21
   7   0   0   -2.49    0.59
  -8   0   0   35.85    5.60
   8   0   0   44.14    4.63
  -8   0   0   44.95    6.81
   8   0   0   47.82    4.41
  -9   0   0   -1.43    0.73
   9   0   0    0.70    0.63
   9   0   0    0.89    0.82
  -9   0   0   -0.33    0.63
 -10   0   0   68.00    9.42
  10   0   0   60.25    5.54
 -10   0   0   75.09    7.56
  11   0   0    0.75    0.90
  11   0   0    0.69    0.78
 -11   0   0   -0.39    0.78
 -11   0   0    1.03    1.20
 -12   0   0  902.96   35.11
  12   0   0  904.23   31.36
  12   0   0  884.20   31.01
 -12   0   0  906.55   39.60
 -13   0   0    3.69    1.72
 -13   0   0    1.95    1.37
  13   0   0    6.58    2.01
  13   0   0    2.87    1.15
  14   0   0 1855.74   54.40
 -14   0   0 1739.31   59.90
 -14   0   0 1786.80   67.68
  14   0   0 1757.94   53.99
  15   0   0    3.78    1.50
 -15   0   0    5.81    1.96
  15   0   0    0.77    1.47
 -15   0   0    2.66    1.75
 -16   0   0  212.88   19.21
  16   0   0  240.42   15.31
 -16   0   0  223.85   17.53
  17   0   0   -0.48    1.80
 -17   0   0    4.37    1.91
 -17   0   0   -2.71    1.70
 -18   0   0   79.93   14.48
 -18   0   0   88.92   16.33
 -19   0   0    0.32    5.06
 -19   0   0   -1.73    3.72
   0   1   0    0.48    0.55
   0  -1   0    0.24    0.32
   0   1   0   -0.05    0.51
   0  -1   0    1.38    0.71
   0  -1   0    1.45    0.62
   0  -1   0   -0.22    0.25
   0  -1   0    0.01    0.34
   0   1   0    0.62    0.83
   0   1   0    0.47    0.72
   0   1   0    1.84    0.83
   0   1   0    0.39    0.44
   0  -1   0    0.80    0.50
   1   1   0 1262.22   36.06
   1  -1   0 1474.04   36.61
   1   1   0 1512.33   34.59
   1  -1   0 1467.02   34.86
  -1  -1   0 1440.64   35.62
  -1   1   0 1488.83   36.00
  -1   1   0 1480.89   37.47
   1   1   0 1484.84   35.17
  -1   1   0 1465.31   36.16
   1   1   0 1446.84   37.55
   1  -1   0 1340.13   37.10
  -1   1   0 1229.09   35.24
  -1   1   0 1402.45   34.38
  -1  -1   0 1456.74   35.94
  -1  -1   0 1481.45   34.68
   1  -1   0 1307.44   35.73
   1  -1   0 1450.66   36.13
   1   1   0 1450.91   37.18
   2   1   0 4622.25  114.18
  -2  -1   0 4542.80  123.36
  -2   1   0 4807.06  109.06
  -2  -1   0 4720.00  114.16
   2  -1   0 4857.60  107.18
  -2   1   0 4766.70  113.66
   2   1   0 4825.83  109.08
   2  -1   0 4728.37  110.05
   2  -1   0 4755.28  113.30
   2   1   0 4753.31  113.13
  -2  -1   0 4617.20  107.90
  -2   1   0 4845.70  123.69
   2   1   0 4880.42  108.18
  -2   1   0 4872.53  109.57
   3  -1   0 1859.46   47.64
   3   1   0 1867.40   47.39
  -3  -1   0 1922.11   46.59
  -3  -1   0 1808.49   53.02
   3   1   0 1894.77   52.66
  -3   1   0 1851.21   50.00
  -3   1   0 1840.48   46.23
   3   1   0 1910.36   46.54
  -3  -1   0 1815.04   47.91
   3  -1   0 1877.72   51.00
   3  -1   0 1836.85   47.18
   4   1   0 1460.01   36.36
  -4  -1   0 1438.21   44.46
   4  -1   0 1458.34   38.97
   4  -1   0 1438.18   39.50
  -4   1   0 1475.47   39.99
   4  -1   0 1468.98   40.46
  -4   1   0 1496.95   37.05
   4  -1   0 1377.65   37.23
   4   1   0 1468.25   38.32
  -4  -1   0 1420.95   39.31
   4   1   0 1493.87   39.17
   5  -1   0  731.78   21.21
   5   1   0  706.29   18.87
   5  -1   0  696.81   22.76
  -5  -1   0  685.81   22.67
   5  -1   0  735.13   21.83
  -5  -1   0  706.12   26.90
   5   1   0  739.29   21.98
   5  -1   0  704.43   23.53
   6   1   0   31.94    2.95
   6  -1   0   26.87    4.32
   6  -1   0   30.31    2.63
  -6  -1   0   28.83    5.51
  -6  -1   0   26.56    4.00
   6  -1   0   35.10    4.92
   6  -1   0   29.47    3.44
   7  -1   0   11.72    2.53
   7  -1   0   10.56    2.02
   7  -1   0    6.25    1.96
   7   1   0   12.92    2.41
   7   1   0   10.09    1.55
  -7  -1   0   10.38    3.25
  -7  -1   0   12.41    3.01
   7  -1   0   10.42    2.77
   8  -1   0    4.12    1.11
   8  -1   0    2.74    0.99
  -8  -1   0    4.66    1.58
   8  -1   0    3.10    1.66
   8   1   0    2.88    1.02
   8  -1   0    1.74    0.92
  -8  -1   0    2.89    1.87
   9  -1   0  125.26    7.97
   9  -1   0  110.63    8.46
   9  -1   0  119.10    7.06
  -9  -1   0  111.67   10.91
  -9  -1   0  108.18    8.66
   9   1   0  101.83    6.87
   9  -1   0  108.97    8.73
   9   1   0  114.41    6.07
  10  -1   0  556.32   23.71
  10   1   0  542.14   18.05
  10  -1   0  574.98   21.88
  10   1   0  546.90   20.84
  10  -1   0  570.02   23.21
 -10  -1   0  545.89   23.83
 -10  -1   0  553.00   28.48
  10  -1   0  564.36   20.77
  11  -1   0  591.40   21.49
  11   1   0  544.55   18.77
  11  -1   0  586.81   22.80
  11  -1   0  536.31   24.13
 -11  -1   0  520.97   24.42
  11  -1   0  556.61   23.86
 -11  -1   0  561.83   29.82
  11   1   0  544.00   21.82
  12  -1   0  418.07   21.16
  12   1   0  451.96   19.77
  12   1   0  469.51   17.20
  12  -1   0  432.07   21.83
 -12  -1   0  464.91   27.60
 -12  -1   0  451.37   22.97
  12  -1   0  494.39   19.01
  12  -1   0  463.41   20.40
 -12   1   0  440.62   24.32
  13   1   0  105.97    8.45
  13   1   0   94.72    6.46
  13  -1   0   78.75   10.14
 -13  -1   0   83.77   10.88
 -13  -1   0   92.70   13.93
 -13   1   0  108.43   11.19
  13  -1   0  127.07    9.44
  13  -1   0   84.74   10.20
 -14   1   0   16.37    4.69
  14  -1   0   16.05    4.16
 -14  -1   0   18.41    4.78
  14  -1   0   20.80    4.50
 -14   1   0   22.57    6.11
  14  -1   0   14.71    2.83
 -15  -1   0  215.03   16.57
  15  -1   0  211.02   15.58
 -15   1   0  213.29   17.13
  15  -1   0  231.42   16.08
 -15   1   0  213.77   17.87
  15   1   0  231.48   13.20
 -15  -1   0  225.77   20.41
 -16  -1   0  465.73   27.03
 -16   1   0  444.35   28.61
 -16   1   0  486.27   27.82
  16  -1   0  446.09   24.23
  16  -1   0  464.92   25.19
 -16  -1   0  502.08   33.17
 -17  -1   0  299.84   21.94
 -17   1   0  336.27   23.33
  17  -1   0  361.42   21.30
  17  -1   0  333.84   21.18
 -17  -1   0  355.41   29.15
 -17   1   0  332.31   25.82
 -18  -1   0  289.10   27.05
 -18   1   0  236.63   21.07
 -18  -1   0  230.15   20.83
 -18   1   0  251.63   23.90
  18  -1   0  236.55   17.62
 -19  -1   0   46.06   11.42
 -19   1   0   39.99   10.32
 -19   1   0   54.20   13.51
 -19  -1   0   37.23   11.80
   0  -2   0  158.31    8.45
   0   2   0  148.84    8.14
   0   2   0  148.00    8.69
   0  -2   0  141.68    8.34
   0  -2   0  147.79    8.52
   0  -2   0  143.74    9.39
   0   2   0  147.13    8.10
   0  -2   0  150.97    8.20
   0  -2   0  161.39    9.02
   1  -2   0 4862.54  114.27
  -1  -2   0 4844.04  114.72
   1   2   0 4921.31  111.26
   1  -2   0 4775.74  114.10
  -1   2   0 4671.10  116.40
  -1  -2   0 4616.27  118.83
   1  -2   0 4704.02  117.98
   1  -2   0 4844.39  111.61
  -1  -2   0 4718.36  112.35
   1  -2   0 5015.07  114.35
   1  -2   0 4852.33  117.41
   1   2   0 4643.17  113.02
  -1  -2   0 4848.46  111.70
   2  -2   0   41.37    5.46
  -2  -2   0   37.25    3.17
   2  -2   0   36.31    5.08
  -2  -2   0   36.07    4.87
  -2   2   0   43.63    3.92
   2  -2   0   48.50    4.17
  -2  -2   0   29.40    4.98
  -2  -2   0   44.89    4.27
   2  -2   0   41.21    3.85
   2   2   0   45.81    3.75
   3  -2   0  256.47   12.86
   3   2   0  257.06   11.04
   3   2   0  259.35    9.47
  -3   2   0  250.44   11.98
  -3  -2   0  255.45   13.65
   3  -2   0  255.14   10.84
   3  -2   0  257.17   10.88
  -3  -2   0  243.62   12.18
  -3  -2   0  245.70   11.65
   3  -2   0  254.53   12.95
  -4   2   0   58.93    4.35
  -4  -2   0   51.44    6.22
  -4   2   0   51.10    4.56
  -4  -2   0   55.71    5.19
  -4  -2   0   62.54    7.36
   4  -2   0   54.83    4.22
   4  -2   0   61.54    4.51
   4   2   0   60.39    3.56
   4  -2   0   56.00    6.65
   4  -2   0   46.70    6.23
  -5   2   0  742.01   24.28
  -5   2   0  757.28   22.40
  -5  -2   0  752.58   26.34
   5  -2   0  757.53   22.90
   5   2   0  779.15   19.62
  -5  -2   0  739.05   26.45
   5  -2   0  779.13   22.62
   5  -2   0  729.74   27.17
  -6   2   0    6.35    1.86
   6  -2   0    7.02    1.48
   6  -2   0    5.80    2.43
  -6  -2   0    6.56    2.86
  -6  -2   0    5.83    2.07
   6  -2   0    5.13    1.33
   6  -2   0    5.57    2.26
  -6   2   0    4.00    1.42
   7  -2   0   84.71    5.10
   7  -2   0   81.25    4.96
   7  -2   0   90.74    8.29
  -7  -2   0   87.00   11.22
   7   2   0   81.89    5.96
   7  -2   0   65.23    8.37
  -7  -2   0   83.45    7.55
  -8  -2   0    2.28    2.08
   8  -2   0   -0.59    0.78
   8  -2   0    0.24    0.56
   8  -2   0    0.60    1.38
   8   2   0    0.73    0.77
  -8  -2   0    1.10    1.04
   8  -2   0    2.22    0.71
   9  -2   0  172.05   12.78
   9  -2   0  188.55   13.68
  -9  -2   0  196.87   16.30
  -9  -2   0  172.47   12.45
   9   2   0  186.31    9.81
 -10  -2   0   10.89    2.88
  10  -2   0   11.16    2.19
  10   2   0    8.66    2.03
  10  -2   0    3.13    1.72
  10  -2   0    7.54    2.77
 -10  -2   0    3.49    1.71
  11  -2   0  112.41   10.79
  11  -2   0  115.00   11.21
 -11  -2   0  138.73   14.69
 -11  -2   0  128.72   11.36
  11  -2   0  133.69    7.76
  11   2   0  117.36    7.72
  12  -2   0   17.67    4.54
 -12  -2   0   21.72    5.03
  12  -2   0   22.51    5.21
  12   2   0   17.98    3.12
 -12  -2   0   25.23    7.57
 -13  -2   0 1138.89   45.59
  13   2   0 1192.87   38.15
  13  -2   0 1201.49   46.01
  13  -2   0 1128.23   44.63
 -13  -2   0 1087.65   53.30
  14  -2   0    6.78    2.31
  14  -2   0   15.79    3.89
 -14  -2   0   20.46    5.04
 -14  -2   0    6.72    2.78
 -15   2   0  927.42   43.36
  15  -2   0  874.88   39.80
  15  -2   0  884.35   40.31
 -15  -2   0  958.45   51.09
 -15  -2   0 1012.45   43.95
 -16   2   0    1.13    1.61
 -16  -2   0   -0.47    2.25
 -16  -2   0    1.65    2.27
  16  -2   0   -0.94    1.94
 -16   2   0    0.79    2.34
  16  -2   0    3.20    2.40
 -17  -2   0    2.34    3.88
  17  -2   0    3.05    2.56
 -17   2   0    1.38    5.08
  17  -2   0    0.13    2.48
 -17  -2   0   -0.45    3.78
 -17   2   0   -0.49    3.11
 -18   2   0    7.10    5.30
 -18  -2   0    0.93    4.96
 -18  -2   0    0.10    4.81
  18  -2   0    0.20    4.01
 -18   2   0   -2.71    3.62
  18  -2   0    1.30    4.61
  19  -2   0  128.80   18.36
 -19  -2   0  123.53   20.02
   0  -3   0    0.75    0.86
   0  -3   0    0.28    0.81
   0  -3   0   -0.05    0.62
   0  -3   0    0.80    0.77
   1  -3   0  516.75   22.76
  -1  -3   0  483.00   22.84
   1  -3   0  441.59   19.89
  -1  -3   0  474.78   19.46
   1  -3   0  473.32   20.82
   1  -3   0  482.80   19.99
  -1  -3   0  501.97   19.37
  -1  -3   0  474.25   20.54
  -2  -3   0  619.59   27.05
   2  -3   0  624.78   23.60
  -2  -3   0  588.06   24.05
   2  -3   0  609.12   24.77
   2  -3   0  586.11   24.68
   2  -3   0  618.73   23.22
  -2  -3   0  622.77   21.60
  -2  -3   0  631.11   23.67
   3  -3   0 1838.98   50.17
  -3  -3   0 1790.15   52.65
  -3  -3   0 1745.61   56.63
  -3  -3   0 1748.63   51.67
   3  -3   0 1805.85   54.18
   3  -3   0 1799.37   54.02
   3  -3   0 1757.11   51.18
  -4  -3   0  616.91   24.47
   4   3   0  584.21   19.34
   4  -3   0  618.91   22.52
   4  -3   0  657.33   26.91
   4  -3   0  576.97   25.70
   4  -3   0  626.35   22.61
  -4  -3   0  602.27   25.24
  -4  -3   0  621.86   27.91
   5  -3   0  345.92   19.26
  -5  -3   0  364.37   18.67
   5  -3   0  326.79   18.84
   5  -3   0  369.60   15.48
   5  -3   0  367.08   15.63
  -5  -3   0  343.06   20.13
   5   3   0  343.82   12.49
  -5  -3   0  367.24   17.71
   6  -3   0   11.26    2.19
   6  -3   0   15.15    3.07
   6  -3   0   19.85    5.06
  -6  -3   0   15.77    3.59
   6  -3   0   13.99    3.96
  -6  -3   0   19.70    5.16
   7  -3   0    4.14    1.04
   7  -3   0    7.84    1.59
   7  -3   0   13.44    4.30
   7  -3   0    6.11    2.46
  -7  -3   0   15.60    4.51
   8  -3   0    4.57    2.37
   8  -3   0    8.65    2.80
  -8  -3   0   11.55    3.92
   8  -3   0    3.64    1.10
   8  -3   0    6.23    1.30
  -8  -3   0    7.03    2.21
   9  -3   0   48.04    8.61
   9   3   0   51.04    4.93
   9  -3   0   60.32    4.41
   9  -3   0   45.09    8.18
  -9  -3   0   45.48    7.94
   9  -3   0   56.50    4.67
  -9  -3   0   44.05    8.80
  10  -3   0  208.00   16.35
  10   3   0  181.43   10.55
 -10  -3   0  186.79   14.92
  10  -3   0  184.79   15.57
  11  -3   0  529.44   28.77
 -11  -3   0  510.59   27.80
  11   3   0  491.40   19.90
  11  -3   0  461.68   26.92
 -12  -3   0   90.23   12.93
  12  -3   0  103.94   13.95
 -12  -3   0  111.51   17.87
  12  -3   0  105.44   14.33
 -13  -3   0   86.20   16.36
  13  -3   0   85.35   13.03
 -13  -3   0  108.77   14.87
  13  -3   0   92.81   13.30
  14  -3   0   -1.84    1.84
 -14  -3   0   -2.50    2.44
 -14  -3   0    2.31    2.39
  14  -3   0    1.11    1.95
  15  -3   0  219.02   19.52
 -15  -3   0  222.86   19.62
 -15  -3   0  196.25   27.61
  15  -3   0  237.38   20.01
 -16  -3   0  201.68   28.72
 -16  -3   0  178.40   22.10
  16  -3   0  213.04   22.57
  16  -3   0  171.79   20.57
 -17  -3   0  352.05   35.34
  17  -3   0  353.68   27.67
 -17   3   0  342.51   26.68
  17  -3   0  342.64   27.32
 -17  -3   0  437.50   32.55
  18  -3   0  107.08   16.99
  18  -3   0  123.17   18.68
 -18  -3   0   72.23   16.63
   0  -4   0 2751.78   82.66
   0  -4   0 2773.13   76.38
   0  -4   0 2739.05   75.71
   0  -4   0 2617.02   75.93
   1  -4   0  102.68    9.29
  -1  -4   0   91.46   12.03
  -1  -4   0  105.44    9.84
  -1  -4   0  101.71    8.86
  -1  -4   0   95.36    8.35
   1  -4   0   96.49    9.23
   2  -4   0  679.29   29.21
   2  -4   0  669.64   27.54
  -2  -4   0  618.51   31.17
  -2  -4   0  662.68   28.95
  -2  -4   0  652.84   27.12
   3  -4   0    0.33    1.29
   3  -4   0    0.72    1.15
  -3  -4   0   -1.46    1.13
   3  -4   0    0.56    1.09
  -3  -4   0    1.00    1.32
  -3  -4   0   -0.32    1.13
   4  -4   0   68.46   10.57
   4  -4   0   63.93    8.06
  -4  -4   0   82.29   12.25
  -4  -4   0   68.97    9.02
   4  -4   0   68.13   10.04
  -4  -4   0   64.35    9.90
  -5  -4   0   11.29    3.21
   5  -4   0   11.45    4.01
   5  -4   0   15.11    4.38
   5  -4   0    6.98    1.84
  -5  -4   0   17.14    5.05
  -5  -4   0    5.41    2.15
   6  -4   0  142.10   10.02
  -6  -4   0  140.71   11.56
   6  -4   0  153.01   13.82
  -6  -4   0  123.77   15.32
   6  -4   0  136.28   12.84
   7  -4   0    6.16    1.39
  -7  -4   0   15.34    4.42
   7  -4   0   10.62    3.41
  -7  -4   0   25.38    5.38
   7  -4   0    9.85    3.30
   8  -4   0    2.01    1.65
   8  -4   0   14.95    2.73
  -8  -4   0    4.84    1.76
   8  -4   0    8.54    3.04
  -8  -4   0   12.35    4.07
   9  -4   0    5.43    3.37
  -9  -4   0    4.22    2.49
   9  -4   0   -0.03    2.12
  -9  -4   0    4.02    2.25
  10  -4   0    6.18    2.57
  10  -4   0    5.89    2.70
 -10  -4   0    7.20    3.65
 -10  -4   0   10.55    3.16
 -11  -4   0    0.82    2.24
 -11  -4   0    5.20    2.56
  11  -4   0    3.19    2.14
  11  -4   0    0.86    1.94
  12  -4   0  291.41   23.13
 -12  -4   0  223.76   18.49
  12  -4   0  254.07   21.39
 -12  -4   0  272.24   24.87
  13  -4   0   54.31   12.39
  13  -4   0   35.31    9.41
 -13  -4   0   34.19   11.50
 -13  -4   0   37.40    7.38
  14  -4   0  659.74   39.27
 -14  -4   0  607.62   36.41
 -14  -4   0  626.06   44.46
  14  -4   0  682.64   39.92
 -15  -4   0    9.75    6.98
  15  -4   0   14.57    6.69
  15  -4   0   12.27    7.07
  16  -4   0  156.99   22.01
   0  -5   0    2.17    1.81
   0  -5   0    0.95    1.50
   0  -5   0   -1.04    1.66
   1  -5   0   41.10    7.19
  -1  -5   0   42.95    9.04
   1  -5   0   68.94   10.19
  -1  -5   0   49.15    8.69
  -2  -5   0  708.43   34.17
  -2  -5   0  655.60   36.08
   2  -5   0  787.57   35.38
  -2  -5   0  778.37   32.49
   2  -5   0  775.96   33.41
  -3  -5   0  240.02   19.68
   3  -5   0  259.98   17.02
  -3  -5   0  271.68   17.27
  -3  -5   0  235.02   18.27
   3  -5   0  262.01   18.83
   4  -5   0  292.42   20.73
  -4  -5   0  350.59   24.94
   4  -5   0  328.99   19.06
  -4  -5   0  325.27   19.63
  -5  -5   0   35.18    6.46
   5  -5   0   30.94    7.07
  -5  -5   0   35.98    7.93
   5  -5   0   27.86    5.12
   5  -5   0   40.39    8.74
   6  -5   0   15.60    3.32
   6  -5   0   10.50    2.00
  -6  -5   0   13.41    2.76
   6  -5   0   15.04    4.81
  -6  -5   0    3.79    2.22
  -7  -5   0   -1.82    2.32
   7  -5   0   -1.38    1.98
  -7  -5   0   -0.20    2.21
   7  -5   0    1.26    2.11
   8  -5   0    3.07    2.12
   8  -5   0    2.23    1.94
  -8  -5   0   -2.32    2.54
  -8  -5   0    2.48    2.53
   9  -5   0   26.51    8.76
   9  -5   0   33.50    8.72
  -9  -5   0   15.54    4.33
  -9  -5   0   28.28    7.14
  10  -5   0  134.53   19.74
 -10  -5   0  145.04   13.85
 -10  -5   0  118.04   20.34
  10  -5   0  145.11   20.07
  11  -5   0   66.72   13.68
 -11  -5   0   73.17   10.25
  11  -5   0   64.22   14.05
 -11  -5   0   75.46   16.82
  12  -5   0  176.15   22.81
 -12  -5   0  119.79   15.50
 -12  -5   0  133.92   22.87
  12  -5   0  163.73   22.89
  13  -5   0   16.57    8.55
   1  -6   0  557.91   30.78
  -2  -6   0   10.35    5.36
   2  -6   0    3.90    2.63
   2  -6   0    2.85    2.46
   3  -6   0   21.10    3.86
   3  -6   0   15.91    3.36
  -3  -6   0   28.56    8.60
   4  -6   0    2.31    2.54
   4  -6   0    2.47    4.11
  -4  -6   0    1.30    4.89
   5  -6   0  103.19   16.71
  -5  -6   0  130.82   20.37
  -6  -6   0   16.58    7.39
   6  -6   0   17.83    7.72
  -7  -6   0    3.79    4.60
   7  -6   0    9.51    5.63
   8  -6   0   -2.23    3.84
  -8  -6   0    3.68    5.25
 -19   0   1  143.11   20.96
 -19   0   1  176.62   20.66
  18   0  -1    1.12    2.31
 -18   0   1   -0.89    3.44
 -18   0   1    0.23    3.09
  17   0  -1    1.37    1.95
 -17   0   1    3.42    2.38
 -17   0   1    2.20    1.89
  16   0  -1   -0.53    1.70
 -16   0   1   -0.04    1.80
  16   0  -1    0.97    1.48
 -16   0   1    1.49    1.64
 -15   0   1  126.29   12.31
  15   0  -1  132.75   10.64
  15   0  -1  133.61    9.87
 -15   0   1  117.55   15.15
 -14   0   1    1.59    1.40
 -14   0   1    2.36    1.28
  14   0  -1    0.13    1.30
  14   0  -1    0.69    1.31
 -13   0   1  399.43   24.75
  13   0  -1  376.51   18.02
 -13   0   1  431.54   22.65
  13   0  -1  395.43   19.17
  12   0  -1    3.62    1.58
 -12   0   1    5.16    2.03
 -12   0   1    5.83    2.54
 -11   0   1 1574.63   56.05
 -11   0   1 1589.10   51.63
  11   0  -1 1544.03   50.10
  11   0  -1 1592.95   45.90
 -10   0   1    2.66    1.68
 -10   0   1   -0.14    0.97
  10   0  -1   -0.63    0.70
  10   0  -1    0.92    0.98
   9   0  -1  105.74    7.24
  -9   0   1   94.40    9.04
   9   0  -1   96.43    7.61
   8   0  -1   -0.31    0.75
   8   0  -1   -0.64    0.59
   8   0  -1   -0.47    0.52
  -8   0   1    2.46    1.31
  -7   0   1 3744.23  106.70
   7   0  -1 3803.28   92.82
  -7   0   1 4149.50   96.63
   7   0  -1 4023.42   90.02
   7   0  -1 3837.27  101.70
  -6   0   1    2.74    1.39
  -6   0   1    4.53    1.89
   6   0  -1    4.30    1.27
  -5   0   1 3098.69   87.45
   5   0  -1 3373.17   74.44
   5   0  -1 3223.12   83.77
   5   0  -1 3263.10   76.77
  -5   0   1 3347.50   79.54
  -5   0   1 3249.16   83.97
   4   0  -1   -0.16    0.32
  -4   0   1    0.91    0.56
   4   0  -1    1.14    0.63
  -4   0   1    0.11    0.68
  -4   0   1    0.79    0.67
   4   0  -1    0.78    0.53
  -3   0   1  494.03   14.02
   3   0  -1  498.45   14.17
   3   0  -1  502.85   13.22
  -3   0   1  513.48   15.80
   3   0  -1  502.36   15.53
   2   0  -1    2.12    1.56
   0   0   1   -0.03    0.07
   0   0  -1   -0.03    0.05
   0   0  -1    0.05    0.07
   0   0   1    0.00    0.05
   2   0   1    0.17    0.23
  -2   0  -1    2.40    0.68
   2   0   1    0.32    0.27
   2   0   1    0.05    0.29
   2   0   1   -0.12    0.15
  -2   0  -1    1.46    0.53
   3   0   1 2318.77   54.33
  -3   0  -1 2170.42   58.75
   3   0   1 2371.99   57.33
  -3   0  -1 2327.26   57.99
  -3   0  -1 2461.90   57.09
   4   0   1    1.31    0.79
  -4   0  -1   -0.45    0.78
  -4   0  -1    3.14    1.33
   4   0   1   -0.11    0.56
  -4   0  -1   -0.58    0.68
  -5   0  -1  279.62   10.77
   5   0   1  256.12   10.62
  -5   0  -1  266.36   11.53
  -5   0  -1  250.46    9.89
  -6   0  -1    3.23    1.19
   6   0   1    0.15    0.43
  -6   0  -1    1.99    1.12
  -6   0  -1    0.70    1.24
  -6   0  -1   -0.22    0.38
  -7   0  -1 4128.04  106.92
   7   0   1 4356.20   99.69
  -7   0  -1 4217.16  115.81
  -8   0  -1   -0.03    0.82
   8   0   1    0.16    0.66
  -9   0  -1 2470.33   69.74
  -9   0  -1 2477.92   76.34
   9   0   1 2537.13   65.15
   9   0   1 2529.65   64.10
  11   0   1   79.89    6.98
  11   0   1   82.13    6.87
 -11   0  -1   68.75   10.39
 -11   0  -1   96.65    8.82
  12   0   1    2.08    1.07
 -12   0  -1    0.49    1.06
  12   0   1    0.60    0.98
 -12   0  -1    1.20    1.31
 -13   0  -1  242.97   18.87
  13   0   1  232.26   13.44
  13   0   1  214.02   13.16
 -13   0  -1  246.42   16.31
  14   0   1   -0.53    1.27
 -14   0  -1    1.32    1.42
 -14   0  -1    1.21    1.39
  14   0   1    3.19    1.38
 -15   0  -1  134.29   12.73
  15   0   1  120.35    9.90
 -15   0  -1  140.86   15.04
  15   0   1  129.78   10.13
  16   0   1    3.83    1.61
 -16   0  -1    6.62    3.09
 -16   0  -1    2.00    1.82
 -17   0  -1   83.49   14.95
 -17   0  -1   69.31   11.88
 -18   0  -1    6.37    5.03
 -18   0  -1    1.13    3.81
 -19   0  -1   22.35    8.52
 -19   0  -1   31.27    9.62
 -19  -1   1    8.51    6.16
  19  -1  -1    3.37    4.37
 -19   1   1    6.84    5.64
 -19  -1   1    2.46    5.37
 -19   1   1    5.03    4.72
  18  -1  -1   17.56    4.35
 -18  -1   1   46.22   10.43
 -18   1   1   34.46   10.40
 -18  -1   1   26.34    9.40
 -18   1   1   47.88   11.26
  17  -1  -1    2.03    2.13
 -17   1   1   -1.54    1.96
  17  -1  -1   -3.10    2.21
 -17  -1   1   -0.66    2.56
 -17   1   1    0.84    2.05
 -17  -1   1    1.15    2.45
 -16  -1   1   17.95    6.17
 -16   1   1   11.96    3.87
  16  -1  -1   13.32    3.48
  16  -1  -1   11.59    2.77
 -16  -1   1    5.45    2.07
  16   1  -1   10.38    2.43
 -16   1   1    6.72    2.57
 -15   1   1   12.48    3.99
 -15   1   1    9.19    3.14
  15  -1  -1    9.99    2.91
 -15  -1   1   11.18    2.97
  15   1  -1    9.67    2.03
 -15  -1   1    5.28    1.83
  15  -1  -1   10.62    2.62
  14  -1  -1    4.51    1.80
  14  -1  -1   10.91    2.60
  14  -1  -1    9.67    3.05
  14   1  -1   12.33    2.76
 -14  -1   1    6.85    2.46
 -14  -1   1   18.48    6.17
 -14   1   1   10.58    3.52
 -13  -1   1    5.22    2.19
  13  -1  -1    8.05    2.84
 -13  -1   1    4.73    2.66
 -13   1   1    5.12    2.17
  13   1  -1    6.41    1.53
  13   1  -1    9.54    2.77
  13  -1  -1    4.92    1.79
  13  -1  -1    5.71    1.71
 -12  -1   1   49.73    9.63
  12  -1  -1   42.84    6.91
 -12  -1   1   49.89    8.19
  12  -1  -1   54.59    4.29
  12   1  -1   49.37    4.06
  12   1  -1   42.86    6.38
 -12   1   1   53.20    8.81
  12  -1  -1   40.72    6.69
  12  -1  -1   56.63    7.42
  11  -1  -1  506.82   21.62
  11  -1  -1  463.34   21.97
  11  -1  -1  527.99   17.63
  11   1  -1  473.58   20.10
 -11   1   1  432.40   23.33
  11  -1  -1  505.61   22.38
 -11  -1   1  498.15   27.46
  11   1  -1  485.08   16.61
 -11  -1   1  468.19   22.62
 -10  -1   1 1330.05   43.85
 -10  -1   1 1401.74   36.72
 -10  -1   1 1353.53   50.84
  10  -1  -1 1366.12   33.59
  10  -1  -1 1255.17   41.59
  10   1  -1 1272.29   40.76
  10   1  -1 1313.57   35.31
  10  -1  -1 1295.28   42.54
  10  -1  -1 1375.24   42.51
  10  -1  -1 1388.80   38.99
   9  -1  -1 2423.32   65.54
   9  -1  -1 2302.63   64.60
  -9  -1   1 2245.49   74.55
  -9  -1   1 2465.20   58.93
   9  -1  -1 2474.63   64.18
  -9  -1   1 2298.18   66.20
   9   1  -1 2313.98   56.80
   9  -1  -1 2316.56   63.92
   9   1  -1 2291.18   64.65
   8  -1  -1 1199.07   37.08
   8  -1  -1 1203.42   37.76
   8  -1  -1 1205.58   37.07
  -8  -1   1 1183.48   37.84
  -8  -1   1 1228.72   31.68
   8   1  -1 1155.64   36.06
   8  -1  -1 1232.56   34.33
  -8  -1   1 1233.54   44.30
   8   1  -1 1193.30   30.69
  -7  -1   1  570.48   21.03
   7  -1  -1  546.21   21.17
  -7  -1   1  578.47   15.91
   7  -1  -1  549.30   20.63
   7  -1  -1  581.03   17.24
   7   1  -1  556.10   15.41
   7  -1  -1  533.37   19.92
  -7  -1   1  543.42   24.72
   7   1  -1  537.94   19.49
   6  -1  -1   57.82    5.10
   6  -1  -1   54.32    3.00
   6   1  -1   49.84    2.52
  -6  -1   1   60.74    6.37
   6  -1  -1   57.50    5.32
   6   1  -1   54.72    4.44
  -6  -1   1   46.14    4.50
   6  -1  -1   59.12    4.68
  -5  -1   1  119.62    6.96
   5  -1  -1  124.79    5.01
  -5  -1   1  117.37    6.83
   5  -1  -1  117.93    6.61
   5  -1  -1  108.09    6.94
   5   1  -1  116.34    6.64
  -5  -1   1  120.45    8.82
   5  -1  -1  113.50    7.43
  -4   1   1  626.24   18.42
   4   1  -1  622.03   22.34
   4  -1  -1  581.39   20.09
   4  -1  -1  602.73   19.62
  -4   1   1  594.76   20.01
  -4  -1   1  622.33   19.32
  -4  -1   1  605.30   19.01
   4  -1  -1  612.37   18.82
  -4   1   1  634.21   17.79
   4  -1  -1  636.69   15.82
   4   1  -1  615.18   19.44
   4   1  -1  616.41   19.27
  -4  -1   1  591.76   22.68
   3  -1  -1 1042.82   28.54
   3  -1  -1  997.85   28.63
   3   1  -1 1104.02   33.18
   3  -1  -1 1069.29   25.64
  -3   1   1 1048.69   29.26
   3   1  -1 1048.42   28.73
   3  -1  -1 1048.51   29.68
  -3   1   1 1062.38   28.36
   3   1  -1 1068.35   28.24
  -3  -1   1 1047.20   33.44
  -3  -1   1 1023.84   28.45
  -3   1   1 1071.75   29.55
  -3  -1   1 1040.05   28.56
   2  -1  -1  188.37    7.91
  -2  -1   1  175.04    6.90
  -2  -1   1  160.02    8.15
   2   1  -1  187.11    6.74
  -2   1   1  189.33    7.70
  -2   1   1  178.57    7.12
   2   1  -1  181.97    9.17
   2  -1  -1  180.96    7.16
   2   1  -1  177.25    5.55
   2  -1  -1  171.11    7.98
  -2   1   1  178.30    8.13
   2   1  -1  164.33    7.61
  -2   1   1  171.66    6.05
   2  -1  -1  173.51    6.11
  -2  -1   1  160.00    7.54
   1  -1  -1   10.95    1.92
  -1   1   1   11.81    1.70
  -1   1   1   12.89    2.17
  -1  -1   1   10.77    2.12
  -1   1   1    7.02    1.57
  -1  -1   1   10.70    1.40
   1  -1  -1   11.49    1.97
   1   1  -1   16.61    2.70
  -1   1   1   12.56    2.15
   1  -1  -1   12.61    2.00
  -1  -1   1    9.79    1.83
   1   1  -1   12.84    1.29
   1   1  -1    8.66    1.86
  -1  -1   1   14.53    1.42
  -1   1   1   11.17    2.01
   1  -1  -1   18.85    2.33
   1  -1  -1    9.97    1.51
   1  -1  -1   11.00    1.89
   1   1  -1   11.22    1.46
  -1   1   1   11.23    1.91
   0   1  -1   -0.10    0.43
   0  -1   1    0.84    0.47
   0   1   1    0.00    0.45
   0   1   1    1.79    0.91
   0   1  -1    0.02    0.43
   0  -1  -1    0.69    0.41
   0  -1  -1    0.14    0.27
   0   1  -1    2.46    1.19
   0   1   1    0.03    0.40
   0   1   1    5.86    1.48
   0   1   1    0.77    0.65
   0   1  -1    0.56    0.57
   0   1  -1    1.25    0.55
   0  -1  -1    0.03    0.29
   0  -1   1    0.45    0.28
   0   1  -1    1.64    0.73
   0  -1   1    1.84    0.71
   0   1   1    1.24    0.62
   0  -1   1   -0.12    0.31
   0  -1  -1    2.01    0.75
  -1   1  -1   11.53    2.22
   1   1   1    9.73    1.91
   1   1   1   14.80    1.85
   1  -1   1    9.70    1.85
  -1   1  -1   11.86    2.32
  -1  -1  -1    9.59    1.81
  -1  -1  -1   10.23    1.45
  -1  -1  -1    9.54    2.01
   1   1   1   13.35    2.40
   1  -1   1    7.86    1.54
  -1   1  -1    8.00    1.78
   1   1   1    9.41    2.03
  -1  -1  -1   10.81    1.87
  -1   1  -1   11.08    2.07
  -1   1  -1   12.23    1.68
   1   1   1   11.32    1.54
  -1   1  -1   12.74    1.55
   1  -1   1   10.96    1.79
  -1  -1  -1   11.12    1.94
  -2  -1  -1   98.03    6.19
  -2  -1  -1  100.17    5.98
  -2   1  -1   91.90    5.68
   2   1   1   97.06    5.39
  -2   1  -1  100.95    5.41
  -2   1  -1   96.42    5.54
  -2  -1  -1   99.08    5.64
   2   1   1   87.65    5.79
   2  -1   1   95.53    3.85
   2   1   1  102.73    6.17
   2  -1   1   96.07    5.57
  -2   1  -1   95.53    3.74
   2   1   1  100.84    5.63
  -3  -1  -1 1345.38   37.79
  -3   1  -1 1430.95   36.60
  -3   1  -1 1377.29   38.26
   3   1   1 1345.59   37.01
   3  -1   1 1388.20   37.12
   3  -1   1 1404.59   39.73
   3   1   1 1420.83   38.85
  -3  -1  -1 1360.00   41.33
  -3   1  -1 1394.24   38.89
  -3   1  -1 1407.69   35.37
   3   1   1 1420.14   36.45
   3   1   1 1404.11   40.60
   3  -1   1 1400.81   37.41
   4  -1   1 2478.14   63.35
   4  -1   1 2559.69   63.89
   4  -1   1 2586.47   64.41
   4   1   1 2793.40   71.97
  -4   1  -1 2590.89   66.26
   4   1   1 2595.08   66.81
  -4  -1  -1 2553.74   72.30
   4   1   1 2518.00   65.40
  -4  -1  -1 2484.87   65.59
   4   1   1 2513.82   61.93
   4  -1   1 2578.67   69.53
   5   1   1 2811.51   71.30
  -5  -1  -1 2737.61   72.03
   5  -1   1 2809.70   70.59
   5  -1   1 2842.84   75.88
   5  -1   1 2860.81   69.91
   5   1   1 2752.56   67.63
   5  -1   1 2791.47   69.08
  -5  -1  -1 2798.88   79.82
   6   1   1 1854.15   45.48
   6  -1   1 1826.59   49.67
   6  -1   1 1787.88   46.45
  -6  -1  -1 1841.52   56.82
   6  -1   1 1773.14   51.16
   6  -1   1 1619.89   47.81
   6   1   1 1879.47   47.72
  -6  -1  -1 1776.85   49.93
   7  -1   1  618.34   21.97
   7  -1   1  567.51   21.07
   7  -1   1  584.37   19.05
   7   1   1  592.32   18.21
   7  -1   1  607.39   22.71
   7   1   1  599.38   18.98
  -7  -1  -1  601.02   22.29
  -7  -1  -1  619.48   26.75
   8  -1   1   43.60    6.00
   8   1   1   39.04    3.39
   8  -1   1   39.74    4.09
  -8  -1  -1   54.81    5.54
   8   1   1   36.45    3.41
  -8  -1  -1   43.64    7.73
   8  -1   1   40.40    5.95
   8  -1   1   36.20    3.57
   9  -1   1  238.97   12.87
  -9  -1  -1  274.60   14.71
  -9  -1  -1  283.97   18.25
   9   1   1  258.34   10.73
   9  -1   1  251.66   14.32
   9  -1   1  274.55   12.15
   9  -1   1  261.11   13.94
   9   1   1  279.03   12.05
  10  -1   1  344.72   16.78
  10  -1   1  322.24   14.19
  10  -1   1  323.23   17.08
  10   1   1  322.25   14.10
 -10  -1  -1  333.52   21.05
 -10  -1  -1  282.58   16.11
  10  -1   1  302.18   15.26
  10   1   1  305.60   12.58
 -11  -1  -1  810.32   32.71
  11  -1   1  903.26   29.79
  11   1   1  837.70   26.56
  11  -1   1  854.60   32.63
  11  -1   1  940.68   32.82
  11  -1   1  858.57   31.62
 -11  -1  -1  905.96   40.18
  11   1   1  866.65   29.52
 -12   1  -1  221.36   16.06
  12  -1   1  265.47   14.08
 -12  -1  -1  229.63   18.85
  12  -1   1  267.99   13.79
 -12  -1  -1  244.79   15.92
  12   1   1  259.87   12.02
 -12   1  -1  279.02   18.55
  12  -1   1  219.70   14.55
  12  -1   1  269.99   16.20
  13  -1   1    2.78    1.56
  13  -1   1    4.89    1.74
  13  -1   1    2.52    1.49
  13   1   1    3.83    1.10
 -13   1  -1    2.46    1.87
 -13  -1  -1    0.76    1.17
  13   1   1    0.83    1.17
 -13   1  -1    2.98    1.84
 -13  -1  -1    1.92    1.76
  13  -1   1    2.48    1.20
 -14  -1  -1    1.75    1.46
  14  -1   1    5.78    2.16
  14   1   1    2.55    1.22
 -14  -1  -1    3.60    2.33
 -14   1  -1    4.75    2.01
 -14   1  -1    0.58    1.41
  14  -1   1    2.87    1.73
  15  -1   1    2.53    2.10
  15  -1   1    1.51    1.64
 -15  -1  -1    4.03    2.19
 -15  -1  -1    2.33    1.88
  15   1   1   -0.73    1.34
 -15   1  -1    5.97    2.71
 -15   1  -1    3.20    1.89
  16  -1   1   17.10    3.94
 -16   1  -1   11.58    3.36
 -16   1  -1   21.98    6.12
  16  -1   1   24.76    4.74
 -16  -1  -1   23.26    7.20
 -16  -1  -1   17.44    5.38
  17  -1   1  106.99   10.17
  17  -1   1  117.84   11.27
 -17  -1  -1  116.01   15.50
 -17   1  -1  127.60   18.43
 -17   1  -1  108.47   14.90
 -17  -1  -1  123.93   19.85
  18  -1   1  155.35   13.27
 -18   1  -1  162.47   19.19
 -18   1  -1  171.00   21.84
 -18  -1  -1  159.93   23.38
 -18  -1  -1  164.72   19.50
 -19   1  -1  243.82   24.25
 -19  -1  -1  260.79   26.82
 -19  -1  -1  213.13   21.76
 -19   1  -1  254.69   22.56
 -19  -2   1   -2.19    6.21
  19  -2  -1    0.34    4.71
 -19   2   1    4.09    5.08
 -18  -2   1   48.74   11.91
 -18   2   1   38.66   10.32
 -18   2   1   51.82   12.72
 -18  -2   1   43.63   13.16
  18  -2  -1   41.45   10.36
  18  -2  -1   41.13    9.25
 -17   2   1    0.51    5.33
 -17  -2   1    0.15    4.03
 -17  -2   1    2.89    2.78
  17  -2  -1    3.52    2.75
  17  -2  -1    1.58    2.75
 -17   2   1    5.26    4.56
  16  -2  -1    2.28    2.37
  16  -2  -1   -0.25    2.07
 -16  -2   1    0.48    2.88
 -16  -2   1   -0.47    2.18
 -16   2   1    2.02    1.99
 -15  -2   1    0.29    2.01
 -15   2   1   -0.71    1.39
  15  -2  -1    0.18    1.85
 -15  -2   1    0.34    1.95
  15  -2  -1    1.79    1.84
 -14  -2   1  228.49   17.51
  14  -2  -1  226.54   17.42
  14   2  -1  225.19   13.15
  14  -2  -1  220.31   16.97
 -14  -2   1  247.69   22.22
  13  -2  -1    5.07    1.74
  13  -2  -1   -0.61    1.61
 -13  -2   1    0.43    1.52
 -13  -2   1    3.87    1.76
  13   2  -1    2.61    1.20
  12  -2  -1 1117.08   35.95
  12   2  -1 1046.65   35.31
  12  -2  -1 1024.41   40.89
 -12  -2   1 1086.24   42.09
 -12  -2   1 1045.44   49.40
  12  -2  -1 1053.25   41.60
 -11  -2   1   18.34    4.80
 -11  -2   1    7.83    3.01
  11  -2  -1   16.60    2.96
  11   2  -1   13.99    2.96
  11  -2  -1   14.29    4.09
  11  -2  -1    9.29    2.87
 -10  -2   1  170.60   12.49
  10  -2  -1  184.81   10.28
  10   2  -1  164.03   10.02
 -10  -2   1  188.43   16.46
  10  -2  -1  138.61   11.84
  10  -2  -1  159.30   12.80
   9  -2  -1    3.43    1.06
  -9  -2   1    4.43    2.28
  -9  -2   1    0.88    0.97
   9   2  -1    2.28    1.00
   9  -2  -1    2.26    1.19
   9  -2  -1    0.72    1.01
   9  -2  -1    2.62    0.57
   8  -2  -1  900.35   33.49
  -8  -2   1  913.86   39.48
   8  -2  -1  886.77   33.96
  -8  -2   1  919.95   32.92
   8   2  -1  924.96   30.57
   8  -2  -1  942.53   24.23
   7  -2  -1   33.49    5.91
  -7  -2   1   34.31    7.21
   7  -2  -1   39.95    2.91
   7  -2  -1   42.80    3.88
  -7  -2   1   38.58    5.80
   7  -2  -1   44.44    6.90
   6  -2  -1 3036.24   69.71
  -6   2   1 2935.97   78.91
   6  -2  -1 3026.25   75.12
  -6   2   1 3088.06   75.31
  -6  -2   1 2949.92   76.41
   6  -2  -1 2962.63   79.49
   6  -2  -1 2930.99   78.36
  -6  -2   1 2868.65   89.32
  -6  -2   1 2921.67   78.96
   5  -2  -1   19.40    4.19
  -5  -2   1   20.89    4.00
   5  -2  -1   17.09    2.48
  -5  -2   1   23.10    4.12
  -5   2   1   23.99    3.06
   5  -2  -1   16.95    4.04
  -5  -2   1   19.05    4.47
  -5   2   1   21.57    3.33
   5  -2  -1   18.63    3.03
  -4  -2   1 1267.36   40.87
  -4  -2   1 1291.38   37.64
   4  -2  -1 1278.70   38.69
  -4  -2   1 1215.55   37.29
   4  -2  -1 1251.44   38.91
   4  -2  -1 1286.82   33.36
   4   2  -1 1269.80   31.96
  -4   2   1 1301.72   35.62
  -4   2   1 1294.60   38.02
   4  -2  -1 1241.80   35.97
  -3  -2   1   17.55    3.06
  -3  -2   1   15.21    2.06
   3  -2  -1   19.78    3.03
  -3  -2   1   21.35    4.49
  -3  -2   1   21.96    4.10
   3  -2  -1   19.11    3.41
   3  -2  -1   19.33    3.91
  -3   2   1   25.52    3.60
   3  -2  -1   19.73    3.97
   2  -2  -1   55.05    4.90
   2   2  -1   47.37    4.05
  -2  -2   1   50.75    4.38
   2  -2  -1   50.90    5.07
  -2  -2   1   52.59    6.64
  -2  -2   1   53.57    3.87
  -2  -2   1   52.02    5.09
   2  -2  -1   52.26    4.27
  -2   2   1   57.97    4.58
  -2   2   1   52.60    4.59
   2  -2  -1   43.80    5.56
   1  -2  -1   29.29    3.91
   1  -2  -1   34.83    4.63
   1  -2  -1   28.75    4.28
  -1  -2   1   39.72    3.59
  -1   2   1   35.33    4.42
   1  -2  -1   37.19    4.93
  -1  -2   1   31.42    3.72
  -1  -2   1   35.81    5.46
   1  -2  -1   28.21    4.27
   1   2  -1   32.28    3.54
   1  -2  -1   30.19    4.19
  -1  -2   1   35.20    4.84
   0  -2  -1  331.90   13.72
   0   2  -1  354.65   14.10
   0  -2  -1  331.14   13.44
   0   2  -1  330.89   12.49
   0  -2  -1  324.10   13.23
   0  -2   1  312.84   15.08
   0  -2   1  325.93   13.96
   0  -2  -1  360.15   14.98
   0  -2   1  321.17   13.21
   0   2   1  348.29   13.70
   0  -2  -1  332.32   14.73
   0  -2   1  307.71   12.21
   0  -2  -1  306.86   13.03
   1  -2   1    2.58    1.43
  -1  -2  -1    3.39    1.41
   1  -2   1    3.26    1.60
   1   2   1    0.65    1.13
  -1  -2  -1   -0.73    0.71
   1  -2   1   -0.52    0.58
  -1  -2  -1    6.91    2.27
   1   2   1    5.16    1.96
  -1   2  -1    0.75    1.25
   1  -2   1    1.25    1.38
  -1   2  -1    3.07    1.47
  -1  -2  -1    3.13    1.58
  -1  -2  -1    1.62    1.13
  -2  -2  -1 1520.94   42.59
  -2  -2  -1 1441.43   44.01
  -2  -2  -1 1507.11   41.73
   2  -2   1 1518.08   42.75
   2   2   1 1545.09   39.64
  -2   2  -1 1484.19   40.62
  -2   2  -1 1498.83   40.16
   2   2   1 1534.76   39.39
   2  -2   1 1505.05   42.91
   2  -2   1 1528.18   40.82
  -3  -2  -1   63.74    5.57
   3  -2   1   66.17    5.95
  -3  -2  -1   58.47    6.88
  -3  -2  -1   59.45    5.49
  -3   2  -1   66.34    4.36
   3  -2   1   58.25    4.13
   3   2   1   65.82    4.75
   3  -2   1   62.49    5.92
   3  -2   1   61.73    4.95
   3   2   1   59.52    4.30
   4  -2   1  334.17   11.89
   4   2   1  349.69   11.75
   4  -2   1  353.42   16.23
  -4   2  -1  334.36   11.60
  -4  -2  -1  312.13   15.94
   4   2   1  338.34   12.57
   4  -2   1  361.18   13.61
   5  -2   1    6.98    2.43
   5  -2   1    5.67    1.25
  -5   2  -1    6.79    1.64
   5  -2   1    8.20    2.85
  -5  -2  -1    6.18    2.57
   5  -2   1    3.63    1.31
  -5  -2  -1    6.25    2.16
   5   2   1    5.74    1.59
   6  -2   1 2068.77   50.34
   6   2   1 1998.52   49.16
  -6  -2  -1 1995.41   57.98
  -6  -2  -1 1904.01   64.59
   6   2   1 1946.05   47.57
   6  -2   1 2010.27   57.84
   6  -2   1 2031.05   57.50
   7  -2   1   15.60    3.11
   7   2   1   14.56    1.46
   7  -2   1   16.14    2.06
  -7  -2  -1   14.87    3.81
   7  -2   1    6.81    2.59
  -7  -2  -1   34.42    7.23
   7   2   1   14.39    2.69
   7  -2   1   11.82    3.39
  -8  -2  -1 3027.10   83.89
   8  -2   1 2980.56   81.86
   8  -2   1 2947.79   82.54
   8   2   1 2915.84   71.98
  -8  -2  -1 2907.23   93.62
   8   2   1 2994.70   78.50
   8  -2   1 3085.07   84.12
   8  -2   1 3095.99   73.22
   9  -2   1   93.63   10.61
   9  -2   1   95.38    4.86
   9   2   1   92.99    6.06
  -9  -2  -1   99.85   13.38
  -9  -2  -1   79.59    8.21
   9  -2   1   86.44   10.34
   9  -2   1  101.60    7.11
  10  -2   1  480.55   23.80
  10  -2   1  483.46   19.48
  10  -2   1  478.20   24.36
  10   2   1  482.57   14.09
  10  -2   1  512.65   15.69
 -10  -2  -1  494.85   24.16
 -10  -2  -1  490.25   29.23
  10   2   1  488.34   17.81
 -11  -2  -1    7.21    3.82
  11  -2   1    5.55    2.50
  11   2   1    5.67    1.25
  11  -2   1    7.47    2.60
  11  -2   1    9.58    2.03
 -11  -2  -1    7.90    2.92
  12  -2   1   23.53    5.82
 -12  -2  -1   24.68    6.85
  12   2   1   36.30    4.58
  12  -2   1   33.81    7.05
 -12  -2  -1   29.10    6.48
  13  -2   1    7.77    2.74
  13  -2   1    5.65    2.03
 -13  -2  -1    1.58    1.69
 -13  -2  -1    6.65    2.72
  14  -2   1    0.06    1.53
 -14  -2  -1    0.90    1.81
 -14  -2  -1    0.11    1.75
  14  -2   1   -1.56    1.74
  15  -2   1    1.98    1.98
  15  -2   1   -0.14    1.91
 -15  -2  -1    0.36    1.98
 -15   2  -1    2.87    2.12
 -15   2  -1   -0.90    1.45
 -15  -2  -1    4.37    2.28
 -16  -2  -1   88.69   13.55
 -16  -2  -1   88.83   17.18
 -16   2  -1   94.79   14.24
 -16   2  -1   72.94   13.02
  16  -2   1   97.98   13.52
  16  -2   1   79.17   11.89
 -17  -2  -1    3.42    5.48
  17  -2   1   -1.05    2.46
 -17   2  -1    9.28    5.84
 -17  -2  -1    1.38    4.03
  17  -2   1    5.52    2.65
 -17   2  -1    0.76    3.64
  18  -2   1    9.78    5.60
 -18   2  -1   11.62    5.92
 -18  -2  -1   14.44    8.02
 -18  -2  -1   17.87    7.87
 -18   2  -1    4.29    4.76
  18  -2   1    5.14    4.94
  19  -2   1   -3.55    4.14
 -19  -2  -1   -4.11    5.75
  19  -2   1    2.64    4.95
 -18  -3   1   23.45    9.34
  18  -3  -1   21.44    7.85
  18  -3  -1   29.65    9.89
 -17   3   1   13.95    6.42
  17  -3  -1    7.56    6.06
 -17  -3   1    8.22    7.22
  17  -3  -1    2.28    5.28
 -17  -3   1    9.93    8.02
 -16  -3   1    1.40    3.11
  16  -3  -1    6.34    5.77
 -16  -3   1    3.93    5.77
  16  -3  -1    1.53    3.97
  15  -3  -1    7.53    3.05
 -15  -3   1   14.41    8.00
  15  -3  -1   11.48    3.28
 -15  -3   1   13.65    4.73
  14  -3  -1   46.28    8.83
 -14  -3   1   57.07    9.86
  14  -3  -1   87.64   13.52
 -14  -3   1   60.96   13.51
 -13  -3   1   -0.23    2.00
 -13  -3   1    4.53    2.15
  13  -3  -1    1.61    1.66
  13  -3  -1    3.81    2.25
 -12  -3   1   93.56   13.29
  12   3  -1   85.06    6.94
  12  -3  -1   75.13   12.01
  12  -3  -1   71.20   11.08
  11   3  -1  331.64   15.77
  11  -3  -1  301.92   20.94
  11  -3  -1  306.79   21.14
 -11  -3   1  304.33   20.46
  10  -3  -1 1128.71   44.30
  10  -3  -1 1014.61   42.35
  10   3  -1 1053.62   36.04
 -10  -3   1 1040.64   42.16
 -10  -3   1 1089.47   47.31
   9  -3  -1  706.32   32.09
   9   3  -1  696.99   26.46
  -9  -3   1  644.44   33.45
  -9  -3   1  649.59   30.12
   9  -3  -1  680.86   31.98
   9  -3  -1  700.27   20.94
   9  -3  -1  688.50   23.97
   8  -3  -1 1087.12   30.29
  -8  -3   1 1094.56   39.93
   8  -3  -1 1010.00   40.65
   8  -3  -1 1111.67   33.81
   8  -3  -1 1013.74   40.28
  -8  -3   1 1008.19   43.31
   7  -3  -1  217.55   10.06
  -7  -3   1  183.90   13.37
  -7  -3   1  183.65   15.28
   7  -3  -1  189.77   14.53
   7  -3  -1  190.42   14.39
   7  -3  -1  206.31   10.98
   6  -3  -1    6.53    2.63
   6  -3  -1   10.73    2.32
   6  -3  -1   12.86    4.09
  -6  -3   1   14.98    4.16
   6   3  -1   15.64    1.33
  -6  -3   1    9.18    3.17
  -6  -3   1    8.49    2.67
   6  -3  -1   10.36    2.31
   5  -3  -1   72.54    9.37
  -5  -3   1   78.36    9.39
   5  -3  -1   76.65    9.49
  -5  -3   1   74.21    6.93
   5  -3  -1   71.33    5.62
  -5  -3   1   66.30    9.86
   5  -3  -1   73.99    6.33
   5   3  -1   70.09    4.47
   4  -3  -1  486.47   18.46
   4  -3  -1  473.48   19.67
   4  -3  -1  461.65   22.06
  -4  -3   1  474.69   19.97
  -4  -3   1  453.01   23.47
  -4  -3   1  433.85   20.81
   4   3  -1  463.42   16.09
   4  -3  -1  504.26   22.78
  -3  -3   1  220.69   10.17
   3  -3  -1  207.57   13.34
  -3  -3   1  195.48   12.88
   3  -3  -1  227.26   11.69
  -3  -3   1  197.51   11.49
   3  -3  -1  217.61   13.63
  -3  -3   1  198.69   14.27
   3  -3  -1  207.92   12.07
   2  -3  -1   96.11    7.98
  -2  -3   1   95.19    7.29
  -2  -3   1  105.51    9.92
  -2  -3   1   94.36    6.75
   2  -3  -1   93.90    8.24
   2  -3  -1  100.06    8.59
   2  -3  -1  100.46    7.58
  -2  -3   1  103.95    8.74
   1  -3  -1   20.03    3.96
   1  -3  -1   16.16    3.62
   1  -3  -1   20.90    4.35
   1  -3  -1   15.46    3.74
   1  -3  -1   24.17    4.46
  -1  -3   1   19.76    3.58
  -1  -3   1   16.36    3.65
   1  -3  -1   15.21    3.62
  -1  -3   1   23.43    5.08
  -1  -3   1   25.00    4.18
   0  -3   1   24.51    4.06
   0  -3  -1   14.64    3.66
   0  -3  -1   12.78    3.48
   0  -3  -1   28.59    5.23
   0  -3   1   19.60    4.32
   0  -3   1   22.00    4.11
   0  -3  -1   26.91    4.56
   0  -3  -1   15.22    3.28
   0  -3   1   14.96    3.85
   0  -3  -1   28.31    4.87
  -1  -3  -1   26.92    4.83
  -1  -3  -1   42.68    5.55
   1  -3   1   45.73    6.40
   1  -3   1   31.89    5.40
  -1  -3  -1   45.23    6.28
   1  -3   1   38.33    6.78
  -1  -3  -1   37.87    6.56
  -2  -3  -1   67.29    7.95
   2  -3   1   59.99    7.74
  -2  -3  -1   66.05    6.44
  -2  -3  -1   66.22    8.85
   2  -3   1   62.62    7.37
   2  -3   1   66.76    8.39
   3  -3   1  451.86   21.38
  -3  -3  -1  467.85   22.81
  -3  -3  -1  461.82   20.50
   3  -3   1  454.91   19.38
   3  -3   1  475.83   21.94
  -3  -3  -1  463.48   20.75
   4  -3   1 2010.30   54.76
  -4  -3  -1 1968.94   58.04
  -4  -3  -1 1990.38   62.04
   4  -3   1 1979.69   59.52
  -4  -3  -1 1939.56   57.41
   4  -3   1 1981.68   59.60
  -5  -3  -1  763.33   29.64
   5  -3   1  797.68   27.09
  -5  -3  -1  780.09   32.98
  -5   3  -1  796.32   24.58
   5   3   1  774.73   23.46
   5  -3   1  783.63   31.77
   5  -3   1  767.16   31.37
  -6  -3  -1 1095.99   42.63
   6   3   1 1131.63   30.25
   6  -3   1 1162.10   41.77
  -6   3  -1 1104.82   31.70
   6  -3   1 1130.41   32.40
  -6  -3  -1 1091.44   38.83
   6  -3   1 1150.13   34.77
   6  -3   1 1087.72   40.61
   7  -3   1  173.24   13.81
  -7  -3  -1  159.23   14.00
   7  -3   1  184.63   10.41
   7  -3   1  187.77   14.52
   7  -3   1  196.58    8.65
  -7  -3  -1  170.87   12.48
  -8  -3  -1   14.08    3.57
   8  -3   1   12.60    4.22
   8  -3   1   11.03    1.68
   8  -3   1   12.09    3.70
  -8  -3  -1    7.61    2.88
   8  -3   1   10.74    2.08
  -9  -3  -1  101.58   10.30
   9  -3   1   91.22   12.29
   9  -3   1  111.93    7.18
   9   3   1   94.71    6.62
   9  -3   1  105.23   12.92
  -9  -3  -1  102.73   14.14
 -10  -3  -1  470.98   25.94
  10  -3   1  452.30   26.10
  10  -3   1  484.63   17.94
  10   3   1  462.87   18.01
  10  -3   1  441.21   25.21
 -11  -3  -1  157.71   20.90
 -11  -3  -1  162.90   14.61
  11  -3   1  153.94   14.25
  11  -3   1  172.88   15.45
 -12  -3  -1  133.09   16.06
 -12  -3  -1  160.25   21.57
  12  -3   1  118.22   14.89
  12  -3   1  127.60   15.55
  13  -3   1   -0.15    1.65
 -13  -3  -1    0.04    2.03
 -13  -3  -1    4.27    2.27
  13  -3   1    1.48    1.72
 -14  -3  -1    0.75    2.60
 -14  -3  -1   -1.27    2.20
  14  -3   1   -3.09    2.02
  14  -3   1   -1.47    2.01
 -15  -3  -1    1.98    5.24
  15  -3   1    5.69    3.80
 -15  -3  -1    8.29    3.04
  15  -3   1    5.70    2.47
  16  -3   1    8.90    5.28
 -16  -3  -1    1.80    5.78
 -16  -3  -1   10.51    6.17
  16  -3   1    6.83    5.95
  17  -3   1   44.46   11.31
  17  -3   1   28.99    9.17
 -17  -3  -1   37.92   11.54
 -17   3  -1   56.49   12.08
 -17   3  -1   56.29   12.48
 -17  -3  -1   52.57   15.52
  18  -3   1  161.17   21.25
  18  -3   1  168.08   21.22
 -18  -3  -1  164.99   24.24
  16  -4  -1   -1.84    4.42
  15  -4  -1   11.67    6.93
  15  -4  -1    8.47    6.10
 -15  -4   1    5.16    4.80
  14  -4  -1   15.17    7.85
  14  -4  -1    6.99    5.65
 -14  -4   1    8.52    6.10
  13  -4  -1  292.71   24.83
  13  -4  -1  318.87   25.49
 -13  -4   1  318.10   29.44
 -13  -4   1  280.78   21.37
  12  -4  -1   27.48    6.87
  12  -4  -1   28.70    7.68
 -12  -4   1   26.90    7.90
 -12  -4   1   32.98    6.94
 -11  -4   1  495.69   33.16
  11  -4  -1  486.77   29.74
 -11  -4   1  411.85   25.58
  11  -4  -1  442.18   28.64
 -10  -4   1   13.98    5.20
  10  -4  -1   18.77    5.38
  10  -4  -1   10.31    3.57
 -10  -4   1   16.33    3.44
   9  -4  -1   40.05    8.84
  -9  -4   1   18.64    3.81
   9  -4  -1   24.27    5.91
  -9  -4   1   35.80    8.75
  -8  -4   1   45.16    7.22
  -8  -4   1   30.06    7.34
   8  -4  -1   40.55    8.25
   8  -4  -1   50.59    9.52
  -7  -4   1 1216.43   51.95
   7  -4  -1 1302.01   38.95
   7  -4  -1 1247.41   48.79
  -7  -4   1 1231.47   44.92
   7  -4  -1 1204.28   48.48
   7  -4  -1 1306.45   41.41
   6  -4  -1   49.61    6.78
  -6  -4   1   41.66    9.13
   6  -4  -1   65.80   10.35
   6  -4  -1   51.53    9.56
  -6  -4   1   66.99    9.12
  -6  -4   1   46.78    8.54
   6  -4  -1   59.45    5.52
   5  -4  -1  809.03   35.44
   5  -4  -1  837.47   31.31
  -5  -4   1  812.82   34.81
   5  -4  -1  808.72   29.10
  -5  -4   1  765.06   37.43
   5  -4  -1  781.56   35.03
  -5  -4   1  785.15   31.60
   4  -4  -1    7.62    2.87
   4  -4  -1    5.79    1.69
  -4  -4   1    5.52    2.23
  -4  -4   1    6.22    1.83
  -4  -4   1   -0.72    1.04
   4  -4  -1    3.31    1.10
   4  -4  -1    2.59    1.72
   3  -4  -1   11.29    2.61
  -3  -4   1    6.07    2.73
  -3  -4   1   16.52    3.48
   3  -4  -1   14.23    3.60
  -3  -4   1   13.47    4.16
   3  -4  -1   15.31    4.34
  -2  -4   1    1.19    0.95
  -2  -4   1    1.26    1.28
  -2  -4   1    1.28    1.03
   2  -4  -1    0.81    1.16
   2  -4  -1    2.48    1.37
  -2  -4   1    0.28    1.33
  -1  -4   1    3.94    2.52
  -1  -4   1    7.12    2.70
  -1  -4   1    2.71    1.23
   1  -4  -1    5.29    1.66
  -1  -4   1    1.67    1.11
   1  -4  -1    7.18    2.25
   1  -4  -1    3.37    1.28
   0  -4   1   -0.40    0.99
   0  -4   1    0.79    1.40
   0  -4  -1   -0.87    1.05
   0  -4   1   -0.80    1.33
   0  -4  -1    2.50    1.58
   0  -4  -1   -0.47    1.04
   0  -4  -1    0.15    1.08
   1  -4   1  436.70   21.87
   1  -4   1  408.64   23.67
   1  -4   1  433.02   21.76
  -1  -4  -1  436.14   21.96
  -1  -4  -1  413.49   20.92
  -1  -4  -1  439.93   24.01
  -2  -4  -1   57.68    8.33
   2  -4   1   72.16    9.62
  -2  -4  -1   65.44   10.05
   2  -4   1   56.66    8.14
  -2  -4  -1   45.21    7.47
  -3  -4  -1  463.45   23.65
   3  -4   1  456.69   23.91
   3  -4   1  457.05   21.98
  -3  -4  -1  459.98   22.85
  -3  -4  -1  472.03   26.16
  -4  -4  -1   16.93    3.79
   4  -4   1   16.16    4.08
   4  -4   1   14.50    4.35
  -4  -4  -1   16.92    4.41
   4  -4   1   21.88    5.83
  -5  -4  -1  122.38   14.73
  -5  -4  -1  122.50   10.98
   5  -4   1  126.55   14.33
   5  -4   1  128.39   11.98
   5  -4   1  133.11   10.17
  -6  -4  -1  113.42   10.67
  -6  -4  -1   86.65   12.68
   6  -4   1  101.01    8.50
   6  -4   1   94.53   13.05
   6  -4   1   94.44   12.78
   7  -4   1 1301.29   40.28
   7  -4   1 1124.85   46.92
  -7  -4  -1 1143.61   44.56
   7  -4   1 1198.82   47.70
  -7  -4  -1 1147.78   49.59
   8  -4   1   28.51    7.11
  -8  -4  -1   30.02    6.85
   8  -4   1   22.36    5.38
  -8  -4  -1   24.01    4.68
   8  -4   1   40.21    5.43
  -9  -4  -1  888.66   44.22
   9  -4   1  819.76   39.67
  -9  -4  -1  850.50   38.19
   9  -4   1  908.57   41.70
  10  -4   1    8.46    3.73
 -10  -4  -1    5.04    2.17
  10  -4   1    3.05    1.97
 -10  -4  -1    5.16    2.15
 -11  -4  -1    4.33    2.60
 -11  -4  -1    4.08    2.31
  11  -4   1   -2.35    2.00
  11  -4   1    3.91    2.26
  12  -4   1   -0.88    2.16
 -12  -4  -1   -0.19    2.53
  12  -4   1   -0.53    1.96
 -12  -4  -1    0.62    2.77
  13  -4   1   12.83    6.04
 -13  -4  -1   13.78    4.23
  13  -4   1   18.09    7.36
 -13  -4  -1   29.65   10.97
  14  -4   1    3.39    5.17
 -14  -4  -1    3.27    3.50
  14  -4   1    1.07    4.28
 -14  -4  -1    0.34    4.38
  15  -4   1   35.64   10.46
 -15  -4  -1   37.92   10.65
  15  -4   1   27.75    9.36
 -15  -4  -1   22.94    8.56
 -16  -4  -1    9.82    8.77
  16  -4   1   11.82    6.79
  13  -5  -1    4.43    5.28
  12  -5  -1   25.76    8.61
  12  -5  -1   18.34    8.93
 -12  -5   1    7.98    5.75
 -11  -5   1  168.35   25.16
  11  -5  -1  185.50   22.43
  11  -5  -1  187.15   23.34
 -10  -5   1  114.21   20.39
  10  -5  -1  111.36   17.51
  10  -5  -1   99.15   17.00
   9  -5  -1  800.66   42.53
  -9  -5   1  850.79   48.14
   9  -5  -1  853.54   44.22
  -9  -5   1  844.24   38.77
   8  -5  -1  167.36   19.29
  -8  -5   1  150.30   21.55
  -8  -5   1  180.91   14.41
   8  -5  -1  146.27   18.65
   7  -5  -1  108.77   15.65
  -7  -5   1   92.30   15.81
   7  -5  -1  152.27   17.84
  -7  -5   1  112.11   10.65
  -6  -5   1    4.60    2.06
   6  -5  -1    0.17    1.81
  -6  -5   1    2.28    2.20
   6  -5  -1    0.91    1.88
   6  -5  -1    1.94    1.70
   5  -5  -1   94.18   13.89
  -5  -5   1   98.93   13.86
  -5  -5   1   91.67   14.58
   5  -5  -1  106.98   14.23
   5  -5  -1  104.50    9.09
  -5  -5   1  108.21   10.16
   4  -5  -1   60.27   10.39
  -4  -5   1   46.08    7.24
   4  -5  -1   48.37    8.93
   4  -5  -1   52.03    7.75
  -4  -5   1   47.51    9.46
  -4  -5   1   26.34    6.10
  -3  -5   1  128.96   16.86
  -3  -5   1  136.51   10.84
   3  -5  -1  143.30   11.58
  -3  -5   1  115.74   14.74
   3  -5  -1  138.39   13.03
  -2  -5   1    9.79    3.57
   2  -5  -1    3.89    1.97
  -2  -5   1    6.18    1.75
  -2  -5   1    7.44    2.91
   2  -5  -1   11.77    3.01
  -1  -5   1    6.68    3.15
  -1  -5   1    7.51    1.83
  -1  -5   1    2.11    1.94
   1  -5  -1    7.19    2.43
   1  -5  -1    9.26    2.00
   0  -5   1    4.40    1.70
   0  -5   1    0.22    1.90
   0  -5   1    1.28    1.59
   0  -5  -1    3.73    1.93
   0  -5  -1    0.86    1.83
  -1  -5  -1   -0.78    1.65
   1  -5   1   -2.85    1.52
  -1  -5  -1   -0.32    1.79
   1  -5   1   -1.07    1.61
  -1  -5  -1    4.19    1.63
   2  -5   1   12.23    3.49
   2  -5   1    6.95    2.24
  -2  -5  -1   10.04    2.63
  -2  -5  -1   19.38    4.95
  -3  -5  -1  317.42   22.89
  -3  -5  -1  332.52   20.24
   3  -5   1  296.31   20.36
   3  -5   1  319.84   19.74
  -4  -5  -1  187.09   17.05
   4  -5   1  213.30   16.90
   4  -5   1  201.43   14.66
  -4  -5  -1  212.41   15.59
   5  -5   1  783.74   38.21
   5  -5   1  844.88   34.21
  -5  -5  -1  779.63   35.42
  -5  -5  -1  760.89   40.25
  -6  -5  -1  169.13   14.23
  -6  -5  -1  155.38   19.05
   6  -5   1  178.06   13.07
   6  -5   1  169.73   15.82
  -7  -5  -1   89.86   14.30
  -7  -5  -1  112.45   13.82
   7  -5   1   99.70   15.04
   7  -5   1  112.34   15.03
  -8  -5  -1   -0.19    2.43
   8  -5   1    4.80    3.03
   8  -5   1    1.12    2.20
  -8  -5  -1    1.02    2.41
   9  -5   1   89.62   15.43
   9  -5   1  111.29   17.06
  -9  -5  -1   89.24   13.04
  -9  -5  -1  107.43   17.24
 -10  -5  -1   47.61   12.71
 -10  -5  -1   54.26    8.96
  10  -5   1   56.26   13.08
  10  -5   1   82.24   15.68
 -11  -5  -1  239.19   19.66
  11  -5   1  251.79   24.14
 -11  -5  -1  254.63   30.03
  11  -5   1  255.74   23.81
 -12  -5  -1   14.02    5.49
 -12  -5  -1   33.32    9.27
  12  -5   1   11.95    7.11
  12  -5   1   20.02    8.89
 -13  -5  -1    5.05    8.14
   9  -6  -1    9.37    7.88
  -8  -6   1  107.35   20.28
   8  -6  -1  123.63   19.62
  -7  -6   1   68.70   15.18
   7  -6  -1   42.13   10.62
   6  -6  -1  413.71   30.29
  -6  -6   1  436.36   33.48
   5  -6  -1   42.14   10.74
  -5  -6   1   14.86    6.78
  -4  -6   1  107.95   18.86
   4  -6  -1  117.92   17.06
  -3  -6   1    2.67    5.68
  -2  -6   1    2.10    5.73
  -2  -6   1    9.10    3.78
  -1  -6   1    0.08    2.34
   0  -6   1   23.15    4.81
   1  -6   1   37.06    6.29
   1  -6   1   36.99    6.86
   2  -6   1  142.33   12.93
  -2  -6  -1  134.63   18.68
   2  -6   1  129.76   15.36
  -3  -6  -1   15.17    6.36
   3  -6   1   12.24    3.05
   3  -6   1    6.82    2.73
   4  -6   1   44.09    6.43
  -4  -6  -1   50.97   11.85
   4  -6   1   76.21   13.45
  -5  -6  -1    2.60    5.07
   5  -6   1   -1.17    4.11
  -6  -6  -1  267.67   25.52
   6  -6   1  257.35   23.39
   7  -6   1   47.45   11.31
  -7  -6  -1   55.45   12.96
   8  -6   1  464.54   33.29
  -8  -6  -1  485.11   36.91
 -20   0   2  336.59   27.15
 -19   0   2    5.43    4.95
 -19   0   2   -0.21    3.83
 -18   0   2  794.72   44.73
  18   0  -2  852.52   36.30
 -18   0   2  841.93   41.47
 -17   0   2    2.42    1.71
 -17   0   2    3.04    2.18
  17   0  -2    0.43    1.94
  17   0  -2    0.95    1.89
  16   0  -2   86.05    8.37
  16   0  -2   91.38   10.95
 -16   0   2   88.33   13.60
 -16   0   2   91.94   12.55
  15   0  -2   -1.11    1.50
 -15   0   2    0.61    1.24
  15   0  -2    1.84    1.42
 -15   0   2   -1.25    1.42
  15   0  -2    3.55    1.46
  14   0  -2  350.20   17.19
 -14   0   2  336.92   20.74
 -14   0   2  316.29   21.95
  13   0  -2   -1.22    1.07
  13   0  -2   -0.08    1.24
 -13   0   2    3.67    1.64
 -13   0   2    0.01    1.07
  12   0  -2  331.44   15.85
 -12   0   2  336.91   19.55
 -12   0   2  327.83   20.90
  12   0  -2  338.82   18.33
  11   0  -2   -0.93    0.77
  11   0  -2   -0.82    0.93
 -11   0   2   -0.92    0.89
  10   0  -2   -0.22    0.71
  10   0  -2    0.60    0.81
 -10   0   2    0.46    0.80
   9   0  -2   -0.31    0.80
  -9   0   2   -0.45    0.61
   9   0  -2   -0.58    0.73
   9   0  -2   -0.58    0.66
   8   0  -2   85.42    6.04
   8   0  -2   83.40    5.10
   8   0  -2   81.71    6.63
  -8   0   2   77.45    7.55
   7   0  -2    1.83    0.84
  -7   0   2   -0.11    1.23
  -7   0   2    0.89    0.96
   7   0  -2    1.30    0.81
   7   0  -2    0.70    0.56
  -6   0   2 2991.75   69.99
   6   0  -2 2939.95   67.12
   6   0  -2 2840.84   76.82
  -6   0   2 2859.12   80.62
   6   0  -2 2920.06   70.07
   5   0  -2    1.65    1.02
  -5   0   2    0.21    0.71
  -5   0   2   -0.31    0.75
   5   0  -2   -0.68    0.51
   5   0  -2    1.37    0.85
   4   0  -2 5470.22  118.53
  -4   0   2 5304.35  118.94
  -4   0   2 5336.25  133.07
  -4   0   2 5457.89  120.76
  -4   0   2 5138.59  136.46
   4   0  -2 5118.85  120.75
   3   0  -2    2.02    0.77
   3   0  -2    0.17    0.70
  -3   0   2    0.52    0.76
  -3   0   2    0.20    0.27
  -3   0   2    1.98    0.97
   3   0  -2    0.38    0.47
  -3   0   2    0.47    0.45
   1   0  -2    8.07    1.21
  -1   0   2    4.24    1.17
   1   0  -2    2.77    1.54
  -1   0   2    0.11    1.38
   1   0   2    0.70    0.38
  -1   0  -2    1.23    0.50
   2   0   2 5580.86  127.82
  -2   0  -2 5527.18  124.92
  -2   0  -2 5472.58  129.93
  -2   0  -2 5598.59  128.86
  -2   0  -2 5240.01  130.17
   2   0   2 5518.11  129.79
   3   0   2    1.92    1.29
  -3   0  -2   -0.25    0.99
   3   0   2    1.28    0.80
   3   0   2    3.53    1.36
  -3   0  -2   -0.40    0.70
  -3   0  -2    0.34    0.73
   3   0   2    1.53    0.80
  -4   0  -2   80.40    5.13
   4   0   2   89.64    4.42
   4   0   2   82.85    4.73
   4   0   2   88.97    5.36
  -4   0  -2   86.23    5.31
  -4   0  -2   93.17    4.69
  -5   0  -2   -0.98    0.88
  -5   0  -2   -1.89    1.16
   5   0   2   -1.20    0.81
   5   0   2    1.32    1.32
   5   0   2    0.57    1.06
  -5   0  -2    1.26    1.63
  -6   0  -2   88.39    6.26
  -6   0  -2   85.23    6.36
   6   0   2   86.92    5.82
   6   0   2   97.44    6.40
   6   0   2   83.66    5.15
  -6   0  -2   84.07    5.21
   7   0   2   -0.71    1.17
   7   0   2    0.69    0.51
  -7   0  -2   -0.38    0.54
  -7   0  -2    1.09    0.82
   7   0   2    1.51    0.90
  -8   0  -2  952.13   35.41
   8   0   2  919.14   30.17
  -8   0  -2  908.70   31.15
   8   0   2  958.43   27.85
   9   0   2   -0.12    0.59
  -9   0  -2    0.79    0.79
  -9   0  -2    0.32    0.87
 -10   0  -2 1655.74   56.19
  10   0   2 1608.48   44.78
 -10   0  -2 1549.23   49.70
  10   0   2 1599.73   46.52
 -11   0  -2    2.15    1.43
  11   0   2    0.02    0.85
  11   0   2    0.58    0.89
 -11   0  -2    0.67    0.95
  12   0   2   39.37    6.05
 -12   0  -2   41.14    7.20
 -12   0  -2   48.90    9.39
  12   0   2   40.69    5.91
  13   0   2   -1.45    1.05
 -13   0  -2   -0.54    1.18
 -13   0  -2    1.90    1.65
  13   0   2    0.29    1.07
 -14   0  -2  619.11   34.11
  14   0   2  610.44   25.65
 -14   0  -2  584.13   29.02
  14   0   2  555.72   23.99
  15   0   2    1.88    1.48
  15   0   2   -0.60    1.46
 -15   0  -2    2.33    1.90
 -15   0  -2    1.10    1.67
 -16   0  -2  620.49   36.71
  16   0   2  602.18   26.52
 -16   0  -2  645.91   32.77
 -17   0  -2    5.56    4.19
 -17   0  -2    2.63    2.66
 -18   0  -2   70.00   15.06
 -18   0  -2   75.67   14.04
 -19   0  -2    2.79    4.07
 -19   0  -2    1.22    5.52
  19  -1  -2    0.44    3.73
 -19  -1   2    1.90    3.04
 -19   1   2    3.27    3.41
 -19   1   2    9.34    6.45
 -19  -1   2    4.81    4.90
 -18   1   2   65.65   12.96
 -18   1   2   70.54   13.93
 -18  -1   2   97.65   14.99
 -18  -1   2   84.87   16.97
  18  -1  -2   57.20    8.97
 -17  -1   2  200.38   20.95
  17  -1  -2  208.96   15.10
 -17   1   2  186.78   17.20
  17  -1  -2  184.13   15.59
 -17   1   2  223.92   20.16
 -17  -1   2  202.74   17.15
  17   1  -2  199.02   13.58
  16   1  -2  490.98   24.90
 -16  -1   2  463.96   31.74
  16  -1  -2  510.99   25.45
 -16   1   2  505.36   30.54
 -16   1   2  489.51   28.94
  16  -1  -2  507.59   26.81
 -16  -1   2  476.40   27.46
 -15   1   2  522.87   29.69
 -15  -1   2  438.95   30.17
 -15  -1   2  523.75   27.94
  15   1  -2  520.83   24.83
  15  -1  -2  561.04   26.01
  15  -1  -2  481.25   25.72
  15  -1  -2  531.63   25.78
 -14   1   2  317.80   21.35
 -14  -1   2  333.60   24.28
  14  -1  -2  340.40   19.47
  14  -1  -2  350.50   19.41
  14   1  -2  360.28   19.04
 -14  -1   2  347.82   21.21
  14  -1  -2  324.42   19.58
  13  -1  -2   71.37    9.14
 -13  -1   2   60.73   11.31
  13   1  -2   66.96    8.36
  13  -1  -2   76.23    9.83
 -13  -1   2   68.64    9.82
  13  -1  -2   70.88    9.00
 -13   1   2   69.20   10.32
 -12  -1   2    3.49    2.03
 -12  -1   2    1.45    1.24
  12  -1  -2    2.26    1.17
  12   1  -2    1.21    0.80
  12   1  -2    2.84    1.25
  12  -1  -2    2.39    1.34
 -12   1   2    2.68    1.64
  12  -1  -2    6.00    1.78
 -11   1   2    0.33    0.90
  11   1  -2   -0.57    0.76
 -11  -1   2   -1.42    0.81
 -11  -1   2    0.96    0.97
  11   1  -2    0.95    0.67
  11  -1  -2    0.52    0.75
  11  -1  -2   -0.27    0.90
  11  -1  -2    0.71    1.01
  11  -1  -2   -0.46    0.83
  10  -1  -2   -0.62    0.78
  10   1  -2   -0.49    0.78
  10   1  -2   -0.61    0.55
  10  -1  -2   -1.87    0.70
 -10  -1   2    0.77    1.18
 -10  -1   2    1.93    0.90
 -10   1   2    0.31    0.71
  10  -1  -2    0.10    0.56
 -10  -1   2    0.75    0.88
  10  -1  -2    1.73    1.12
   9  -1  -2   58.93    7.27
  -9  -1   2   62.84    6.25
   9   1  -2   53.02    3.51
   9  -1  -2   52.84    6.93
   9  -1  -2   56.08    6.88
  -9  -1   2   59.47    9.10
   9   1  -2   57.67    5.34
  -9  -1   2   55.40    3.86
  -8  -1   2  512.18   14.79
  -8  -1   2  468.01   23.66
   8  -1  -2  502.99   20.60
   8   1  -2  477.08   14.23
   8  -1  -2  515.42   20.58
   8   1  -2  517.36   19.77
   8  -1  -2  499.81   20.21
  -8  -1   2  507.11   20.29
  -7  -1   2  350.72   15.47
   7   1  -2  381.85   15.61
   7  -1  -2  379.59   16.58
  -7  -1   2  348.83   18.88
   7  -1  -2  379.56   16.17
   7  -1  -2  373.67   16.14
  -7  -1   2  395.38   11.11
  -6  -1   2  280.48   15.25
   6  -1  -2  282.78   12.84
  -6  -1   2  277.58   11.93
   6   1  -2  277.12   12.41
   6  -1  -2  261.23   12.79
  -6  -1   2  267.47   12.03
   5  -1  -2  111.92    7.42
  -5  -1   2  113.09    8.50
   5  -1  -2  121.75    7.30
  -5  -1   2  115.81    6.64
  -5   1   2  125.27    6.87
  -5  -1   2  108.36    6.67
  -4  -1   2 1114.53   36.69
   4  -1  -2 1148.82   32.67
  -4   1   2 1164.13   32.64
   4  -1  -2 1118.29   31.77
   4   1  -2 1135.11   31.25
   4  -1  -2 1125.13   32.55
  -4  -1   2 1159.52   31.45
  -4   1   2 1192.86   32.11
  -4  -1   2 1117.27   31.24
  -3   1   2 4272.24   96.91
  -3   1   2 4191.55  104.03
   3   1  -2 4108.16   94.44
  -3   1   2 4132.86   99.62
  -3  -1   2 3893.11   97.73
   3   1  -2 4163.61  107.98
   3  -1  -2 4068.34   96.66
  -3   1   2 4041.88   92.64
   3  -1  -2 4074.86  100.20
  -3  -1   2 3998.84   94.67
   3  -1  -2 4036.21   95.52
   2   1  -2 2181.58   52.99
  -2   1   2 2191.53   54.66
   2  -1  -2 2220.75   53.18
  -2  -1   2 2161.50   53.18
  -2   1   2 2204.13   54.18
  -2  -1   2 2170.70   53.57
  -2   1   2 2175.71   57.30
  -2  -1   2 2172.50   53.34
  -2   1   2 2190.62   50.37
  -2   1   2 2188.42   55.32
   2   1  -2 2202.02   60.64
   2   1  -2 2141.82   52.69
   2  -1  -2 2144.51   54.03
   2   1  -2 2196.91   52.81
  -1  -1   2 2207.66   53.79
   1   1  -2 2161.38   53.45
  -1   1   2 2168.06   56.76
  -1  -1   2 2184.99   53.16
  -1  -1   2 2188.69   52.75
   1   1  -2 2166.40   61.11
  -1   1   2 2220.10   53.62
   1   1  -2 2211.92   53.27
  -1   1   2 2202.77   51.05
   1  -1  -2 2149.25   54.42
  -1   1   2 2145.78   54.35
   1  -1  -2 2164.14   52.38
   1   1  -2 2219.35   55.79
   1  -1  -2 2220.84   53.79
   1  -1  -2 2265.97   55.76
  -1   1   2 2213.15   53.76
   0   1   2 3448.92   87.64
   0   1   2 3751.10   87.97
   0  -1  -2 3771.64   85.51
   0   1   2 3829.08   84.54
   0  -1  -2 3709.16   88.63
   0   1   2 3784.75   84.60
   0   1   2 3775.32   86.25
   0   1  -2 3892.15   88.93
   0   1  -2 3785.76   90.14
   0   1   2 3750.66   90.04
   0  -1  -2 3656.83   90.74
   0   1  -2 3641.00   87.43
   0  -1   2 3678.89   90.24
   0  -1   2 3687.99   89.16
   0   1  -2 3498.85   98.49
  -1  -1  -2  515.56   17.51
   1  -1   2  514.15   18.48
  -1  -1  -2  531.98   14.29
  -1   1  -2  546.17   17.78
  -1   1  -2  532.41   18.04
   1   1   2  507.09   13.82
  -1  -1  -2  526.66   16.03
  -1   1  -2  529.60   16.60
   1   1   2  523.92   16.96
   1  -1   2  523.91   16.84
  -1   1  -2  528.11   16.61
   2  -1   2    0.16    0.54
   2   1   2    0.63    0.26
  -2   1  -2    0.14    0.65
  -2  -1  -2    1.44    0.77
  -2  -1  -2    0.01    0.35
  -2   1  -2    0.10    0.81
   2   1   2    0.41    0.97
   2  -1   2    0.38    0.45
   2  -1   2    0.65    0.55
  -2  -1  -2   -0.48    0.35
  -2   1  -2    1.77    0.93
  -2   1  -2    0.52    0.25
   2   1   2    0.91    0.89
   2   1   2    0.10    0.61
   3   1   2   83.75    5.50
   3   1   2   89.31    6.04
  -3   1  -2   86.68    5.49
   3  -1   2   82.13    5.48
  -3  -1  -2   78.21    5.97
  -3  -1  -2   81.04    5.62
  -3   1  -2   89.93    6.16
   3  -1   2   76.88    5.68
  -3  -1  -2   79.88    5.81
   3  -1   2   83.31    5.58
   3   1   2   74.96    5.78
   4   1   2  169.76    5.96
   4  -1   2  175.33    8.84
   4   1   2  175.68    9.57
   4  -1   2  162.08    8.71
   4   1   2  183.48    9.82
  -4  -1  -2  188.52   10.64
   4  -1   2  180.13    9.71
  -4  -1  -2  176.97    9.15
  -5  -1  -2    2.30    1.13
   5   1   2    2.10    0.86
   5  -1   2    1.82    0.82
   5   1   2    0.96    0.42
   5  -1   2    0.31    0.46
  -5  -1  -2    1.61    1.04
   6   1   2  121.00    6.21
   6  -1   2  122.63    7.99
  -6  -1  -2  109.81    7.81
  -6  -1  -2  132.51   10.07
   6  -1   2  115.74    7.65
   6  -1   2  122.18    5.20
   6  -1   2  120.15    8.34
   6   1   2  114.62    5.27
  -7  -1  -2   86.94    8.74
   7   1   2   87.65    5.41
  -7  -1  -2   84.53    6.98
   7  -1   2   91.65    7.51
   7  -1   2   82.33    4.65
   7  -1   2   84.98    6.81
   7  -1   2  101.22    7.50
   7   1   2   84.39    4.83
   8   1   2   25.63    2.68
   8  -1   2   22.90    4.46
  -8  -1  -2   26.15    4.81
   8  -1   2   35.13    5.56
   8  -1   2   26.50    2.69
   8   1   2   27.68    3.61
  -8  -1  -2   30.35    6.44
   8  -1   2   23.69    4.75
   9   1   2    0.48    0.74
   9   1   2   -0.29    0.57
   9  -1   2    1.35    1.09
   9  -1   2    2.07    0.93
  -9  -1  -2   -0.07    0.88
  -9  -1  -2    1.12    0.78
   9  -1   2    2.01    0.78
   9  -1   2    0.55    0.73
 -10  -1  -2  158.72   11.58
 -10  -1  -2  157.43   14.28
  10  -1   2  174.81   12.40
  10  -1   2  188.45    9.51
  10   1   2  175.27    9.36
  10  -1   2  147.22   10.73
  10  -1   2  178.01   11.62
  11  -1   2  724.48   29.05
 -11  -1  -2  687.03   34.65
  11   1   2  687.64   22.30
 -11   1  -2  688.84   29.61
 -11  -1  -2  630.14   28.16
  11   1   2  691.95   23.40
  11  -1   2  735.36   28.15
  11  -1   2  639.80   27.81
  11  -1   2  733.08   24.52
  12  -1   2 1102.41   34.52
  12  -1   2 1044.20   37.71
 -12  -1  -2 1049.51   40.11
  12   1   2 1055.02   32.82
 -12   1  -2 1060.24   40.66
  12  -1   2 1051.72   39.06
 -12  -1  -2 1155.79   48.76
  12   1   2 1078.78   32.12
  12  -1   2 1042.16   39.03
  13   1   2  599.95   21.73
  13  -1   2  640.84   26.76
 -13   1  -2  600.68   28.72
  13  -1   2  612.16   27.03
 -13  -1  -2  593.39   33.94
  13  -1   2  601.32   27.67
  13   1   2  635.24   22.81
 -13  -1  -2  580.62   28.40
 -13   1  -2  563.48   30.36
  14  -1   2  401.42   22.25
 -14  -1  -2  403.80   23.52
 -14   1  -2  411.97   25.46
 -14   1  -2  421.48   23.63
  14   1   2  392.99   17.03
  14  -1   2  391.34   21.17
 -14  -1  -2  412.49   28.41
 -15  -1  -2   67.93   10.74
  15  -1   2   80.13   10.73
 -15   1  -2   71.84   12.10
 -15   1  -2   71.74   11.01
  15  -1   2   67.69    9.53
 -15  -1  -2   88.20   15.05
 -16   1  -2    0.81    1.77
 -16  -1  -2   -3.03    1.82
  16  -1   2    2.20    1.92
 -16   1  -2    3.85    1.83
  16  -1   2    3.82    2.10
 -16  -1  -2    1.82    2.24
  17  -1   2   28.91    4.61
 -17   1  -2   30.49    9.57
 -17  -1  -2   61.85   14.29
 -17   1  -2   21.32    6.52
  17  -1   2   26.17    4.87
 -17  -1  -2   47.95   10.15
 -18  -1  -2   50.20   13.00
 -18  -1  -2   62.93   12.97
 -18   1  -2   70.13   14.93
 -18   1  -2   54.45   11.70
 -19  -1  -2   24.09    9.53
 -19   1  -2   13.52    6.79
 -19   1  -2   15.57    7.60
  19  -2  -2  588.35   36.00
 -19  -2   2  618.60   38.94
 -19   2   2  550.68   36.95
 -18   2   2    8.72    6.80
  18  -2  -2    3.09    4.01
 -18  -2   2   10.93    6.43
 -18   2   2    7.20    5.59
 -18  -2   2   12.78    6.58
  18  -2  -2   27.01    9.16
  17  -2  -2  354.05   23.31
  17  -2  -2  380.88   25.98
 -17  -2   2  367.57   26.03
 -17  -2   2  362.65   31.51
 -17   2   2  380.92   27.13
 -16   2   2    2.74    1.71
  16  -2  -2    0.00    2.12
 -16  -2   2    6.37    2.23
  16  -2  -2    3.08    2.05
 -16  -2   2    1.29    2.27
  15   2  -2    3.97    1.68
  15  -2  -2    2.42    1.91
  15  -2  -2    2.83    1.99
 -15  -2   2    5.82    2.42
 -15  -2   2    2.82    2.00
 -15   2   2    2.39    1.46
  14  -2  -2    8.63    2.94
  14  -2  -2    2.76    1.63
  14   2  -2    1.47    1.45
 -14  -2   2   -1.02    1.59
 -14  -2   2    1.39    1.55
 -14   2   2    0.00    1.34
 -13  -2   2  499.48   26.30
 -13  -2   2  451.93   30.29
  13   2  -2  467.35   20.80
  13  -2  -2  459.50   25.22
  13  -2  -2  461.52   25.46
  12  -2  -2   -1.52    1.12
  12  -2  -2    0.12    1.37
 -12  -2   2    1.42    1.31
  12   2  -2    0.93    1.04
 -12  -2   2    0.08    1.32
  12  -2  -2   -0.40    1.39
  11   2  -2   93.98    7.82
 -11  -2   2   79.87   10.09
  11  -2  -2   75.66   10.48
 -11  -2   2   88.96   13.95
  11  -2  -2   93.42    7.96
  11  -2  -2   71.41   10.04
  10  -2  -2   -0.51    1.05
  10  -2  -2   -0.62    1.20
  10   2  -2   -0.41    0.91
  10  -2  -2   -0.38    0.96
 -10  -2   2    0.14    1.15
 -10  -2   2    3.68    1.37
  -9  -2   2    1.82    1.07
  -9  -2   2    2.09    1.82
   9  -2  -2    4.37    1.94
   9  -2  -2    3.25    0.87
   9   2  -2    3.84    1.55
   9  -2  -2    4.80    2.08
  -8  -2   2    6.44    1.93
  -8  -2   2    7.25    2.17
   8  -2  -2    4.06    1.61
   8  -2  -2    6.10    2.39
  -8  -2   2    5.48    2.84
   8   2  -2    6.06    2.09
  -7  -2   2  334.11   16.43
  -7  -2   2  330.76   15.96
  -7  -2   2  344.93   20.74
   7  -2  -2  334.10   17.61
   7  -2  -2  353.80   17.58
   7  -2  -2  358.30   10.28
  -6  -2   2  102.13    7.37
   6  -2  -2   97.14    4.56
   6  -2  -2   95.98    8.30
  -6   2   2   97.43    4.98
   6  -2  -2   92.56    7.97
   6  -2  -2   97.39    6.68
  -6  -2   2   96.93    7.82
  -5  -2   2 4179.32  111.01
   5  -2  -2 4264.10  106.07
   5  -2  -2 4408.94   97.43
  -5  -2   2 4233.68  104.36
  -5   2   2 4168.19  111.92
   5  -2  -2 4399.62  106.44
  -5  -2   2 4313.53  107.34
   4  -2  -2    1.71    0.94
  -4  -2   2    1.59    1.10
   4   2  -2    4.04    0.79
  -4  -2   2    1.86    1.32
   4  -2  -2    0.39    0.84
  -4   2   2    2.36    1.56
   4  -2  -2   -0.20    0.92
  -4  -2   2    3.39    1.75
  -4   2   2    1.89    1.24
   4  -2  -2    1.78    0.67
  -3   2   2 1923.73   48.27
   3  -2  -2 1919.70   53.78
   3  -2  -2 1947.96   53.49
   3  -2  -2 2005.14   53.61
   3  -2  -2 1974.21   48.48
  -3  -2   2 2031.28   47.87
   3   2  -2 1982.98   50.38
  -3  -2   2 1921.46   53.10
   3   2  -2 2008.65   48.83
  -3  -2   2 1985.48   50.77
  -2   2   2   36.81    3.67
   2   2  -2   29.22    3.08
   2  -2  -2   26.99    3.53
   2  -2  -2   29.13    4.68
   2  -2  -2   27.11    4.45
   2  -2  -2   37.66    4.97
  -2  -2   2   37.85    5.40
  -2  -2   2   38.11    5.94
  -2  -2   2   32.69    3.18
   2   2  -2   36.73    3.29
  -2  -2   2   34.03    3.11
   1   2  -2  311.21   11.97
   1  -2  -2  305.62   13.21
   1  -2  -2  309.57   14.04
  -1   2   2  290.22   13.27
   1   2  -2  300.83   11.17
  -1  -2   2  296.75   13.78
  -1  -2   2  306.65   11.32
   1  -2  -2  309.59   13.39
   1  -2  -2  302.34   12.25
   1  -2  -2  303.38   13.62
   1  -2  -2  296.82   13.38
  -1  -2   2  310.11   12.09
   0   2  -2   19.41    3.28
   0   2   2   18.14    3.53
   0  -2  -2   14.14    3.04
   0  -2   2    9.69    1.86
   0  -2  -2   13.99    2.69
   0  -2   2    9.96    2.78
   0  -2  -2   18.24    3.52
   0  -2  -2   11.65    2.44
   0  -2   2   15.20    3.13
   0   2  -2   19.69    2.76
   0   2  -2   13.81    2.90
   0  -2  -2   12.85    2.70
   0  -2   2   12.18    2.47
   0  -2  -2   10.92    2.73
  -1  -2  -2 2886.76   74.69
   1  -2   2 2878.49   77.02
   1  -2   2 2935.95   73.00
  -1  -2  -2 2885.64   77.18
  -1   2  -2 2897.33   70.73
  -1  -2  -2 2925.75   70.78
  -1  -2  -2 2908.56   75.61
   1  -2   2 2997.25   72.77
   1   2   2 2906.90   71.53
  -1   2  -2 2954.84   73.36
   1   2   2 2908.59   69.85
   2  -2   2   41.50    5.54
   2   2   2   49.64    4.34
  -2  -2  -2   47.79    5.76
  -2  -2  -2   37.42    5.20
  -2   2  -2   42.67    3.78
  -2   2  -2   50.56    4.29
  -2  -2  -2   38.38    5.60
   2  -2   2   44.70    5.49
   2   2   2   49.22    3.87
   2  -2   2   51.42    4.66
   3  -2   2  716.85   23.17
   3  -2   2  741.73   25.68
  -3  -2  -2  686.75   24.72
   3   2   2  730.85   20.75
  -3  -2  -2  722.01   25.81
  -3   2  -2  728.25   20.42
   3   2   2  704.64   21.53
  -3  -2  -2  692.89   26.20
   3  -2   2  705.30   25.21
  -4   2  -2    0.20    0.54
   4   2   2    0.29    0.90
   4  -2   2   -0.65    0.84
  -4  -2  -2   -0.54    0.57
   4   2   2    1.82    1.06
   4  -2   2   -1.11    0.60
   5   2   2    1.80    1.29
   5  -2   2    4.55    2.25
  -5  -2  -2    2.29    1.40
   5  -2   2    0.76    1.25
   5  -2   2    1.00    1.35
  -5   2  -2    2.80    0.81
  -5  -2  -2    2.06    1.91
  -6  -2  -2   -1.90    0.71
  -6  -2  -2   -0.26    0.97
   6  -2   2    1.03    0.60
   6  -2   2   -2.58    0.67
   6  -2   2   -2.28    0.69
   7  -2   2  291.29   16.48
   7  -2   2  297.65   14.80
   7   2   2  287.04   10.70
  -7  -2  -2  313.49   19.42
   7   2   2  294.78   11.17
   7  -2   2  296.48   16.20
  -7  -2  -2  294.76   16.22
   8  -2   2    2.20    0.82
  -8  -2  -2    2.09    2.10
   8   2   2    4.45    1.08
   8  -2   2    3.10    1.56
  -8  -2  -2    0.55    0.93
   8   2   2    4.15    0.85
   8  -2   2    5.07    2.18
  -9  -2  -2 1212.09   42.78
   9  -2   2 1203.05   42.74
   9   2   2 1180.90   32.32
   9  -2   2 1163.79   41.32
   9   2   2 1173.31   33.74
   9  -2   2 1220.03   39.89
  -9  -2  -2 1175.82   49.37
 -10  -2  -2    4.99    2.09
  10  -2   2    3.31    1.02
  10   2   2    2.32    0.94
 -10  -2  -2    2.61    1.95
  10   2   2    3.78    0.85
  10  -2   2    2.97    1.50
  10  -2   2    3.65    1.78
  11  -2   2  587.03   28.33
 -11  -2  -2  534.25   27.05
  11   2   2  541.77   17.50
  11  -2   2  532.60   26.36
 -11  -2  -2  624.47   35.17
  11   2   2  575.46   19.91
  11  -2   2  598.38   23.57
 -12  -2  -2   15.25    4.92
  12  -2   2    4.13    1.11
  12  -2   2    9.26    2.57
 -12  -2  -2    7.34    2.89
  12  -2   2    4.81    1.96
 -13  -2  -2  105.32   13.35
 -13  -2  -2  126.59   18.57
  13  -2   2  110.14   13.55
  13  -2   2  108.77   13.03
 -14  -2  -2   13.23    3.88
 -14   2  -2   10.61    3.64
  14  -2   2    7.11    3.00
 -14  -2  -2    5.61    3.29
  14  -2   2    3.15    1.71
  15  -2   2  752.22   35.75
 -15   2  -2  793.05   37.37
 -15  -2  -2  759.82   38.05
  15  -2   2  779.22   37.16
 -15  -2  -2  762.39   46.04
  16  -2   2   14.13    3.65
 -16  -2  -2   15.07    8.03
 -16   2  -2   11.46    4.10
 -16   2  -2   17.39    6.75
  16  -2   2   17.28    4.05
 -16  -2  -2    7.66    3.13
 -17   2  -2  206.51   20.33
 -17  -2  -2  187.08   26.27
  17  -2   2  188.03   17.50
 -17  -2  -2  221.86   21.07
  17  -2   2  206.23   16.93
 -17   2  -2  221.41   19.62
 -18  -2  -2   -0.31    3.88
 -18  -2  -2    3.02    6.06
 -18   2  -2   -3.16    2.51
 -18   2  -2   10.76    5.44
  18  -2   2   -1.32    3.80
  18  -2   2   -4.51    3.55
  19  -2   2    2.67    4.28
  18  -3  -2    9.39    6.56
 -18   3   2   28.85    8.76
  18  -3  -2   24.36    7.73
 -18  -3   2   21.59    9.82
  17  -3  -2  222.72   21.15
 -17   3   2  172.35   18.24
 -17  -3   2  179.00   23.37
  17  -3  -2  217.71   24.31
  16  -3  -2  179.73   22.04
  16  -3  -2  201.82   19.55
 -16   3   2  172.94   17.79
 -16  -3   2  211.13   19.36
  15  -3  -2  471.25   28.99
  15  -3  -2  470.87   30.22
 -15  -3   2  467.83   30.02
  14  -3  -2  186.42   16.81
  14  -3  -2  217.74   19.05
 -14  -3   2  223.00   18.44
  13  -3  -2   81.94   12.70
 -13  -3   2   60.84   10.42
  13  -3  -2   56.90   10.47
  12  -3  -2    0.16    1.51
 -12  -3   2   -4.83    1.79
  12   3  -2   -0.24    1.32
  12  -3  -2    3.65    2.50
 -12  -3   2    0.15    1.63
 -11  -3   2    4.34    2.08
  11  -3  -2    2.00    1.47
  11   3  -2    3.70    1.29
 -11  -3   2    3.98    1.74
  11  -3  -2    6.47    3.01
  10  -3  -2    1.11    1.36
  10  -3  -2   -0.37    1.10
  10   3  -2    1.40    1.12
 -10  -3   2   -0.20    1.55
  10  -3  -2   -1.09    1.22
 -10  -3   2   -1.09    1.44
   9  -3  -2   19.13    5.44
  -9  -3   2   19.02    4.50
   9  -3  -2   24.73    4.03
  -9  -3   2   16.09    5.00
   9  -3  -2   22.42    5.73
  -8  -3   2  152.76   11.56
  -8  -3   2  142.02   11.84
   8  -3  -2  165.13    7.40
   8  -3  -2  145.88   12.98
   8  -3  -2  149.86   12.92
   8  -3  -2  153.81    9.90
  -8  -3   2  145.11   13.87
  -7  -3   2  518.91   27.93
   7  -3  -2  565.56   22.18
   7  -3  -2  548.45   26.36
   7  -3  -2  553.41   18.08
  -7  -3   2  565.60   25.56
  -6  -3   2  103.19   12.46
  -6  -3   2  114.65    9.88
  -6  -3   2   94.08    7.89
   6  -3  -2   91.60    7.51
   6  -3  -2  103.30   10.03
   6  -3  -2  100.42    6.29
   6  -3  -2   99.75    9.59
   5  -3  -2    9.34    1.97
   5   3  -2    5.76    1.42
   5  -3  -2    7.66    2.82
  -5  -3   2    6.29    2.76
   5  -3  -2   10.92    2.63
  -5  -3   2    7.88    2.12
   5  -3  -2    6.37    2.71
  -5  -3   2    3.72    1.43
   4  -3  -2  190.26   10.08
   4  -3  -2  184.01   12.88
   4  -3  -2  196.19   13.23
  -4  -3   2  191.74   14.46
  -4  -3   2  179.67   12.63
  -4  -3   2  211.52    9.05
   4  -3  -2  195.01   11.97
  -4  -3   2  202.57   11.33
   4   3  -2  209.21    8.99
  -3  -3   2 1581.76   53.78
   3  -3  -2 1664.18   49.90
  -3  -3   2 1650.29   43.68
  -3  -3   2 1586.36   49.63
   3   3  -2 1641.73   44.11
   3  -3  -2 1669.33   50.56
   3  -3  -2 1567.46   49.41
   3  -3  -2 1614.45   44.92
  -3  -3   2 1651.39   46.56
   2  -3  -2 1202.71   39.53
  -2  -3   2 1136.77   42.07
   2  -3  -2 1197.01   38.82
   2  -3  -2 1154.22   35.27
  -2  -3   2 1187.20   35.38
  -2  -3   2 1141.38   38.93
   2  -3  -2 1184.33   38.89
  -2  -3   2 1200.96   34.99
  -1  -3   2 2340.94   69.74
   1  -3  -2 2266.82   66.78
   1  -3  -2 2365.02   64.60
  -1  -3   2 2320.08   64.96
   1  -3  -2 2308.82   66.14
  -1  -3   2 2403.51   62.36
   1  -3  -2 2363.95   65.11
   1  -3  -2 2325.75   61.91
  -1  -3   2 2365.14   61.19
   1  -3  -2 2243.94   63.70
   0  -3   2  794.70   32.22
   0  -3   2  824.12   30.08
   0  -3  -2  802.30   31.00
   0  -3   2  881.23   29.35
   0  -3  -2  837.11   29.93
   0  -3  -2  797.47   28.12
   0  -3  -2  817.29   28.63
   0  -3  -2  834.77   30.95
   0  -3  -2  828.19   28.92
  -1  -3  -2  233.61   14.54
  -1  -3  -2  214.18   13.77
   1  -3   2  228.72   13.45
  -1  -3  -2  229.24   12.93
  -1  -3  -2  223.61   13.32
   1  -3   2  226.82   13.14
  -2  -3  -2   10.96    3.36
   2  -3   2    5.21    1.55
   2  -3   2    2.65    1.41
  -2  -3  -2   12.63    3.72
   3  -3   2  105.57    8.43
   3  -3   2  104.08    9.27
  -3  -3  -2  143.58   11.10
  -3  -3  -2  109.77    9.06
   3  -3   2  116.87    9.94
  -4  -3  -2   13.35    3.37
  -4   3  -2   17.26    3.03
   4  -3   2   18.29    4.72
   4  -3   2   15.31    3.54
  -4  -3  -2   15.00    4.40
   4  -3   2   17.31    4.42
   5  -3   2    4.55    1.42
  -5   3  -2    4.01    1.49
   5  -3   2    0.79    1.18
  -5  -3  -2    3.46    2.09
  -5  -3  -2    2.53    1.21
   5  -3   2    2.39    1.22
   6  -3   2   45.55    6.00
  -6  -3  -2   34.17    6.33
   6   3   2   35.83    4.15
  -6  -3  -2   40.86    7.87
  -6   3  -2   38.83    3.47
   6  -3   2   43.80    7.97
   6  -3   2   29.46    5.93
  -7  -3  -2  127.62   10.74
   7  -3   2  119.80    8.40
   7  -3   2   98.83   11.89
  -7  -3  -2  124.35   11.90
   7  -3   2   96.13   11.70
   8   3   2   25.18    3.46
   8  -3   2   19.31    3.67
   8  -3   2   10.93    4.03
  -8  -3  -2   14.88    4.50
   8   3   2   11.37    1.58
   8  -3   2   17.46    4.90
  -9  -3  -2    3.12    1.96
   9  -3   2    2.53    0.96
   9  -3   2   -0.11    1.37
   9  -3   2   -1.29    1.15
   9   3   2    2.41    1.22
  10  -3   2  103.79   13.24
 -10  -3  -2  106.98   13.45
 -10  -3  -2  135.35   18.22
  10  -3   2   92.03    6.97
  10  -3   2   98.80   13.00
 -11  -3  -2  511.83   35.05
  11  -3   2  565.27   29.95
 -11  -3  -2  566.91   30.32
  11  -3   2  540.85   29.90
  12  -3   2  447.95   27.03
 -12  -3  -2  451.93   27.68
  12  -3   2  464.77   28.07
 -12  -3  -2  497.86   35.43
  13  -3   2  633.40   34.53
  13  -3   2  665.04   34.61
 -13  -3  -2  652.68   35.55
 -13  -3  -2  680.62   44.27
 -14  -3  -2  121.80   16.46
 -14  -3  -2   96.96   18.01
  14  -3   2  125.40   16.49
  14  -3   2  102.36   14.82
 -15  -3  -2   56.14   16.13
  15  -3   2   58.80   12.44
 -15  -3  -2   66.03   12.30
  15  -3   2   91.29   14.30
 -16   3  -2   -0.29    4.90
 -16  -3  -2   -4.11    3.63
  16  -3   2   -1.29    4.63
 -16  -3  -2    0.86    5.06
  16  -3   2    2.92    4.49
 -17   3  -2   94.29   15.60
  17  -3   2   61.56   13.21
 -17  -3  -2  101.71   19.00
 -17  -3  -2   94.36   21.09
  17  -3   2  112.71   17.36
  18  -3   2   -0.09    4.72
  16  -4  -2   82.73   16.15
 -16  -4   2   60.79   15.31
 -15  -4   2    0.57    4.86
  15  -4  -2   -3.06    3.61
  15  -4  -2    0.57    4.25
  14  -4  -2  153.71   20.34
 -14  -4   2  200.90   27.32
  14  -4  -2  160.34   21.55
  13  -4  -2    2.58    3.87
 -13  -4   2   12.44    7.48
  13  -4  -2   -0.59    4.10
 -12  -4   2  110.36   18.15
 -12  -4   2  126.91   12.56
  12  -4  -2  154.55   18.46
  12  -4  -2  168.08   19.51
 -11  -4   2    2.96    2.19
 -11  -4   2   -1.86    2.12
  11  -4  -2   -2.45    1.94
  11  -4  -2    1.04    2.24
  10  -4  -2   -0.32    2.12
  10  -4  -2   -2.99    1.62
 -10  -4   2    0.33    1.90
 -10  -4   2    0.23    1.96
   9  -4  -2    0.03    1.65
   9  -4  -2    0.40    1.82
  -9  -4   2    0.70    1.96
  -9  -4   2    0.26    1.72
  -8  -4   2    1.43    1.33
  -8  -4   2    4.11    2.19
   8  -4  -2    0.27    1.64
   8  -4  -2    3.65    1.40
   8  -4  -2    2.24    1.65
  -8  -4   2   -0.91    1.54
  -7  -4   2    3.36    1.58
  -7  -4   2   -0.22    1.54
   7  -4  -2    1.99    2.09
   7  -4  -2    3.96    1.79
   7  -4  -2    1.25    1.35
  -7  -4   2    1.86    1.62
   7  -4  -2    3.46    1.19
  -6  -4   2  863.28   40.89
   6  -4  -2  904.32   29.78
   6  -4  -2  888.19   33.18
   6  -4  -2  822.79   37.12
   6  -4  -2  876.93   38.02
  -6  -4   2  849.97   32.87
  -6  -4   2  810.85   36.10
  -5  -4   2  143.69   12.88
  -5  -4   2  151.32   10.91
  -5  -4   2  135.94   16.26
   5  -4  -2  124.97   12.05
   5  -4  -2  127.29   10.32
   5  -4  -2  134.27   12.50
   5  -4  -2  142.82    9.76
   4  -4  -2 1499.93   49.59
  -4  -4   2 1522.72   47.14
  -4  -4   2 1458.51   55.95
   4  -4  -2 1519.42   52.43
   4  -4  -2 1525.02   45.67
   4  -4  -2 1400.43   50.94
  -4  -4   2 1444.25   50.98
   3  -4  -2   82.59   10.82
  -3  -4   2   48.63    8.20
   3  -4  -2   52.57    8.60
  -3  -4   2   59.30   10.17
   3  -4  -2   43.42    7.40
  -3  -4   2   58.29    5.51
   3  -4  -2   60.59    7.56
  -3  -4   2   58.81    5.78
  -2  -4   2  145.66   13.90
   2  -4  -2  165.00   11.56
   2  -4  -2  169.29   13.13
  -2  -4   2  171.97   13.55
   2  -4  -2  150.91   12.27
   2  -4  -2  172.18   13.03
  -2  -4   2  173.03   11.12
  -2  -4   2  189.51   11.39
  -1  -4   2   14.04    3.16
   1  -4  -2   18.32    4.25
   1  -4  -2   16.57    4.14
   1  -4  -2   17.60    4.07
   1  -4  -2   16.98    4.44
  -1  -4   2   11.09    3.76
   1  -4  -2   23.10    4.85
   1  -4  -2   14.04    3.62
  -1  -4   2   12.01    2.88
  -1  -4   2   14.95    4.04
   0  -4   2  782.14   30.88
   0  -4  -2  797.23   31.97
   0  -4  -2  813.94   34.09
   0  -4  -2  782.98   31.01
   0  -4   2  786.10   32.61
   0  -4   2  783.56   35.45
   1  -4   2   55.28    8.21
  -1  -4  -2   67.26    9.44
  -1  -4  -2   63.63   10.01
   1  -4   2   61.68    9.09
   2  -4   2  902.48   35.21
  -2  -4  -2  954.39   36.18
   2  -4   2  948.05   36.68
  -2  -4  -2  900.36   38.37
  -3  -4  -2   26.69    6.50
  -3  -4  -2   24.74    5.91
   3  -4   2   18.44    4.37
   3  -4   2   18.72    4.36
   4  -4   2   22.30    4.21
   4  -4   2   18.65    5.07
  -4  -4  -2   22.00    4.93
  -4  -4  -2   21.64    5.59
  -5  -4  -2    6.26    2.13
   5  -4   2    5.93    2.55
  -5  -4  -2    9.32    2.91
   5  -4   2    7.61    2.91
   5  -4   2    7.00    1.89
   6  -4   2    0.97    1.24
   6  -4   2    0.44    1.92
   6  -4   2    0.30    1.27
  -6  -4  -2    3.68    1.60
  -6  -4  -2    8.58    3.60
   7  -4   2    1.15    2.06
  -7  -4  -2   -2.34    1.69
  -7  -4  -2   -1.97    1.60
   7  -4   2    1.31    1.81
   7  -4   2   -1.68    1.30
  -8  -4  -2  361.08   22.31
   8  -4   2  369.69   24.05
  -8  -4  -2  313.62   23.42
   8  -4   2  351.63   23.51
   8  -4   2  361.78   17.94
  -9  -4  -2   28.50    6.74
   9  -4   2   32.00    7.85
   9  -4   2   38.63    8.69
  -9  -4  -2   16.50    3.79
  10  -4   2  703.84   36.92
  10  -4   2  678.42   35.87
 -10  -4  -2  651.16   34.08
 -10  -4  -2  709.27   40.10
 -11  -4  -2   10.30    3.25
  11  -4   2    6.62    2.54
 -11  -4  -2    6.88    3.25
  11  -4   2    3.35    2.34
  12  -4   2    1.11    2.37
 -12  -4  -2   -3.00    2.41
 -12  -4  -2   -2.96    2.86
  12  -4   2    3.26    3.02
 -13  -4  -2   -0.62    3.50
  13  -4   2    3.73    4.23
  13  -4   2    3.22    4.82
 -13  -4  -2    6.87    3.00
 -14  -4  -2  263.34   31.89
  14  -4   2  242.09   22.90
 -14  -4  -2  252.18   23.17
  14  -4   2  215.07   24.54
  15  -4   2   36.22   10.51
  15  -4   2   28.40    9.53
 -15  -4  -2   40.27   11.96
 -15  -4  -2   36.37   12.38
 -16  -4  -2  253.19   28.80
  16  -4   2  282.47   25.73
  13  -5  -2   -1.23    5.95
 -12  -5   2    5.99    5.51
  12  -5  -2    1.44    4.72
  12  -5  -2    7.86    7.24
  11  -5  -2   -1.66    4.08
  11  -5  -2    1.26    3.33
 -11  -5   2    3.08    5.33
  10  -5  -2    1.60    4.44
  10  -5  -2   -3.55    3.39
 -10  -5   2    4.82    5.71
  -9  -5   2    7.93    5.92
   9  -5  -2   14.03    6.30
   9  -5  -2    8.06    4.47
   8  -5  -2  117.75   16.79
  -8  -5   2  119.05   18.27
   8  -5  -2  128.24   17.28
  -7  -5   2   32.07    8.64
   7  -5  -2   37.87    7.92
   7  -5  -2   23.88    6.43
   6  -5  -2  160.52   15.12
  -6  -5   2  182.51   13.43
  -6  -5   2  176.41   21.04
   6  -5  -2  164.67   18.40
  -6  -5   2  171.61   15.90
   5  -5  -2   -0.97    1.92
  -5  -5   2   -0.61    1.81
  -5  -5   2   -0.14    1.76
  -5  -5   2    2.38    2.13
   5  -5  -2    2.33    1.89
   4  -5  -2  139.28   16.15
   4  -5  -2  148.85   13.82
  -4  -5   2  174.60   12.17
  -4  -5   2  167.32   15.29
  -4  -5   2  156.25   19.42
  -3  -5   2  166.32   15.35
   3  -5  -2  179.55   15.09
  -3  -5   2  162.71   11.96
  -3  -5   2  198.61   18.32
  -2  -5   2  941.98   41.09
  -2  -5   2  884.22   43.93
   2  -5  -2  992.92   41.34
  -2  -5   2  960.92   35.88
  -1  -5   2  288.23   20.09
  -1  -5   2  276.40   21.68
  -1  -5   2  304.53   17.89
   0  -5   2  594.90   30.44
   0  -5   2  617.24   28.94
   0  -5  -2  641.01   32.87
  -1  -5  -2   14.89    4.21
   1  -5   2   24.14    6.03
  -1  -5  -2   18.40    4.33
   1  -5   2   19.15    4.40
  -2  -5  -2   10.87    3.20
  -2  -5  -2    8.77    3.02
   2  -5   2    6.71    2.35
   2  -5   2    5.06    2.16
  -3  -5  -2    3.66    1.85
   3  -5   2    2.18    1.60
  -3  -5  -2    2.00    1.93
   3  -5   2   -2.78    1.75
   4  -5   2   65.39   10.46
   4  -5   2   66.37    9.79
  -4  -5  -2   66.64   11.91
  -4  -5  -2   71.23   10.39
  -5  -5  -2    4.17    2.01
  -5  -5  -2    1.07    2.14
   5  -5   2    2.14    1.69
   5  -5   2   -2.31    1.99
   6  -5   2   31.91    6.54
   6  -5   2   21.11    4.04
  -6  -5  -2   21.81    5.93
  -6  -5  -2   22.53    5.46
   7  -5   2    9.86    2.41
   7  -5   2    2.16    2.01
  -7  -5  -2    5.45    2.40
  -7  -5  -2   10.43    2.92
   8  -5   2   44.09    9.67
   8  -5   2   36.61    8.50
  -8  -5  -2   76.90   11.64
  -8  -5  -2   40.15    8.29
  -9  -5  -2    5.53    2.99
   9  -5   2   -0.06    3.94
  -9  -5  -2    2.18    2.74
   9  -5   2   -1.02    3.24
  10  -5   2   99.78   16.85
  10  -5   2  104.25   17.58
 -10  -5  -2   68.29   10.40
 -10  -5  -2   52.43   12.97
 -11  -5  -2   97.20   19.49
  11  -5   2  140.94   20.24
 -11  -5  -2  147.42   18.49
  11  -5   2  111.66   18.81
  12  -5   2  486.98   34.84
 -12  -5  -2  474.80   38.11
 -12  -5  -2  490.88   34.63
  12  -5   2  462.06   33.91
 -13  -5  -2   55.82   13.99
 -14  -5  -2   72.94   19.15
   9  -6  -2   -1.62    6.06
   8  -6  -2    0.53    5.56
  -8  -6   2    5.79    4.65
   8  -6  -2   -1.76    3.94
  -7  -6   2   19.01    6.97
   7  -6  -2   39.49    9.67
   6  -6  -2   34.01   10.57
  -6  -6   2   23.10    8.56
  -5  -6   2  483.80   35.49
  -4  -6   2   67.67   14.97
  -4  -6   2   58.00   12.56
  -3  -6   2  280.49   23.85
  -3  -6   2  311.27   27.43
  -2  -6   2    8.65    6.33
  -2  -6   2   10.08    4.83
  -1  -6   2   51.51    9.91
   0  -6   2   25.79    5.78
   1  -6   2  270.69   20.15
   1  -6   2  260.50   18.71
   2  -6   2  106.52   13.04
   2  -6   2   63.54    9.41
  -2  -6  -2   72.06   11.75
   3  -6   2   80.42   11.64
  -3  -6  -2   82.64   14.65
   3  -6   2   79.37   10.62
  -3  -6  -2   81.87   11.41
  -4  -6  -2    7.25    5.68
   4  -6   2    7.49    2.49
  -4  -6  -2    5.83    2.96
   4  -6   2   18.38    6.75
   5  -6   2    3.05    4.44
  -5  -6  -2    4.81    4.78
   6  -6   2    2.13    4.41
  -6  -6  -2   -3.29    4.53
   7  -6   2   13.43    5.80
  -7  -6  -2    7.80    4.69
  -8  -6  -2    2.99    4.53
   8  -6   2    0.90    3.77
  -9  -6  -2  141.88   22.64
 -20   0   3    0.96    5.31
  19   0  -3    8.17    3.27
 -19   0   3   10.31    5.48
 -19   0   3    8.63    6.16
  18   0  -3   -3.07    2.18
 -18   0   3    0.13    3.22
 -18   0   3   -1.16    3.15
  17   0  -3   99.32   11.96
 -17   0   3  125.21   17.11
  17   0  -3  126.98   10.97
 -17   0   3  110.58   14.40
 -16   0   3   -0.19    1.54
  16   0  -3    0.83    1.60
 -16   0   3   -0.25    1.56
  16   0  -3    1.35    1.56
 -15   0   3  144.35   14.41
  15   0  -3  158.78   12.11
  15   0  -3  159.33   10.82
 -15   0   3  134.67   12.99
  14   0  -3    0.92    1.38
  14   0  -3   -0.68    1.25
 -14   0   3   -0.13    1.08
 -14   0   3    0.88    1.29
  14   0  -3    1.22    1.63
 -13   0   3  678.40   32.74
  13   0  -3  664.10   29.59
 -13   0   3  684.30   31.21
  13   0  -3  650.91   25.17
 -12   0   3    1.18    1.09
  12   0  -3    0.32    0.99
  12   0  -3    1.61    1.35
  11   0  -3 2953.20   74.69
 -11   0   3 2772.53   87.59
  11   0  -3 2906.16   83.72
  10   0  -3   -0.58    0.76
 -10   0   3    4.50    2.35
  10   0  -3    0.56    1.26
  10   0  -3   -0.03    0.89
   9   0  -3 2170.72   57.35
   9   0  -3 2106.81   63.56
   9   0  -3 2310.30   53.80
  -9   0   3 2215.41   68.31
   8   0  -3    0.64    0.78
   8   0  -3   -0.53    0.63
   8   0  -3    3.60    1.55
  -8   0   3    1.90    1.32
   7   0  -3  233.36   10.56
  -7   0   3  252.00   11.05
   7   0  -3  250.44   12.27
   7   0  -3  243.68    9.12
  -7   0   3  259.44   13.88
  -6   0   3    0.12    0.33
   6   0  -3    1.19    0.72
  -6   0   3    0.27    0.95
  -6   0   3    0.20    0.72
   6   0  -3    0.97    0.66
   6   0  -3    0.05    0.47
   5   0  -3  493.32   17.85
  -5   0   3  473.65   15.54
   5   0  -3  468.47   15.44
  -5   0   3  469.14   13.61
  -5   0   3  499.62   18.51
   4   0  -3    0.21    1.33
   4   0  -3   -1.97    1.53
   4   0  -3    0.03    1.58
  -4   0   3    1.45    1.83
  -4   0   3   -1.51    0.88
  -4   0   3    3.60    1.89
  -4   0   3   -3.05    1.26
   3   0  -3  120.18    6.31
   3   0  -3  114.71    6.58
  -3   0   3  118.66    6.13
  -3   0   3  115.25    5.71
  -3   0   3  126.71    7.09
   3   0  -3  116.07    5.40
   3   0  -3  118.92    6.55
   2   0  -3    0.79    0.50
   2   0  -3    0.28    0.43
  -2   0   3   -0.04    0.34
   2   0  -3    1.41    0.58
   2   0  -3    0.62    0.47
  -2   0   3    1.27    0.56
   1   0  -3  493.66   14.05
  -1   0   3  515.93   15.77
  -1   0   3  492.44   14.02
  -1   0   3  483.82   13.68
   1   0  -3  517.51   14.88
  -1   0   3  487.80   15.68
   0   0   3   -0.34    0.22
   0   0   3    0.27    0.37
   0   0  -3   -0.11    0.17
   0   0  -3    1.44    0.44
   0   0  -3    0.70    0.34
   0   0   3    0.60    0.48
  -1   0  -3 3092.97   75.67
   1   0   3 3061.01   75.02
   1   0   3 3204.19   75.94
   2   0   3    0.83    0.93
  -2   0  -3    1.03    0.89
   2   0   3    3.36    1.29
   2   0   3   -1.46    0.50
  -2   0  -3    0.30    0.60
  -2   0  -3    1.26    0.88
   3   0   3 9939.34  227.92
  -3   0  -3 9644.83  217.54
   3   0   3 9862.24  227.14
  -3   0  -3 9781.89  228.83
   3   0   3 9995.33  233.85
  -3   0  -3 9555.75  228.02
   3   0   3 9519.00  221.10
  -4   0  -3   -0.36    0.72
   4   0   3   -0.24    0.90
   4   0   3    0.65    1.15
  -4   0  -3   -1.21    0.61
  -4   0  -3   -0.02    1.14
   4   0   3    0.66    0.80
  -5   0  -3 1476.53   39.89
   5   0   3 1444.73   37.16
  -5   0  -3 1447.58   41.01
   5   0   3 1475.06   39.23
   5   0   3 1480.02   40.99
  -5   0  -3 1544.12   40.87
   6   0   3    1.65    1.41
   6   0   3    0.47    0.81
  -6   0  -3   -0.96    0.65
  -6   0  -3    9.26    2.51
   6   0   3   -0.71    0.83
   7   0   3  218.93   10.58
   7   0   3  224.06   11.56
  -7   0  -3  226.36   11.78
  -7   0  -3  236.84   10.03
   7   0   3  212.27    9.57
  -8   0  -3    2.18    1.30
   8   0   3   -0.71    0.51
   8   0   3    0.36    0.63
  -8   0  -3   -0.70    0.57
  -9   0  -3  713.76   27.04
  -9   0  -3  720.73   30.85
   9   0   3  719.45   23.46
   9   0   3  689.82   26.00
 -10   0  -3    0.96    1.23
  10   0   3   -0.11    0.73
  10   0   3   -1.37    0.68
 -10   0  -3    0.79    0.88
  11   0   3   30.48    4.71
 -11   0  -3   40.40    6.86
  11   0   3   37.88    5.90
 -11   0  -3   52.00    9.21
  12   0   3   -0.76    1.06
  12   0   3    0.32    0.98
 -12   0  -3    0.23    1.05
 -12   0  -3    0.50    1.42
 -13   0  -3    1.42    1.92
  13   0   3    2.80    1.35
 -13   0  -3    2.78    1.81
  13   0   3    1.63    1.21
  14   0   3   -0.58    1.35
  14   0   3    2.24    1.29
 -14   0  -3    1.09    1.89
 -14   0  -3   -1.01    1.33
 -15   0  -3  201.86   18.92
  15   0   3  203.30   12.77
  15   0   3  204.90   13.81
 -15   0  -3  189.88   15.70
 -16   0  -3    2.68    1.88
 -16   0  -3    1.79    2.04
  16   0   3   -0.69    1.69
 -17   0  -3  727.22   36.36
 -17   0  -3  642.20   40.06
 -18   0  -3    2.10    4.17
 -18   0  -3   -2.15    3.78
 -19   0  -3  109.30   17.25
 -19   0  -3  113.79   19.87
  20  -1  -3   12.93    6.78
  19  -1  -3   -2.03    4.05
 -19   1   3    1.53    5.60
 -19  -1   3    0.56    3.35
  19   1  -3    0.25    3.64
 -19   1   3   -0.48    3.46
 -19  -1   3   -2.51    4.37
 -18  -1   3    3.67    3.82
 -18  -1   3    1.78    4.12
  18  -1  -3    0.61    2.33
 -18   1   3   -1.31    4.65
 -18   1   3    3.09    3.65
 -17   1   3    0.51    1.86
 -17  -1   3    1.52    1.97
  17  -1  -3    3.41    2.06
 -17  -1   3   -1.86    1.97
  17  -1  -3   -2.79    2.08
  17   1  -3    1.07    2.15
 -17   1   3   -1.96    2.24
 -16   1   3   18.02    5.51
 -16   1   3   17.33    5.76
 -16  -1   3   15.82    4.50
  16   1  -3   19.99    4.16
  16  -1  -3   25.14    6.02
 -16  -1   3   19.54    4.79
  16  -1  -3   22.50    4.56
  15  -1  -3  553.38   26.83
  15  -1  -3  514.32   26.70
  15   1  -3  537.24   25.95
 -15  -1   3  496.49   27.53
 -15  -1   3  534.36   32.78
 -15   1   3  506.71   29.45
  15  -1  -3  504.64   25.25
  14  -1  -3  658.55   30.20
 -14   1   3  651.02   32.64
  14  -1  -3  667.22   29.18
 -14  -1   3  688.99   36.64
  14   1  -3  577.27   27.67
 -14  -1   3  672.61   31.27
  14  -1  -3  733.85   30.96
  13  -1  -3  639.17   27.47
 -13  -1   3  705.80   35.40
  13  -1  -3  630.21   28.16
 -13   1   3  579.03   29.48
  13   1  -3  607.28   26.49
  13  -1  -3  591.56   27.73
 -13  -1   3  638.91   29.08
  12  -1  -3  316.90   17.79
 -12   1   3  302.63   18.54
 -12  -1   3  302.41   17.70
  12  -1  -3  280.68   17.02
  12   1  -3  282.92   15.79
 -12  -1   3  288.07   20.60
  12  -1  -3  293.87   16.84
 -11   1   3   32.40    6.14
  11   1  -3   34.72    5.57
 -11  -1   3   29.29    7.12
  11  -1  -3   33.09    5.78
  11  -1  -3   36.38    6.27
  11  -1  -3   40.60    6.67
 -11  -1   3   30.00    5.66
 -10  -1   3  198.13    8.35
  10   1  -3  197.18   11.66
 -10  -1   3  188.05   14.89
  10  -1  -3  195.85   12.47
 -10  -1   3  200.28   12.66
 -10   1   3  164.90   12.11
  10  -1  -3  201.51   12.95
  -9  -1   3 1076.84   28.07
   9  -1  -3 1096.21   36.56
  -9   1   3 1009.05   36.64
   9  -1  -3 1010.78   34.41
   9  -1  -3  968.31   37.04
  -9  -1   3 1110.71   41.80
   9   1  -3 1075.80   35.39
  -9  -1   3  990.12   34.63
  -8  -1   3 1441.94   35.14
   8  -1  -3 1398.14   43.50
   8  -1  -3 1326.29   41.31
  -8  -1   3 1372.34   48.29
  -8  -1   3 1354.56   41.79
  -8  -1   3 1454.74   39.43
   8   1  -3 1343.58   42.28
   8  -1  -3 1325.45   44.81
   7  -1  -3 1629.40   50.86
  -7  -1   3 1627.98   47.04
   7  -1  -3 1696.68   47.44
  -7  -1   3 1625.43   44.30
  -7  -1   3 1756.39   41.23
   7   1  -3 1616.49   48.72
  -7  -1   3 1687.72   54.16
   7  -1  -3 1638.74   48.98
   6  -1  -3  312.63   14.34
  -6  -1   3  332.21   13.65
   6  -1  -3  336.16   15.08
  -6  -1   3  334.50   16.85
   6   1  -3  324.92   14.49
  -6  -1   3  319.56   13.26
   6  -1  -3  323.99   15.42
   5  -1  -3    4.23    1.45
  -5  -1   3    2.25    0.96
   5  -1  -3    1.42    0.68
  -5  -1   3    4.42    1.36
  -5  -1   3    2.07    0.42
  -5   1   3    2.02    1.16
   5  -1  -3    3.00    1.33
  -5  -1   3    3.58    1.65
   4  -1  -3    6.56    1.80
  -4  -1   3    6.62    2.16
  -4  -1   3    3.74    1.34
   4  -1  -3   12.70    2.71
  -4  -1   3    4.01    1.15
   4  -1  -3    4.96    1.67
  -4  -1   3    6.27    0.86
  -4   1   3    5.03    1.76
   3   1  -3   12.96    2.48
   3  -1  -3   17.30    3.11
   3  -1  -3   15.08    2.73
   3   1  -3   20.74    3.85
  -3  -1   3   17.23    3.19
  -3   1   3   15.96    2.85
  -3  -1   3   15.78    1.36
  -3  -1   3   12.41    2.45
  -3  -1   3   16.74    1.69
   3  -1  -3   18.73    3.18
  -3   1   3   15.60    3.08
  -3   1   3   17.57    1.38
   2   1  -3  111.45    7.25
   2  -1  -3  103.89    6.09
  -2   1   3  115.58    6.77
  -2  -1   3  108.96    4.21
  -2   1   3  111.38    6.75
  -2  -1   3  104.14    4.71
   2  -1  -3  110.03    6.47
  -2   1   3  105.17    5.80
  -2  -1   3  103.98    6.20
  -2  -1   3  114.22    6.92
   2   1  -3  116.55    6.90
  -2   1   3  114.41    6.46
   1   1  -3 1517.27   43.88
  -1   1   3 1494.60   39.33
  -1   1   3 1477.04   39.40
   1  -1  -3 1407.68   39.94
   1  -1  -3 1496.59   39.97
  -1   1   3 1479.72   38.59
  -1  -1   3 1472.18   37.85
  -1   1   3 1500.72   36.98
  -1  -1   3 1446.89   40.25
   1   1  -3 1507.77   37.56
   1  -1  -3 1456.31   39.19
   0  -1  -3 1994.35   52.57
   0   1  -3 1942.13   52.48
   0  -1  -3 1951.18   51.25
   0  -1  -3 2057.95   49.67
   0  -1   3 2006.55   50.99
   0   1   3 2007.99   51.17
   0   1  -3 2084.55   52.54
   0  -1   3 1975.11   57.55
   0  -1  -3 2045.80   47.92
   0  -1   3 2005.69   52.27
   0   1   3 2040.49   52.06
   0   1   3 1979.41   51.48
   0   1  -3 2064.00   50.76
   0   1   3 2031.02   53.29
  -1  -1  -3 2186.68   58.48
   1   1   3 2252.85   57.82
  -1  -1  -3 2277.39   52.82
  -1   1  -3 2312.20   57.09
  -1   1  -3 2305.12   62.49
   1  -1   3 2302.17   57.57
  -1   1  -3 2223.53   55.56
   1  -1   3 2202.81   63.26
  -1   1  -3 2240.79   57.95
   1   1   3 2233.12   56.88
   1   1   3 2301.71   59.61
  -1  -1  -3 2190.43   60.18
  -2   1  -3  621.56   16.66
  -2   1  -3  629.72   20.16
   2   1   3  650.09   20.25
  -2   1  -3  635.47   21.05
   2  -1   3  625.27   21.83
   2   1   3  583.82   16.79
   2  -1   3  611.59   20.43
  -2  -1  -3  613.07   15.92
   2   1   3  631.17   20.45
  -2  -1  -3  625.62   20.66
   2   1   3  613.05   20.66
  -3   1  -3   11.61    2.56
   3  -1   3   10.81    2.39
  -3  -1  -3   14.60    2.84
   3  -1   3   10.42    2.44
   3   1   3   11.63    2.72
   3  -1   3   14.17    2.61
  -3  -1  -3   12.42    2.62
  -3  -1  -3   14.53    3.00
   3   1   3    9.55    2.28
  -4  -1  -3  606.83   21.43
  -4  -1  -3  579.72   21.31
  -4  -1  -3  615.32   23.23
   4  -1   3  604.30   20.29
   4   1   3  614.94   21.61
   4  -1   3  625.34   22.37
  -5  -1  -3 2305.20   68.41
   5   1   3 2293.18   58.54
   5  -1   3 2330.05   63.20
   5  -1   3 2327.83   59.60
   5  -1   3 2324.68   66.82
   6  -1   3 1792.36   51.91
  -6  -1  -3 1761.40   50.98
   6  -1   3 1721.65   54.08
   6   1   3 1850.34   47.42
   6  -1   3 1750.53   48.44
  -6  -1  -3 1806.36   57.12
   7  -1   3 1385.73   33.77
   7  -1   3 1340.98   34.67
   7  -1   3 1311.26   39.25
   7   1   3 1357.19   37.39
   7   1   3 1349.94   32.93
   7  -1   3 1255.27   43.69
   7  -1   3 1295.95   42.07
  -7  -1  -3 1325.54   47.20
  -7  -1  -3 1343.94   41.61
  -8  -1  -3  622.41   28.69
   8  -1   3  576.57   22.26
   8   1   3  574.65   20.11
  -8  -1  -3  571.37   23.57
  -8   1  -3  566.60   23.26
   8  -1   3  584.83   17.03
   8  -1   3  579.18   17.63
   8   1   3  577.90   16.94
   9  -1   3   38.98    5.86
   9  -1   3   23.90    4.97
  -9  -1  -3   21.63    4.47
   9  -1   3   31.22    2.96
   9   1   3   27.59    4.12
  -9  -1  -3   37.05    7.63
   9   1   3   23.32    2.89
  -9   1  -3   32.49    5.83
   9  -1   3   33.32    6.01
   9  -1   3   28.78    2.65
  10   1   3   15.14    3.03
  10   1   3   21.58    2.81
 -10   1  -3   16.20    4.11
 -10  -1  -3   24.85    5.24
  10  -1   3   29.63    5.69
  10  -1   3    9.57    2.81
 -10  -1  -3   33.10    7.66
  10  -1   3   28.80    3.47
  10  -1   3   22.75    3.11
  10  -1   3   16.44    3.96
 -11  -1  -3   -0.71    0.98
  11   1   3    2.11    1.19
  11   1   3    0.57    0.70
 -11  -1  -3    3.29    1.58
  11  -1   3    3.19    1.08
 -11   1  -3    3.87    1.69
  11  -1   3    2.44    1.25
  11  -1   3    0.66    1.14
  11  -1   3    0.74    1.14
  12  -1   3   20.74    4.41
  12  -1   3   15.00    3.95
  12  -1   3   18.50    4.25
  12   1   3   18.73    3.30
 -12  -1  -3   21.36    6.75
 -12  -1  -3   13.69    4.25
 -12   1  -3   13.47    3.46
  12   1   3   16.29    2.76
  12  -1   3   23.17    3.57
  13  -1   3   36.34    6.11
  13   1   3   25.70    3.63
  13   1   3   28.64    4.33
 -13   1  -3   33.94    7.04
  13  -1   3   23.21    4.90
 -13   1  -3   29.27    7.26
  13  -1   3   40.04    6.62
 -13  -1  -3   32.25    8.60
 -13  -1  -3   35.66    7.19
 -14   1  -3  144.03   12.79
  14  -1   3  126.19   10.80
 -14  -1  -3  118.58   12.04
 -14  -1  -3  148.62   16.02
  14  -1   3  129.95   10.60
 -14   1  -3  101.15   13.98
  14  -1   3  117.88   11.16
  15  -1   3  174.62   14.03
 -15  -1  -3  175.09   17.97
 -15   1  -3  163.69   14.26
  15  -1   3  166.23   12.79
 -15  -1  -3  135.82   13.36
 -15   1  -3  154.37   15.33
 -16   1  -3   19.29    5.92
  16  -1   3   33.24    6.52
 -16  -1  -3   40.17   10.25
 -16   1  -3   34.01    7.39
 -16  -1  -3   40.14    8.32
  16  -1   3   22.09    5.24
 -17   1  -3   -0.52    2.69
 -17  -1  -3    0.19    4.00
  17  -1   3    4.87    2.32
 -17  -1  -3    2.07    4.80
  17  -1   3    8.42    2.27
 -17   1  -3    2.23    3.76
 -18   1  -3  105.29   16.31
 -18   1  -3  101.84   17.62
 -18  -1  -3   91.44   18.22
 -18  -1  -3  102.46   16.67
 -19   1  -3  227.21   21.01
 -19  -1  -3  199.51   23.10
 -19   2   3    1.04    4.12
  19  -2  -3    8.12    5.09
 -19  -2   3    5.51    6.34
  18  -2  -3   -0.44    3.76
 -18   2   3   -0.10    3.35
 -18  -2   3    8.25    5.96
  18  -2  -3   -0.62    4.52
 -18  -2   3    0.16    6.11
 -17  -2   3   14.27    3.83
 -17  -2   3   15.94    7.85
 -17   2   3   21.20    7.58
  17  -2  -3   20.44    3.58
  17  -2  -3   28.13    7.41
  16  -2  -3  218.73   18.59
 -16  -2   3  206.98   21.70
 -16  -2   3  227.65   18.46
 -16   2   3  210.27   17.49
  16  -2  -3  182.63   15.37
  15  -2  -3    4.31    2.14
 -15  -2   3    0.41    1.93
 -15   2   3    1.66    1.55
  15  -2  -3    0.90    1.78
 -15  -2   3    1.52    1.91
  15   2  -3    0.55    1.74
 -14  -2   3    2.08    1.65
 -14   2   3    6.71    2.22
  14   2  -3    5.32    1.66
 -14  -2   3    8.20    3.47
  14  -2  -3    4.37    1.78
  14  -2  -3    5.58    2.63
  13  -2  -3    7.91    2.14
 -13   2   3    8.89    3.24
  13  -2  -3    5.63    2.32
  13  -2  -3    3.74    1.75
 -13  -2   3    0.06    1.46
 -13  -2   3    8.12    2.83
  13   2  -3    5.98    2.06
  12   2  -3 1463.50   46.76
  12  -2  -3 1372.66   49.64
  12  -2  -3 1349.46   48.30
 -12  -2   3 1431.81   59.44
 -12  -2   3 1474.95   50.91
  12  -2  -3 1355.80   49.72
  11  -2  -3   30.49    6.60
 -11  -2   3   28.43    7.99
  11  -2  -3   25.65    5.85
 -11  -2   3   14.17    3.74
  11  -2  -3   29.07    5.67
  11   2  -3   27.93    5.11
  10  -2  -3 2365.81   71.18
  10  -2  -3 2545.02   71.69
  10  -2  -3 2373.41   71.49
  10   2  -3 2447.07   70.80
 -10  -2   3 2433.26   83.44
 -10  -2   3 2458.49   71.98
   9   2  -3   20.77    4.16
   9  -2  -3   19.75    4.86
  -9  -2   3   18.69    4.25
  -9  -2   3   20.99    4.32
   9  -2  -3   23.44    4.57
  -9  -2   3   14.78    4.76
   9  -2  -3   20.43    4.68
   8  -2  -3  201.41   13.25
  -8  -2   3  212.44   12.42
  -8  -2   3  208.20   16.19
   8  -2  -3  208.75   13.71
   8   2  -3  204.53   12.14
  -8  -2   3  203.94   12.55
   8  -2  -3  201.35   12.13
   7  -2  -3    9.75    2.98
   7  -2  -3   15.51    4.02
  -7  -2   3    9.20    2.31
  -7  -2   3   10.99    3.03
   7  -2  -3   24.02    4.39
   6  -2  -3  501.41   21.96
  -6  -2   3  517.38   19.63
  -6  -2   3  559.00   21.77
   6  -2  -3  525.12   21.71
  -6  -2   3  501.19   23.26
  -6   2   3  510.08   15.77
   5  -2  -3    7.65    2.35
   5  -2  -3    6.04    2.41
  -5  -2   3    7.86    1.98
  -5  -2   3    6.84    2.18
  -5   2   3   11.50    2.20
   5  -2  -3    7.40    2.07
  -5  -2   3    8.28    2.90
   4  -2  -3   38.53    5.77
  -4  -2   3   29.70    2.24
  -4  -2   3   30.02    5.73
   4  -2  -3   38.82    5.64
   4  -2  -3   57.38    5.20
  -4   2   3   32.86    3.26
  -4  -2   3   33.88    5.68
  -3  -2   3   61.17    7.65
   3  -2  -3   58.11    6.70
  -3  -2   3   52.68    6.55
   3   2  -3   58.53    3.97
   3   2  -3   61.42    3.86
   3  -2  -3   47.17    4.90
  -3  -2   3   51.70    3.56
  -3  -2   3   53.39    4.00
  -3   2   3   55.79    4.27
   3  -2  -3   48.88    5.93
  -3   2   3   55.84    5.32
  -2  -2   3  337.42   15.20
   2  -2  -3  325.21   14.72
   2   2  -3  317.68   10.75
   2  -2  -3  316.34   13.88
  -2  -2   3  322.76   16.17
  -2  -2   3  322.76   11.39
  -2   2   3  323.67   12.52
  -2   2   3  319.06   13.71
   2   2  -3  331.04   11.82
   2  -2  -3  305.37   14.43
   2  -2  -3  316.55   14.69
  -2  -2   3  339.19   12.13
  -1  -2   3    1.05    1.06
  -1  -2   3   -0.81    0.65
  -1  -2   3   -0.19    0.42
   1  -2  -3   -0.32    0.55
   1   2  -3    0.11    0.94
   1  -2  -3   -0.20    0.69
   1   2  -3   -0.57    0.65
   1  -2  -3   -0.47    0.52
   1  -2  -3   -1.15    0.48
  -1  -2   3    0.17    0.54
  -1   2   3   -0.26    1.00
   0  -2  -3  160.29    8.37
   0  -2   3  170.52    8.90
   0   2  -3  156.48    6.78
   0  -2  -3  159.65    8.92
   0   2   3  156.98    8.66
   0   2   3  165.81    7.88
   0  -2   3  162.89   10.40
   0   2  -3  159.47    8.53
   0  -2  -3  160.01   10.06
  -1  -2  -3   34.58    4.74
  -1   2  -3   45.05    3.57
  -1  -2  -3   41.97    5.91
   1   2   3   39.50    3.38
  -1   2  -3   42.69    4.03
  -1  -2  -3   44.21    5.70
   1  -2   3   34.62    4.66
  -1  -2  -3   34.21    3.35
   1  -2   3   41.86    5.96
   1   2   3   35.56    4.87
   1  -2   3   35.79    5.06
  -2  -2  -3 3266.62   85.91
  -2  -2  -3 3224.62   82.92
   2  -2   3 3274.74   81.37
  -2   2  -3 3208.21   78.88
   2   2   3 3151.20   75.08
  -2  -2  -3 3237.80   82.77
  -2   2  -3 3146.70   77.31
   2  -2   3 3261.27   79.50
   3   2   3   23.31    3.63
  -3  -2  -3   25.28    4.95
  -3  -2  -3   33.89    5.46
  -3   2  -3   29.24    2.72
   3  -2   3   25.03    4.67
   3  -2   3   28.12    5.01
   3   2   3   26.64    2.66
   3  -2   3   22.08    4.77
  -3  -2  -3   25.70    4.54
  -4  -2  -3 4309.11  111.17
  -4  -2  -3 4165.91  117.80
   4  -2   3 4259.04  118.35
   4   2   3 4331.70   97.53
  -4   2  -3 4228.11  102.42
   4  -2   3 4343.45  106.35
   4  -2   3 4245.28  106.31
  -4  -2  -3 4257.17  106.95
   5   2   3   34.66    2.72
   5  -2   3   36.77    5.72
   5  -2   3   30.40    5.31
   5  -2   3   32.05    5.51
  -5  -2  -3   28.85    5.35
  -5  -2  -3   32.05    6.07
  -6  -2  -3  198.42   14.41
   6   2   3  208.79    7.75
   6  -2   3  215.38   12.69
   6  -2   3  219.42   13.25
  -6  -2  -3  195.38   12.83
   6   2   3  211.48    7.86
   6  -2   3  215.68   13.49
   7  -2   3   51.71    5.60
  -7  -2  -3   41.75    7.09
   7  -2   3   25.14    5.42
   7   2   3   41.52    2.69
   7   2   3   33.02    3.22
   7  -2   3   34.87    6.10
  -7  -2  -3   39.91    7.92
   8  -2   3 1017.74   36.62
  -8  -2  -3 1063.63   43.93
   8  -2   3 1006.28   37.52
   8  -2   3 1026.04   36.61
  -8  -2  -3 1000.39   37.58
   8   2   3 1005.65   28.02
   8   2   3 1038.67   29.70
  -9  -2  -3   -0.64    1.38
   9  -2   3    0.07    1.03
  -9  -2  -3    1.65    1.37
   9   2   3    2.13    0.75
   9   2   3    1.60    0.55
   9  -2   3    4.87    1.75
   9  -2   3    0.41    1.25
  10  -2   3  141.46   10.23
  10  -2   3  123.51   11.43
 -10  -2  -3  127.02   11.35
 -10  -2  -3  130.27   14.17
  10   2   3  118.65    6.08
  10   2   3  123.83    6.93
  10  -2   3  118.75   10.73
  11   2   3    3.94    0.97
  11  -2   3    5.20    2.05
 -11  -2  -3    4.83    2.59
 -11  -2  -3    4.43    2.06
  11  -2   3    9.85    2.31
  11  -2   3    3.17    1.68
  12  -2   3   -0.10    1.36
 -12  -2  -3    4.83    2.56
  12  -2   3    6.10    2.33
 -12  -2  -3    0.54    1.31
  12  -2   3    1.53    1.24
 -13   2  -3    0.82    1.77
  13  -2   3    0.90    1.55
 -13  -2  -3   -1.06    1.46
  13  -2   3   -0.33    1.56
 -13  -2  -3    2.10    1.94
  14  -2   3    8.36    2.86
 -14   2  -3   10.32    3.74
 -14  -2  -3   13.07    4.74
  14  -2   3   13.32    3.92
 -14  -2  -3   35.62    9.34
 -15   2  -3    1.70    1.97
 -15  -2  -3   -0.52    2.24
  15  -2   3   -1.51    1.86
 -15  -2  -3    3.42    2.15
  15  -2   3    1.99    2.00
  16  -2   3  474.41   27.35
  16  -2   3  463.51   28.39
 -16   2  -3  508.64   32.56
 -16  -2  -3  483.08   37.98
 -16  -2  -3  493.75   30.81
 -16   2  -3  508.32   28.79
 -17  -2  -3    7.96    5.78
 -17   2  -3    6.92    5.66
 -17   2  -3    6.07    4.91
 -17  -2  -3    6.71    4.54
  17  -2   3   -2.56    3.19
  17  -2   3    2.48    2.79
  18  -2   3  378.12   27.49
 -18   2  -3  439.97   28.63
  18  -2   3  402.84   27.16
 -18  -2  -3  385.97   30.31
 -18   2  -3  374.55   29.38
 -18  -2  -3  376.24   34.77
  19  -2   3    0.64    4.80
 -18   3   3    2.45    4.03
  18  -3  -3    4.88    5.39
 -18  -3   3    1.86    6.74
  18  -3  -3    1.90    5.27
 -17  -3   3    8.43    6.30
  17  -3  -3    2.63    5.07
  17  -3  -3   -0.12    4.20
 -17   3   3    0.95    3.25
 -16  -3   3   45.78    8.59
  16  -3  -3   23.69    8.83
 -16   3   3   46.95   10.49
  16  -3  -3   36.69    9.65
  15  -3  -3  124.95   16.33
  15  -3  -3  120.74   17.19
 -15  -3   3  160.04   18.95
  14  -3  -3  579.69   33.19
 -14  -3   3  585.50   36.77
 -14  -3   3  545.35   31.64
  14  -3  -3  546.15   31.18
  13  -3  -3  215.38   17.68
 -13  -3   3  206.25   19.81
  13  -3  -3  212.28   18.27
  13   3  -3  224.29   13.93
 -13  -3   3  184.33   16.03
  12  -3  -3  318.77   22.44
 -12  -3   3  343.06   22.09
  12  -3  -3  286.23   20.66
 -12  -3   3  351.54   25.33
  12   3  -3  312.58   17.10
  11   3  -3   31.39    5.20
  11  -3  -3   10.93    3.23
  11  -3  -3   27.16    6.69
  11  -3  -3   21.67    4.07
 -11  -3   3   30.25    6.28
 -11  -3   3   17.87    5.66
  10   3  -3  152.89   11.28
 -10  -3   3  168.89   13.36
 -10  -3   3  158.87   15.43
  10  -3  -3  166.78   14.66
  10  -3  -3  151.37   13.59
  10  -3  -3  163.78   10.79
   9  -3  -3  345.82   16.72
   9  -3  -3  331.34   20.50
  -9  -3   3  300.54   21.69
  -9  -3   3  311.65   18.30
   9  -3  -3  298.80   19.83
  -9  -3   3  335.17   19.36
  -8  -3   3 1088.51   44.88
   8  -3  -3 1053.22   41.01
  -8  -3   3 1063.34   38.42
  -8  -3   3 1070.11   39.44
   8  -3  -3 1030.01   40.78
   8  -3  -3 1085.01   36.25
  -7  -3   3  561.51   28.72
   7  -3  -3  529.12   25.83
  -7  -3   3  537.79   23.24
   7  -3  -3  571.43   23.10
  -7  -3   3  518.20   24.69
   7  -3  -3  522.46   25.93
  -6  -3   3  294.81   19.49
  -6  -3   3  294.81   17.30
   6  -3  -3  323.52   16.27
   6  -3  -3  307.89   18.28
   6  -3  -3  279.12   17.26
  -6  -3   3  287.05   14.53
   5   3  -3   35.23    2.83
  -5  -3   3   26.55    6.10
  -5  -3   3   35.29    5.06
   5  -3  -3   39.70    6.04
   5  -3  -3   37.20    6.53
  -5  -3   3   36.67    6.40
   5  -3  -3   29.43    5.73
  -4  -3   3    3.29    0.76
   4  -3  -3    9.46    2.57
  -4  -3   3    4.97    1.97
   4  -3  -3    8.17    2.79
   4  -3  -3    6.14    2.69
   4   3  -3    4.77    1.48
  -4  -3   3    4.42    1.93
  -4  -3   3    9.06    2.39
   3  -3  -3   -0.12    0.71
  -3  -3   3   -0.09    0.82
   3  -3  -3    0.93    0.89
  -3  -3   3    1.13    0.75
  -3  -3   3    2.01    0.75
  -3  -3   3    1.36    1.13
   3  -3  -3    0.44    1.04
   2  -3  -3   99.66    8.48
  -2  -3   3   95.95    6.35
  -2  -3   3  100.90    9.09
   2  -3  -3   93.22    8.53
   2  -3  -3   96.99    8.47
  -2  -3   3   86.79    6.70
  -2  -3   3  107.25   10.25
   2  -3  -3   91.26    8.15
  -1  -3   3  244.07   14.53
   1  -3  -3  244.63   14.18
  -1  -3   3  228.78   10.57
   1  -3  -3  255.47   13.77
   1  -3  -3  223.74   14.17
  -1  -3   3  237.46   15.76
   1  -3  -3  231.62   13.36
  -1  -3   3  241.44   12.56
   1  -3  -3  230.73   13.58
   0  -3  -3 1256.21   43.18
   0  -3   3 1255.88   41.26
   0  -3  -3 1251.85   41.22
   0  -3   3 1337.44   45.17
   0  -3  -3 1240.52   38.82
   0  -3   3 1296.11   39.55
   0  -3  -3 1290.17   41.76
  -1  -3  -3  669.06   26.57
   1  -3   3  642.36   25.67
   1  -3   3  631.12   24.97
  -1  -3  -3  636.91   26.21
  -1  -3  -3  639.73   23.26
  -1  -3  -3  647.43   27.62
  -2  -3  -3  337.99   18.77
  -2  -3  -3  338.13   17.86
  -2  -3  -3  303.30   16.82
   2  -3   3  322.62   16.59
   2  -3   3  324.50   16.84
  -3  -3  -3    1.38    1.06
   3  -3   3    1.67    0.92
  -3  -3  -3    0.29    0.94
  -3   3  -3    0.25    1.27
   3  -3   3   -1.26    0.74
  -3  -3  -3    1.78    1.13
   4  -3   3  226.60   14.74
  -4  -3  -3  237.60   15.13
   4  -3   3  228.87   14.97
  -4   3  -3  218.48    9.61
  -4  -3  -3  225.56   14.45
   4  -3   3  213.85   12.78
   5  -3   3  687.92   29.39
   5  -3   3  706.62   26.02
  -5  -3  -3  670.04   28.42
  -5  -3  -3  644.23   29.14
  -5   3  -3  672.60   19.99
   5  -3   3  672.46   29.03
   6  -3   3 2150.87   65.04
   6  -3   3 2050.80   64.53
   6  -3   3 2044.83   58.00
  -6   3  -3 2118.32   51.71
  -6  -3  -3 2066.39   66.45
  -6  -3  -3 2156.99   64.52
  -7  -3  -3  575.72   26.97
   7  -3   3  587.09   27.81
  -7  -3  -3  575.54   28.62
   7  -3   3  583.75   22.98
   7  -3   3  573.10   27.84
   8  -3   3  298.45   19.04
  -8  -3  -3  267.53   17.56
   8   3   3  283.66   11.30
  -8  -3  -3  253.89   19.00
   8  -3   3  284.48   14.62
   8   3   3  291.19   11.31
   8  -3   3  300.35   19.48
  -9  -3  -3   15.07    4.22
   9  -3   3   16.96    4.80
   9  -3   3   16.53    5.19
   9  -3   3   23.81    4.23
  10  -3   3    9.27    2.91
  10  -3   3    9.03    2.28
  10  -3   3    8.63    3.29
 -10  -3  -3    5.98    3.09
 -10  -3  -3    6.87    2.50
 -11  -3  -3    3.87    2.69
  11  -3   3    3.98    2.16
  11  -3   3    3.27    1.55
 -11  -3  -3    0.94    1.75
 -12  -3  -3    4.97    2.28
  12  -3   3    1.40    1.88
 -12  -3  -3    2.69    2.45
  12  -3   3    1.99    1.77
 -13  -3  -3   27.25    7.12
  13  -3   3   22.32    5.62
  13  -3   3   13.92    3.37
 -13  -3  -3   18.68    5.67
 -14  -3  -3  108.66   20.48
  14  -3   3  113.89   15.38
  14  -3   3  129.73   16.65
 -14  -3  -3  123.82   17.23
 -15  -3  -3   92.40   20.57
  15  -3   3   90.11   14.16
  15  -3   3   73.50   14.21
 -15  -3  -3   84.48   14.49
 -15   3  -3   84.16   12.76
  16  -3   3   45.83   11.13
  16  -3   3   38.62   10.30
 -16   3  -3   33.07    8.79
 -16  -3  -3   23.11   10.48
 -16  -3  -3   47.72   11.85
 -17  -3  -3   -2.56    5.10
 -17   3  -3    0.07    4.15
 -17  -3  -3    0.81    6.40
  17  -3   3    3.28    5.43
  17  -3   3    1.18    4.14
  18  -3   3   77.78   14.08
 -15  -4   3   30.10   10.63
  15  -4  -3   18.90    8.25
  15  -4  -3   25.36    9.54
  14  -4  -3   -1.58    4.04
 -14  -4   3    0.12    3.79
  14  -4  -3    2.87    5.44
  13  -4  -3  157.54   20.64
  13  -4  -3  134.57   18.70
 -13  -4   3  149.41   23.03
  12  -4  -3   41.11    9.38
 -12  -4   3   33.93    8.94
 -12  -4   3   36.90    5.84
  12  -4  -3   21.93    6.34
  11  -4  -3 1088.62   49.10
 -11  -4   3 1091.76   44.73
  11  -4  -3 1054.32   48.08
 -11  -4   3 1114.16   53.66
  11   4  -3 1092.13   40.83
 -10  -4   3   57.13    8.63
 -10  -4   3   47.99   10.54
  10  -4  -3   49.67   10.13
  10  -4  -3   64.22   11.40
  -9  -4   3  701.49   30.74
  -9  -4   3  718.86   38.94
   9  -4  -3  633.23   33.79
   9  -4  -3  645.31   34.20
  -9  -4   3  682.64   33.42
   8  -4  -3    2.65    2.02
   8  -4  -3    5.78    1.59
   8  -4  -3    0.64    1.61
  -8  -4   3    2.92    1.96
  -8  -4   3    1.71    1.70
  -8  -4   3   -2.05    1.61
   7  -4  -3   27.02    6.60
  -7  -4   3   17.95    5.60
   7  -4  -3   26.48    5.92
  -7  -4   3   21.19    5.66
   7  -4  -3   23.63    4.24
  -7  -4   3   37.13    6.12
  -6  -4   3   10.22    3.45
  -6  -4   3    4.78    2.38
  -6  -4   3    9.10    2.55
   6  -4  -3   14.72    3.41
   6  -4  -3   18.32    5.15
   6  -4  -3    8.75    2.98
   5  -4  -3  163.00   14.08
  -5  -4   3  165.33   15.64
   5  -4  -3  163.87   14.09
  -5  -4   3  169.52   14.32
  -5  -4   3  178.47   11.55
   5  -4  -3  183.93   13.20
  -4  -4   3    4.79    2.87
  -4  -4   3    3.14    2.22
   4  -4  -3    1.36    1.36
  -4  -4   3    3.98    1.27
   4  -4  -3    0.28    1.24
   4  -4  -3    3.23    1.51
  -3  -4   3    0.95    1.04
  -3  -4   3    2.00    0.98
   3  -4  -3    3.18    1.40
   3  -4  -3    2.57    1.32
   3  -4  -3    3.69    1.79
  -3  -4   3   -0.18    1.34
  -3  -4   3    0.49    1.45
  -2  -4   3   24.76    5.84
   2  -4  -3   26.20    5.99
  -2  -4   3   11.53    2.76
   2  -4  -3   15.34    4.27
  -2  -4   3   13.11    2.95
   2  -4  -3   18.61    4.52
  -2  -4   3   22.79    5.27
   1  -4  -3  127.37   11.52
  -1  -4   3  123.81   11.68
  -1  -4   3  138.17   13.22
   1  -4  -3  143.91   11.76
   1  -4  -3  156.83   12.04
  -1  -4   3  137.33   10.26
   1  -4  -3  147.97   12.04
   0  -4  -3   -0.40    1.17
   0  -4  -3    3.98    2.17
   0  -4   3    5.69    2.64
   0  -4   3    0.52    1.07
   0  -4  -3    0.22    1.14
   0  -4   3   -0.24    1.12
  -1  -4  -3  595.08   27.37
   1  -4   3  586.69   26.55
  -1  -4  -3  581.99   27.85
   1  -4   3  585.01   27.21
  -2  -4  -3   53.67    8.99
   2  -4   3   60.40    9.03
  -2  -4  -3   53.55    8.80
   2  -4   3   53.59    8.43
  -3  -4  -3 2092.00   66.49
  -3  -4  -3 2117.36   68.92
   3  -4   3 2203.13   64.55
   3  -4   3 2074.08   66.16
   4  -4   3  100.77   12.06
  -4  -4  -3  102.79   12.26
   4  -4   3   81.67   10.16
  -4  -4  -3   93.17   12.53
  -5  -4  -3  599.51   31.52
   5  -4   3  671.59   28.51
   5  -4   3  699.20   32.45
  -5  -4  -3  695.44   31.74
  -6  -4  -3    2.58    1.89
  -6  -4  -3    4.86    1.93
   6  -4   3    4.14    1.61
   6  -4   3    1.79    1.55
   6  -4   3    3.78    2.04
   7  -4   3   88.32   13.03
   7  -4   3  104.35    8.91
  -7  -4  -3   96.35   13.71
   7  -4   3  104.31   13.75
  -7  -4  -3  115.15   11.34
  -8  -4  -3   61.83   10.03
   8  -4   3   44.69    8.39
   8  -4   3   53.48   10.12
   8  -4   3   60.07    7.79
  -8  -4  -3   46.32    8.76
  -9  -4  -3  312.80   23.59
  -9  -4  -3  274.66   20.24
   9  -4   3  255.94   20.29
   9  -4   3  305.93   22.05
   9  -4   3  286.30   15.88
 -10  -4  -3    2.53    2.40
 -10  -4  -3    2.34    2.28
  10  -4   3    5.26    2.26
  10  -4   3    8.11    3.48
 -11  -4  -3   24.25    5.53
  11  -4   3   26.34    5.96
  11  -4   3   27.81    7.50
 -11  -4  -3   32.66    7.84
  12  -4   3    0.41    2.40
 -12  -4  -3    7.17    3.18
  12  -4   3   -1.85    3.16
 -12  -4  -3   -0.56    3.05
 -13  -4  -3   27.95   10.47
 -13  -4  -3   23.85    6.70
  13  -4   3   19.69    8.04
  13  -4   3   16.90    7.84
 -14  -4  -3    1.51    5.02
  14  -4   3    1.00    5.01
 -14  -4  -3   -2.95    4.32
  14  -4   3   -0.55    4.56
 -15  -4  -3  111.56   22.54
 -15  -4  -3  108.62   18.98
[truncated: 406,394 more chars]
