# Supplementary material for: Crystal structures of two bis­(iodo­meth­yl)benzene derivatives: similarities and differences in the crystal packing
Source: Acta Crystallogr E Crystallogr Commun. 2015 Nov 18;71(Pt 12):1505–9. doi: 10.1107/S2056989015021295 (PMC4719824; doi:10.1107/S2056989015021295)
Supplement: Supplementary file 2 [file e-71-01505-Isup2.hkl]

#
# h,k,l, Fc-squared, Fo-squared, sigma(Fo-squared), status flag
#
data_I
_shelx_title ' shelxt_a.res in C2/c'
_shelx_refln_list_code          4
_shelx_F_calc_maximum      370.39
_exptl_crystal_F_000       648.00
_reflns_d_resolution_high  0.6454

loop_
 _space_group_symop_operation_xyz
 'x, y, z'
 '-x, y, -z+1/2'
 'x+1/2, y+1/2, z'
 '-x+1/2, y+1/2, -z+1/2'
 '-x, -y, -z'
 'x, -y, z-1/2'
 '-x+1/2, -y+1/2, -z'
 'x+1/2, -y+1/2, z-1/2'

_cell_length_a    14.5485
_cell_length_b     8.0461
_cell_length_c     8.0582
_cell_angle_alpha  90.000
_cell_angle_beta  101.637
_cell_angle_gamma  90.000

_shelx_F_squared_multiplier     1.000

loop_
 _refln_index_h
 _refln_index_k
 _refln_index_l
 _refln_F_squared_calc
 _refln_F_squared_meas
 _refln_F_squared_sigma
 _refln_observed_status
   2   0   0      20652.30      19964.73       320.13 o
   4   0   0        930.19       1137.00        29.83 o
   6   0   0      36000.86      34524.38       622.98 o
   8   0   0      94672.97      85038.39      1329.74 o
  10   0   0      16014.77      15721.37       267.22 o
  12   0   0       1406.49       1468.64        42.01 o
  14   0   0      23440.09      22957.79       607.64 o
  16   0   0      15237.14      14334.92       418.80 o
  18   0   0       5630.54       5512.56       224.35 o
  20   0   0       1133.09       1105.16       132.06 o
   3   1   0      78444.87      67682.41       997.01 o
   5   1   0      51843.97      49278.57       492.76 o
   7   1   0       1507.27       1545.35        40.87 o
   9   1   0       6682.49       6624.17        89.68 o
  11   1   0      26491.94      26273.59       302.77 o
  13   1   0      11760.95      11896.77       163.05 o
  15   1   0        461.22        458.51        30.02 o
  17   1   0       4767.24       4775.25       140.31 o
  19   1   0       5954.05       5733.60       179.06 o
  21   1   0       2186.70       2436.83       227.71 o
   0   2   0          2.62        105.38         9.00 o
   2   2   0       1633.48       1569.65        18.26 o
   4   2   0        119.86        189.52         8.50 o
   6   2   0        600.87        621.76        16.19 o
   8   2   0        232.60        327.90        12.59 o
  10   2   0         86.31        140.29        18.79 o
  12   2   0        209.51        233.48        14.41 o
  14   2   0         40.22         58.64        12.70 o
  16   2   0        184.26        169.60        32.81 o
  18   2   0          0.01         10.30        21.46 o
  20   2   0         94.62         59.99        29.58 o
   1   3   0       5930.08       6128.36        78.27 o
   3   3   0      44290.40      44546.52       578.28 o
   5   3   0      15542.70      15582.18       168.51 o
   7   3   0       3898.10       4226.48        63.43 o
   9   3   0       2833.68       2985.56        57.88 o
  11   3   0      22587.99      22745.34       324.01 o
  13   3   0       4015.39       4096.83        85.79 o
  15   3   0        956.83       1048.79        45.04 o
  17   3   0       1409.10       1402.30        82.83 o
  19   3   0       5581.29       5659.14       167.56 o
   0   4   0      76142.85      73078.41      1385.59 o
   2   4   0      34218.45      32571.51       406.70 o
   4   4   0        243.79        409.43        29.83 o
   6   4   0      45942.26      44394.86       538.94 o
   8   4   0      48156.04      47086.56       612.23 o
  10   4   0       8867.20       8792.16       141.63 o
  12   4   0         12.18         71.67        27.48 o
  14   4   0      19832.02      20287.65       303.71 o
  16   4   0      15102.60      15520.36       273.68 o
  18   4   0       1804.09       1918.75        88.57 o
  20   4   0        372.28        365.52        79.43 o
   1   5   0       6730.44       6814.36       107.02 o
   3   5   0      37220.15      35729.31       481.79 o
   5   5   0      30196.96      29657.05       336.58 o
   7   5   0       1668.91       1715.55        33.74 o
   9   5   0       7450.35       7675.09       117.70 o
  11   5   0      18793.39      18400.54       274.37 o
  13   5   0       9751.05       9818.82       148.17 o
  15   5   0        132.06        150.64        21.59 o
  17   5   0       3867.63       3933.51       151.23 o
  19   5   0       6092.44       6330.48       287.36 o
   0   6   0       1744.83       1677.95        93.20 o
   2   6   0       1727.59       1707.68        36.09 o
   4   6   0        242.03        253.04        17.09 o
   6   6   0       1492.34       1431.40        50.43 o
   8   6   0       1269.25       1273.86        41.08 o
  10   6   0        414.12        386.09        30.51 o
  12   6   0        580.97        565.52        36.16 o
  14   6   0        720.59        725.17        40.68 o
  16   6   0        534.71        545.47        41.90 o
  18   6   0          0.02          2.63        22.96 o
   1   7   0        335.96        349.06        29.19 o
   3   7   0       7976.87       7976.13       114.25 o
   5   7   0       8546.57       8420.58       123.87 o
   7   7   0        353.44        386.54        23.42 o
   9   7   0        733.83        787.86        41.96 o
  11   7   0       3493.33       3505.34        94.29 o
  13   7   0       3485.08       3562.04        92.53 o
  15   7   0        508.55        534.41        39.60 o
  17   7   0        716.33        699.31        63.11 o
   0   8   0      26439.92      26574.04       622.22 o
   2   8   0      11366.37      11299.18       187.97 o
   4   8   0         84.06        122.58        26.12 o
   6   8   0      11525.19      11503.37       233.64 o
   8   8   0      17696.91      17693.96       795.18 o
  10   8   0       5575.85       5144.83       141.26 o
  12   8   0        280.03        277.12        37.38 o
  14   8   0       6673.65       6818.98       150.18 o
  16   8   0       6599.66       6753.44       484.47 o
   1   9   0       3566.77       3666.67        99.07 o
   3   9   0      14476.25      14420.00       255.72 o
   5   9   0       9601.54       9659.11       249.03 o
   7   9   0       1263.18       1244.70        67.64 o
   9   9   0       3286.23       3345.11       120.01 o
  11   9   0      10512.10      11092.69       428.62 o
  13   9   0       3740.80       3676.01       126.85 o
   0  10   0       2400.24       2465.37       156.80 o
   2  10   0        674.11        752.99        48.57 o
   4  10   0         27.16         39.26        22.68 o
   6  10   0       1434.37       1408.86        67.49 o
   8  10   0       1525.35       1411.69        71.31 o
  10  10   0        110.35        135.78        30.83 o
   1  11   0        364.75        395.30        48.07 o
   3  11   0        919.40        963.01        80.50 o
   5  11   0        991.93       1125.05        88.47 o
   7  11   0        360.27        420.65        59.94 o
   9  11   0         69.70        108.93        50.17 o
   0  12   0       7661.06       7510.29       353.94 o
   2  12   0       2284.81       2397.88       187.12 o
 -21   1   1       2261.01       2402.00       128.75 o
 -19   1   1       6867.72       7043.84       190.28 o
 -17   1   1       2592.14       2617.02        97.11 o
 -15   1   1        613.11        695.16        31.56 o
 -13   1   1       9785.26      10021.05       129.55 o
 -11   1   1      23247.13      22528.24       278.47 o
  -9   1   1       8032.56       8382.37       105.38 o
  -7   1   1       5733.65       6143.89        66.01 o
  -5   1   1      38358.41      36968.26       400.07 o
  -3   1   1      45611.14      44378.97       419.34 o
  -1   1   1      15360.66      15703.05       174.83 o
   1   1   1       9936.10      10071.41       135.87 o
   3   1   1      64579.76      59143.00       534.06 o
   5   1   1      30776.77      30377.20       399.78 o
   7   1   1       2205.28       2370.48        50.91 o
   9   1   1       5367.41       5623.48        95.61 o
  11   1   1      21277.55      21577.77       274.22 o
  13   1   1      10143.08      10122.75       160.74 o
  15   1   1         88.21        154.38        26.85 o
  17   1   1       2264.09       2132.99        88.45 o
  19   1   1       5012.39       5310.48       162.28 o
 -20   2   1       1222.37       1151.52        80.52 o
 -18   2   1       3849.49       3732.86       151.74 o
 -16   2   1      21040.39      21107.92       346.88 o
 -14   2   1      17201.86      17051.91       256.18 o
 -12   2   1       1826.02       1846.18        45.86 o
 -10   2   1      18849.26      18632.24       238.31 o
  -8   2   1      72415.39      69702.40       722.81 o
  -6   2   1      45254.59      44218.48       440.55 o
  -4   2   1        142.71        215.53         9.05 o
  -2   2   1      50034.87      47295.27       841.39 o
   0   2   1     137191.28     115006.45      1497.17 o
   2   2   1      59303.51      55155.58       643.22 o
   4   2   1       1895.98       2198.16        30.15 o
   6   2   1      44988.09      43231.44       513.06 o
   8   2   1      57977.98      55888.91       723.72 o
  10   2   1      18488.73      18245.31       286.64 o
  12   2   1       2177.20       2231.44        54.73 o
  14   2   1      18223.84      17663.95       323.33 o
  16   2   1      15524.65      15490.77       318.85 o
  18   2   1       3341.88       3171.22       173.63 o
  20   2   1       1041.45        999.04       113.13 o
 -21   3   1       3462.96       3470.09       267.16 o
 -19   3   1       5903.17       5715.56       195.19 o
 -17   3   1       3701.29       3735.47       106.68 o
 -15   3   1         10.98         63.44        33.35 o
 -13   3   1      18535.11      18480.94       246.04 o
 -11   3   1      20008.79      20222.35       243.31 o
  -9   3   1       7436.23       7785.86       148.38 o
  -7   3   1        762.79        745.92        21.88 o
  -5   3   1      50765.22      49501.58       554.80 o
  -3   3   1      52706.23      49710.43      1388.92 o
  -1   3   1       7879.84       8482.78       171.13 o
   1   3   1      15350.59      15835.96       156.76 o
   3   3   1      34948.11      34258.81       369.06 o
   5   3   1      43812.01      43937.06       475.92 o
   7   3   1       3262.49       3340.27        53.03 o
   9   3   1      14361.09      14519.35       179.47 o
  11   3   1      14985.49      14686.09       240.78 o
  13   3   1      13097.46      13049.43       205.22 o
  15   3   1        240.73        274.48        28.36 o
  17   3   1       5196.86       5101.96       148.43 o
  19   3   1       5388.06       5208.96       186.25 o
 -20   4   1        187.68        248.06        53.49 o
 -18   4   1         10.97         22.44        23.26 o
 -16   4   1        640.75        713.80        47.70 o
 -14   4   1        231.49        217.66        28.99 o
 -12   4   1        538.80        544.72        27.66 o
 -10   4   1        284.91        311.64        20.34 o
  -8   4   1       1079.56       1267.22        31.70 o
  -6   4   1        626.94        664.58        17.98 o
  -4   4   1        613.03        629.35        16.05 o
  -2   4   1       2225.68       2312.82        36.06 o
   0   4   1        666.82        668.33        20.93 o
   2   4   1       1657.13       1759.40        36.30 o
   4   4   1        127.04        173.87         8.73 o
   6   4   1       1341.49       1335.65        24.47 o
   8   4   1        574.28        619.20        24.93 o
  10   4   1        452.50        432.33        23.37 o
  12   4   1        664.64        648.40        36.34 o
  14   4   1        243.29        310.35        30.23 o
  16   4   1        296.50        322.27        36.94 o
  18   4   1         14.64         14.89        24.60 o
  20   4   1        297.70        381.08       123.18 o
 -19   5   1       2927.12       3096.90       124.90 o
 -17   5   1        932.33        988.77        52.32 o
 -15   5   1        532.69        529.51        33.90 o
 -13   5   1       5774.48       5948.25       101.96 o
 -11   5   1       7972.04       8306.37       165.24 o
  -9   5   1       2316.48       2449.64        57.58 o
  -7   5   1       1791.00       1860.43        38.93 o
  -5   5   1      14503.30      14561.66       176.67 o
  -3   5   1      14995.69      15030.61       190.86 o
  -1   5   1       3501.77       3510.02        53.74 o
   1   5   1       3805.75       3700.22        57.75 o
   3   5   1      15993.27      16313.73       211.53 o
   5   5   1      11992.51      12467.37       239.50 o
   7   5   1       1752.45       1723.86        36.90 o
   9   5   1       2517.20       2482.33        52.81 o
  11   5   1       8016.13       8185.84       126.53 o
  13   5   1       4647.91       4736.25        98.33 o
  15   5   1        303.87        320.95        32.25 o
  17   5   1        777.17        832.32        59.63 o
  19   5   1       2664.18       2783.79       248.26 o
 -18   6   1       1368.71       1431.28        73.02 o
 -16   6   1      12311.71      12830.88       227.45 o
 -14   6   1      10997.41      11018.89       179.51 o
 -12   6   1        580.65        618.19        39.92 o
 -10   6   1      12549.41      12166.55       193.32 o
  -8   6   1      24723.83      24802.48       467.39 o
  -6   6   1      23643.61      23144.68       273.75 o
  -4   6   1        860.28        902.68        25.12 o
  -2   6   1      36848.93      35708.43       429.62 o
   0   6   1      32464.77      32701.37       465.43 o
   2   6   1      21365.92      21166.97       328.89 o
   4   6   1          8.62         78.43        28.39 o
   6   6   1      26701.85      25704.66       298.05 o
   8   6   1      26640.78      26292.52       379.54 o
  10   6   1       7760.64       7754.66       123.01 o
  12   6   1        715.22        772.74        53.91 o
  14   6   1       7876.02       7844.41       150.13 o
  16   6   1      12763.33      12922.63       280.82 o
  18   6   1       1449.96       1506.57       127.62 o
 -17   7   1       2180.45       2183.24        89.41 o
 -15   7   1         20.03         37.67        21.42 o
 -13   7   1       8271.69       8152.80       156.07 o
 -11   7   1      11919.26      11480.19       212.63 o
  -9   7   1       7435.43       7049.16       143.15 o
  -7   7   1       2295.19       2369.02        56.76 o
  -5   7   1      21677.07      21255.54       261.40 o
  -3   7   1      15046.62      14870.96       226.06 o
  -1   7   1      10362.60      10227.56       209.22 o
   1   7   1       7795.45       7807.32       149.03 o
   3   7   1      24339.86      23239.44       301.22 o
   5   7   1      14175.48      14224.36       213.43 o
   7   7   1       2159.10       2084.20        66.02 o
   9   7   1       6346.33       6253.92       183.17 o
  11   7   1      11903.56      11725.25       215.62 o
  13   7   1       7693.66       7850.70       152.79 o
  15   7   1         14.34         41.78        19.78 o
  17   7   1       2213.51       2245.13       120.37 o
 -16   8   1        601.64        598.39        49.18 o
 -14   8   1        938.09        961.98        53.27 o
 -12   8   1        543.27        554.73        39.73 o
 -10   8   1        321.92        332.46        31.68 o
  -8   8   1       1624.93       1659.43        68.51 o
  -6   8   1       1522.71       1460.22        53.57 o
  -4   8   1        160.38        162.05        24.82 o
  -2   8   1       1508.79       1517.30        49.49 o
   0   8   1       1894.53       1933.53        57.94 o
   2   8   1       1268.47       1207.12        47.12 o
   4   8   1         76.79        165.74        19.22 o
   6   8   1       1907.26       1781.09        72.27 o
   8   8   1       1106.72       1142.98        57.77 o
  10   8   1        315.69        284.09        30.48 o
  12   8   1        361.37        370.52        33.91 o
  14   8   1       1057.01       1047.38        60.99 o
 -15   9   1         41.70         14.08        91.21 o
 -13   9   1       3011.78       3238.39       104.45 o
 -11   9   1       1178.65       1149.35        69.68 o
  -9   9   1        171.21        141.07        26.62 o
  -7   9   1        214.71        205.67        28.27 o
  -5   9   1       4019.99       4261.38        97.90 o
  -3   9   1       2347.82       2477.44        76.31 o
  -1   9   1        605.55        688.90        43.72 o
   1   9   1        955.07       1025.34        49.60 o
   3   9   1       1893.35       1846.50        59.59 o
   5   9   1       3468.69       3436.20       109.97 o
   7   9   1        568.68        528.89        48.81 o
   9   9   1        921.60        918.92        64.31 o
  11   9   1        631.01        720.84        60.86 o
  13   9   1       2299.92       2139.77       124.38 o
 -12  10   1        786.92        839.37        98.18 o
 -10  10   1       3876.47       3753.14       114.94 o
  -8  10   1      11649.01      11721.10       236.66 o
  -6  10   1       3834.08       3862.56       110.00 o
  -4  10   1        128.52        168.94        52.29 o
  -2  10   1       6377.31       6346.39       144.44 o
   0  10   1      11322.09      11560.32       277.95 o
   2  10   1       7880.31       7925.07       187.15 o
   4  10   1        479.29        560.47        52.86 o
   6  10   1       5559.09       5644.76       143.55 o
   8  10   1       6386.95       6546.67       179.11 o
  10  10   1       5831.07       6253.64       177.31 o
  -9  11   1       1994.17       1965.06       131.51 o
  -7  11   1        360.46        386.32        52.46 o
  -5  11   1       7412.19       7453.61       198.09 o
  -3  11   1       7189.43       7248.69       220.63 o
  -1  11   1       1660.50       1772.86       118.18 o
   1  11   1       1935.78       2011.82        86.10 o
   3  11   1       7075.18       6818.38       215.49 o
   5  11   1       6382.61       6341.85       209.27 o
   7  11   1        534.37        444.13        92.10 o
   9  11   1       2661.43       3090.53       265.13 o
  -2  12   1        459.60        548.16       107.58 o
   0  12   1       1810.93       1677.20       152.61 o
   2  12   1        454.91        416.60        95.27 o
 -20   0   2       2103.93       2051.68       137.04 o
 -18   0   2       5457.68       5440.25       221.58 o
 -16   0   2      21272.66      21160.79       430.46 o
 -14   0   2      22127.29      20950.95       422.48 o
 -12   0   2        205.04        180.16        17.30 o
 -10   0   2      12307.95      11871.19       222.62 o
  -8   0   2      85920.51      81611.00      1426.27 o
  -6   0   2      74302.85      71871.23       974.50 o
  -4   0   2      14916.48      17084.38       226.92 o
  -2   0   2      14044.54      13669.79       206.34 o
   2   0   2      77909.46      68020.38      1290.16 o
   4   0   2       7308.57       8393.22       139.52 o
   6   0   2      36792.91      34498.05       613.29 o
   8   0   2      62019.17      58037.98      1345.62 o
  10   0   2      13499.06      13861.86       284.50 o
  12   0   2        642.30        813.51       107.07 o
  14   0   2      24243.62      22144.38       587.05 o
  16   0   2      13286.38      12844.06       390.47 o
  18   0   2       1617.83       1482.24       108.22 o
 -21   1   2       3490.03       3783.51       160.81 o
 -19   1   2       6034.77       6121.32       174.73 o
 -17   1   2       4180.73       4097.51       135.86 o
 -15   1   2        555.56        566.51        25.72 o
 -13   1   2      11571.58      11538.49       148.86 o
 -11   1   2      28797.23      28614.64       308.87 o
  -9   1   2       6052.83       6231.29        93.88 o
  -7   1   2       3924.61       4146.44        58.12 o
  -5   1   2      30725.36      30725.94       315.28 o
  -3   1   2      91283.23      84500.82      1269.86 o
  -1   1   2       2378.52       2505.17        33.41 o
   1   1   2      11132.77      11234.65        85.83 o
   3   1   2      43730.93      42319.70       351.13 o
   5   1   2      42467.89      42074.23       456.75 o
   7   1   2       1132.24       1072.60        27.48 o
   9   1   2       7360.35       7428.65       112.77 o
  11   1   2      21131.24      20652.33       265.45 o
  13   1   2       8096.41       8126.48       153.83 o
  15   1   2        361.48        332.55        37.84 o
  17   1   2       3368.75       3203.69       228.35 o
  19   1   2       6491.53       6391.12       174.01 o
 -20   2   2         29.48         19.24        24.47 o
 -18   2   2         16.44         17.26        19.59 o
 -16   2   2        216.67        200.22        25.23 o
 -14   2   2        104.42        114.56        13.43 o
 -12   2   2        150.15        179.28        16.48 o
 -10   2   2        130.40        145.33        18.29 o
  -8   2   2        425.23        500.58        16.05 o
  -6   2   2         14.31         50.44         5.59 o
  -4   2   2        684.22        847.05        25.05 o
  -2   2   2       1001.10       1143.55        22.75 o
   0   2   2        341.14        405.17        10.31 o
   2   2   2        270.00        295.11         8.62 o
   4   2   2          2.61         45.35         7.85 o
   6   2   2        444.32        413.03        15.91 o
   8   2   2        128.33        159.64        11.68 o
  10   2   2        211.63        219.00        14.32 o
  12   2   2        237.68        258.10        23.44 o
  14   2   2         91.57        115.74        20.81 o
  16   2   2         29.89         44.06        19.93 o
  18   2   2         24.40         16.51        22.24 o
  20   2   2         89.65        231.39       103.01 o
 -21   3   2       1542.22       1436.55       181.92 o
 -19   3   2       4098.21       4182.42       139.92 o
 -17   3   2       3610.78       3721.18        90.62 o
 -15   3   2       2587.63       2632.10        79.72 o
 -13   3   2       5586.26       5748.40       101.95 o
 -11   3   2      14401.09      14311.31       191.05 o
  -9   3   2       6795.56       7187.85        92.12 o
  -7   3   2       6202.63       6639.90        81.84 o
  -5   3   2      21591.95      21433.33       359.04 o
  -3   3   2      29036.03      29646.15       324.25 o
  -1   3   2       2358.99       2357.05        40.74 o
   1   3   2       1396.75       1301.66        21.10 o
   3   3   2      38944.59      38687.75       664.43 o
   5   3   2      20783.27      20951.11       257.73 o
   7   3   2        136.54        179.88        13.83 o
   9   3   2        865.83        890.69        23.53 o
  11   3   2      17386.37      17002.66       246.41 o
  13   3   2       6264.72       6377.50       117.14 o
  15   3   2         20.38         47.89        18.08 o
  17   3   2        972.11        914.70        74.22 o
  19   3   2       3787.70       4115.68       157.11 o
 -20   4   2        394.85        441.88        63.98 o
 -18   4   2       4182.26       4433.31       109.46 o
 -16   4   2      11135.97      11485.79       228.37 o
 -14   4   2      21467.00      21629.83       275.08 o
 -12   4   2        333.79        343.17        19.74 o
 -10   4   2      18402.56      18222.99       240.32 o
  -8   4   2      37483.55      36284.80       390.21 o
  -6   4   2      37562.21      36493.16       614.89 o
  -4   4   2        189.34        257.19        37.28 o
  -2   4   2      36957.45      37258.52       576.72 o
   0   4   2      84349.50      80344.01      1290.64 o
   2   4   2      20289.40      20018.65       274.24 o
   4   4   2        152.82        198.31        12.59 o
   6   4   2      26099.33      25868.28       269.34 o
   8   4   2      52810.89      51099.50       520.30 o
  10   4   2       5587.13       5685.49       100.87 o
  12   4   2        638.13        669.59        35.63 o
  14   4   2      11238.40      11251.22       224.35 o
  16   4   2      14653.52      14470.94       252.50 o
  18   4   2       1606.82       1761.05        93.05 o
 -19   5   2       6315.59       6410.03       335.13 o
 -17   5   2       3686.99       3793.22       120.42 o
 -15   5   2        158.32        174.11        25.24 o
 -13   5   2      10406.42      10144.17       159.64 o
 -11   5   2      20179.71      19899.87       271.57 o
  -9   5   2       6208.97       6176.03       122.89 o
  -7   5   2       2352.42       2372.73        47.45 o
  -5   5   2      27252.53      27422.58       323.04 o
  -3   5   2      34977.46      34030.28       405.68 o
  -1   5   2       5699.98       5845.25       122.84 o
   1   5   2       7737.66       7872.71       119.99 o
   3   5   2      31506.42      30897.88       359.60 o
   5   5   2      24053.34      23887.08       262.94 o
   7   5   2       1541.83       1591.70        36.80 o
   9   5   2       7056.61       6885.93       107.43 o
  11   5   2      16525.48      16303.75       220.73 o
  13   5   2       7245.51       7383.17       145.60 o
  15   5   2         49.83         77.16        20.40 o
  17   5   2       3018.94       3090.88       117.16 o
 -18   6   2          4.04          4.71        27.14 o
 -16   6   2        733.21        739.57        53.59 o
 -14   6   2        664.14        586.83        41.24 o
 -12   6   2        486.83        466.81        29.03 o
 -10   6   2        190.15        195.11        18.63 o
  -8   6   2       1898.77       2026.58        61.84 o
  -6   6   2       1165.26       1186.25        48.88 o
  -4   6   2        254.53        275.40        12.24 o
  -2   6   2       1745.73       1751.91        31.53 o
   0   6   2       1575.07       1629.75        43.52 o
   2   6   2       1136.17       1150.80        32.81 o
   4   6   2         25.99         45.23         9.31 o
   6   6   2       2008.31       1938.54        44.35 o
   8   6   2        827.22        868.09        51.34 o
  10   6   2        291.15        295.18        22.84 o
  12   6   2        361.36        335.01        25.67 o
  14   6   2        734.24        787.18        53.40 o
  16   6   2        357.31        354.16        43.85 o
 -17   7   2        308.95        348.53        39.21 o
 -15   7   2        306.05        283.57        29.45 o
 -13   7   2       3356.16       3457.20        88.00 o
 -11   7   2       5114.68       5154.84       109.12 o
  -9   7   2        234.42        280.95        26.38 o
  -7   7   2        948.65        972.49        33.88 o
  -5   7   2       4729.82       4974.87        87.55 o
  -3   7   2      10351.43      10321.70       144.27 o
  -1   7   2        438.37        514.31        30.22 o
   1   7   2       1930.72       2072.05        62.15 o
   3   7   2       4845.35       5099.17       108.32 o
   5   7   2       6666.66       6438.16       105.65 o
   7   7   2        788.29        783.55        43.73 o
   9   7   2       1284.45       1261.20        45.58 o
  11   7   2       3602.58       3659.10        89.93 o
  13   7   2       1798.83       1743.18        69.26 o
  15   7   2        503.31        586.55        54.58 o
 -16   8   2       7273.36       7566.36       162.73 o
 -14   8   2       6236.78       6346.71       150.80 o
 -12   8   2        185.84        190.06        27.00 o
 -10   8   2       5847.19       5880.80       126.38 o
  -8   8   2      17833.35      17433.22       430.77 o
  -6   8   2      11131.50      10913.50       180.90 o
  -4   8   2          0.11         29.53        18.00 o
  -2   8   2      11356.14      11280.61       239.69 o
   0   8   2      22892.44      23012.35       342.94 o
   2   8   2      10293.20      10262.35       238.18 o
   4   8   2        187.01        263.38        35.29 o
   6   8   2      11023.16      10942.10       205.57 o
   8   8   2      15035.23      14405.61       253.05 o
  10   8   2       4175.53       4025.83       118.90 o
  12   8   2        285.53        290.97        50.58 o
  14   8   2       5898.40       5975.97       158.13 o
 -15   9   2        261.75        190.54        73.45 o
 -13   9   2       4547.95       4580.56       117.38 o
 -11   9   2       8220.31       8169.14       166.30 o
  -9   9   2       4099.17       4132.44       112.43 o
  -7   9   2       1203.01       1405.78       107.30 o
  -5   9   2      12381.29      12080.49       201.05 o
  -3   9   2      11359.30      11419.64       239.94 o
  -1   9   2       2459.96       2535.22        78.33 o
   1   9   2       2131.53       2156.99        84.86 o
   3   9   2      15280.52      15220.46       250.50 o
   5   9   2       9224.85       9037.47       210.85 o
   7   9   2        309.61        339.81        41.53 o
   9   9   2       2258.74       2244.09        93.89 o
  11   9   2       8548.30       8421.40       213.95 o
 -12  10   2        240.16        224.55        48.09 o
 -10  10   2        178.86        158.15        28.07 o
  -8  10   2       1340.06       1465.66        68.93 o
  -6  10   2       1529.09       1524.35        65.59 o
  -4  10   2         17.74         23.67        18.23 o
  -2  10   2        631.55        607.69        56.37 o
   0  10   2       2254.68       2302.87       112.04 o
   2  10   2        657.39        746.63        55.16 o
   4  10   2         59.09         78.51        31.66 o
   6  10   2       1105.32       1088.95        71.97 o
   8  10   2       1471.08       1541.66        83.19 o
  10  10   2         64.26         36.79        56.20 o
  -9  11   2         72.39        105.55        73.32 o
  -7  11   2        313.21        306.14        44.78 o
  -5  11   2       1451.37       1434.24       101.54 o
  -3  11   2        617.58        674.06        58.65 o
  -1  11   2        201.92        181.76        41.16 o
   1  11   2        194.68        163.96        33.46 o
   3  11   2       1163.56       1224.27        91.87 o
   5  11   2        890.57       1017.66       130.66 o
  -2  12   2       2146.71       2257.45       185.85 o
   0  12   2       5996.64       5947.52       310.80 o
 -21   1   3       2304.42       2516.67       129.81 o
 -19   1   3       5639.58       5618.15       165.51 o
 -17   1   3       3416.46       3488.93        98.81 o
 -15   1   3        917.43        843.19        31.84 o
 -13   1   3      11959.44      11979.86       170.10 o
 -11   1   3      16698.65      16871.50       207.23 o
  -9   1   3       6518.87       6745.44        93.85 o
  -7   1   3       2835.64       2998.77        45.18 o
  -5   1   3      37776.95      39229.23       400.60 o
  -3   1   3      40210.50      39945.44       463.42 o
  -1   1   3       3015.80       3202.58        40.55 o
   1   1   3       5403.13       5602.09        52.93 o
   3   1   3      37099.41      37296.29       343.43 o
   5   1   3      27729.50      28506.86       282.08 o
   7   1   3        693.65        723.25        25.06 o
   9   1   3       5266.18       5218.74        93.64 o
  11   1   3      13154.08      13015.61       212.90 o
  13   1   3       8376.04       8405.19       154.59 o
  15   1   3         97.66         90.08        30.19 o
  17   1   3       2815.38       2665.16        97.75 o
  19   1   3       3253.11       3465.06       359.45 o
 -20   2   3        623.66        633.01        61.94 o
 -18   2   3       3032.95       3182.07       114.03 o
 -16   2   3      22086.97      21346.09       289.94 o
 -14   2   3      17453.55      17402.49       238.60 o
 -12   2   3        498.12        543.40        24.72 o
 -10   2   3      16268.36      16502.13       255.07 o
  -8   2   3      61607.87      59334.43       673.70 o
  -6   2   3      42321.31      42133.29       481.21 o
  -4   2   3         17.25         67.08        11.53 o
  -2   2   3      49133.20      48114.66       490.32 o
   0   2   3      78846.05      74514.68       719.66 o
   2   2   3      40217.57      39337.06       404.56 o
   4   2   3        855.05        948.26        29.77 o
   6   2   3      41349.84      41201.75       581.14 o
   8   2   3      39288.39      38250.17       547.67 o
  10   2   3      11596.60      11949.60       198.90 o
  12   2   3       1181.55       1169.81        44.09 o
  14   2   3      15837.75      15652.28       258.73 o
  16   2   3      11834.13      11723.46       247.48 o
  18   2   3       1858.68       1815.79        83.57 o
 -21   3   3       3025.03       3130.75       264.63 o
 -19   3   3       8898.58       8799.62       224.32 o
 -17   3   3       1740.58       1782.68        65.38 o
 -15   3   3          4.45         37.46        11.44 o
 -13   3   3      12441.72      12127.75       166.75 o
 -11   3   3      27224.02      27062.24       323.92 o
  -9   3   3       4464.44       4371.27        61.67 o
  -7   3   3       2829.71       2795.03        52.16 o
  -5   3   3      31865.41      31641.30       425.58 o
  -3   3   3      37852.23      38761.73       455.51 o
  -1   3   3      11168.37      11716.03       126.57 o
   1   3   3      14211.57      14505.34       175.76 o
   3   3   3      37109.55      36102.91       401.07 o
   5   3   3      19787.74      20443.68       236.50 o
   7   3   3       4398.11       4511.73        80.17 o
   9   3   3      11057.06      10747.77       180.19 o
  11   3   3      16350.32      16667.49       270.28 o
  13   3   3       5935.34       5843.93       121.45 o
  15   3   3        236.88        241.30        28.02 o
  17   3   3       3254.58       3098.19       107.74 o
  19   3   3       5021.97       4632.75       280.61 o
 -20   4   3         71.05        121.30        72.63 o
 -18   4   3         42.53         39.37        18.77 o
 -16   4   3        642.83        676.06        38.47 o
 -14   4   3        314.95        322.62        22.53 o
 -12   4   3        316.99        311.86        19.93 o
 -10   4   3         61.27         75.69        27.15 o
  -8   4   3       1862.72       2043.90        50.40 o
  -6   4   3        284.91        345.22        36.81 o
  -4   4   3        396.61        399.10        19.23 o
  -2   4   3       1338.33       1485.83        29.79 o
   0   4   3       1030.38       1018.49        27.50 o
   2   4   3        557.37        633.56        18.50 o
   4   4   3          2.39         15.21         5.81 o
   6   4   3       1460.11       1479.73        31.79 o
   8   4   3        202.19        297.08        26.01 o
  10   4   3        427.47        423.31        24.81 o
  12   4   3        310.88        322.32        25.20 o
  14   4   3        505.16        550.15        38.66 o
  16   4   3         53.27         40.64        22.82 o
  18   4   3         34.59         15.38        39.18 o
 -19   5   3       2686.18       2875.20       217.00 o
 -17   5   3        805.99        832.59        45.84 o
 -15   5   3        567.78        596.42        43.15 o
 -13   5   3       5750.43       5719.61       115.08 o
 -11   5   3       7570.81       7473.51       111.68 o
  -9   5   3       1736.45       1709.26        38.59 o
  -7   5   3       1961.61       1963.35        42.74 o
  -5   5   3      13577.94      13296.93       224.61 o
  -3   5   3      11659.12      12165.35       184.97 o
  -1   5   3       1892.24       1961.44        51.95 o
   1   5   3       2522.84       2673.02        46.15 o
   3   5   3      14410.79      14377.37       188.84 o
   5   5   3       8833.24       9450.39       142.21 o
   7   5   3        792.22        818.44        23.96 o
   9   5   3       1734.98       1819.43        45.84 o
  11   5   3       6406.18       6329.33       107.36 o
  13   5   3       3795.70       3916.76        95.31 o
  15   5   3        101.93        150.48        31.41 o
  17   5   3        716.68        859.46        94.98 o
 -18   6   3       2580.93       2746.89        93.15 o
 -16   6   3      11087.90      11132.19       204.76 o
 -14   6   3       8291.92       8048.09       169.00 o
 -12   6   3       1148.72       1165.04        44.06 o
 -10   6   3      12526.27      12137.97       185.95 o
  -8   6   3      31008.82      30361.90       345.33 o
  -6   6   3      10185.03      10146.29       154.03 o
  -4   6   3       1570.70       1493.89        57.64 o
  -2   6   3      25063.64      25704.24       454.91 o
   0   6   3      41301.68      40777.62       694.22 o
   2   6   3      10880.30      11112.29       161.57 o
   4   6   3         57.51        158.87        29.76 o
   6   6   3      17721.33      17349.95       216.19 o
   8   6   3      22560.08      22160.20       272.79 o
  10   6   3       7003.74       7044.49       131.88 o
  12   6   3       1739.53       1733.27        57.70 o
  14   6   3       6172.19       6255.41       332.17 o
  16   6   3       7095.96       7034.84       201.55 o
 -17   7   3       2454.66       2490.19        89.30 o
 -15   7   3         32.86         29.61        17.34 o
 -13   7   3       9573.69       9453.55       161.86 o
 -11   7   3      10500.26      10346.49       168.43 o
  -9   7   3       4412.78       4342.03        88.06 o
  -7   7   3        417.37        440.84        25.74 o
  -5   7   3      27119.28      26469.00       344.89 o
  -3   7   3      13119.08      12886.46       206.52 o
  -1   7   3       3882.51       4149.38        99.51 o
   1   7   3       3183.28       3447.92        88.54 o
   3   7   3      23644.66      22934.58       304.71 o
   5   7   3      11363.35      11281.19       167.42 o
   7   7   3       1037.54        980.89        42.62 o
   9   7   3       5313.33       5279.81       129.43 o
  11   7   3       8339.12       8171.58       171.08 o
  13   7   3       6262.23       6305.91       149.21 o
  15   7   3          3.54         19.33        32.01 o
 -16   8   3        740.65        761.86        63.68 o
 -14   8   3        916.88        872.12        59.27 o
 -12   8   3        377.37        381.38        34.54 o
 -10   8   3        200.89        199.23        25.13 o
  -8   8   3       1694.22       1622.20        56.18 o
  -6   8   3       1184.55       1168.66        44.00 o
  -4   8   3        208.29        194.44        21.48 o
  -2   8   3       1333.38       1436.26        55.88 o
   0   8   3       1917.43       1895.77        64.85 o
   2   8   3        653.43        602.67        40.77 o
   4   8   3          1.43         25.16        13.84 o
   6   8   3       1790.15       1716.91        64.82 o
   8   8   3       1084.16       1023.81        46.78 o
  10   8   3         98.95        107.22        23.76 o
  12   8   3        214.34        187.52        31.44 o
 -15   9   3        103.84         85.12        58.10 o
 -13   9   3       1852.56       1919.91        81.16 o
 -11   9   3       2097.93       2212.20        83.14 o
  -9   9   3         12.95         26.68        16.60 o
  -7   9   3        349.27        380.37        33.46 o
  -5   9   3       3004.68       3049.54        86.39 o
  -3   9   3       2038.56       2203.16        79.38 o
  -1   9   3        666.31        648.73        52.62 o
   1   9   3       1165.96       1284.70        57.38 o
   3   9   3       2282.23       2400.98        87.34 o
   5   9   3       1375.44       1381.72        62.81 o
   7   9   3       1079.55       1143.22        72.34 o
   9   9   3       1003.76        973.93        70.60 o
  11   9   3       1042.39       1074.42       116.01 o
 -12  10   3          6.88         64.62        49.18 o
 -10  10   3       2078.42       2047.25        98.24 o
  -8  10   3      10923.89      10760.74       281.73 o
  -6  10   3       4557.57       4342.09       170.45 o
  -4  10   3          3.66         42.36        20.75 o
  -2  10   3       7452.90       7361.68       164.01 o
   0  10   3       7599.89       7600.57       168.82 o
   2  10   3       5762.47       5812.42       141.92 o
   4  10   3          5.83         31.15        26.81 o
   6  10   3       8880.49       8929.45       261.32 o
   8  10   3       3942.75       3979.96       151.78 o
  -7  11   3        370.60        385.30        50.42 o
  -5  11   3       6701.76       6571.15       192.88 o
  -3  11   3       6307.80       5961.80       165.20 o
  -1  11   3       1359.61       1426.58        77.39 o
   1  11   3       1757.07       1889.60       105.92 o
   3  11   3       6965.33       6731.93       218.21 o
   5  11   3       4278.37       4013.94       251.69 o
  -2  12   3        378.11        449.08       102.12 o
   0  12   3       1528.50       1245.75       146.78 o
 -20   0   4        827.58        896.02       103.13 o
 -18   0   4       4112.37       4340.65       195.66 o
 -16   0   4      17175.81      16806.94       363.43 o
 -14   0   4      24728.63      24572.58       417.01 o
 -12   0   4          3.49         51.63        48.26 o
 -10   0   4      20080.50      20548.71       341.96 o
  -8   0   4      35533.54      34490.41       573.88 o
  -6   0   4      71582.43      70255.53      1315.04 o
  -4   0   4       2197.16       2555.43       118.52 o
  -2   0   4      48484.20      47948.79       820.26 o
   0   0   4      57479.19      54722.91       737.86 o
   2   0   4      43253.64      43556.27       664.06 o
   4   0   4       1994.62       2300.86        46.80 o
   6   0   4      33477.46      33668.16       541.34 o
   8   0   4      42588.79      41516.40       665.53 o
  10   0   4       5179.63       5614.89       309.85 o
  12   0   4        376.40        517.40        94.19 o
  14   0   4      12715.54      12393.70       349.71 o
  16   0   4      15419.41      15366.57       511.30 o
  18   0   4        292.77        226.72        96.67 o
 -21   1   4       3371.90       3535.51       154.62 o
 -19   1   4       6092.95       6427.33       243.83 o
 -17   1   4       3603.62       3588.37        97.31 o
 -15   1   4        931.41       1024.83        37.28 o
 -13   1   4       9940.17       9647.53       134.23 o
 -11   1   4      21605.45      21565.47       262.45 o
  -9   1   4       7772.53       8045.20        95.55 o
  -7   1   4       8548.63       9081.72       124.62 o
  -5   1   4      19862.43      19492.96       270.28 o
  -3   1   4      42557.72      43308.70       525.56 o
  -1   1   4       6056.85       6448.80        88.14 o
   1   1   4      11747.56      12439.77       139.33 o
   3   1   4      27424.44      27167.64       269.91 o
   5   1   4      24835.75      25371.72       286.64 o
   7   1   4        828.25        884.65        29.19 o
   9   1   4       5110.04       5269.12       104.52 o
  11   1   4      16254.19      15654.96       286.15 o
  13   1   4       5543.45       5860.65       135.73 o
  15   1   4          8.79         42.06        20.52 o
  17   1   4       1543.82       1608.04        76.57 o
  19   1   4       5330.28       5910.22       338.97 o
 -20   2   4         14.91         14.10        26.83 o
 -18   2   4         11.29         -8.23        16.47 o
 -16   2   4        192.13        170.67        19.15 o
 -14   2   4         72.45         88.60        12.42 o
 -12   2   4         71.49         76.64        11.03 o
 -10   2   4          4.70         20.45         6.54 o
  -8   2   4        911.57        986.55        28.59 o
  -6   2   4         76.00         93.09         9.00 o
  -4   2   4         50.17         97.55        14.41 o
  -2   2   4        282.98        314.97        10.96 o
   0   2   4        394.95        447.70        16.75 o
   2   2   4        115.72        175.62        13.33 o
   4   2   4          0.23          5.15         4.71 o
   6   2   4        498.86        499.52        20.06 o
   8   2   4         11.92         32.13        14.66 o
  10   2   4        128.43        138.41        23.58 o
  12   2   4         31.86         20.39        12.12 o
  14   2   4        259.89        317.50        39.00 o
  16   2   4          1.37         34.79        27.00 o
  18   2   4          2.07          6.81        38.26 o
 -19   3   4       1875.90       1944.18        93.34 o
 -17   3   4       3439.66       3255.58       106.32 o
 -15   3   4       1117.19       1178.10        39.04 o
 -13   3   4       9843.43      10008.09       144.99 o
 -11   3   4       8174.97       8229.69       120.37 o
  -9   3   4       4469.21       4642.35        64.86 o
  -7   3   4       3197.64       3387.52        56.48 o
  -5   3   4      17101.04      17479.46       213.98 o
  -3   3   4      27848.55      28589.58       312.64 o
  -1   3   4        391.96        414.62        22.94 o
   1   3   4       3351.97       3527.83        78.64 o
   3   3   4      14604.71      15081.89       194.36 o
   5   3   4      23017.74      23368.28       289.97 o
   7   3   4         16.72         46.06        10.57 o
   9   3   4       2036.08       2173.27        59.14 o
  11   3   4       7260.18       7151.27       126.66 o
  13   3   4       6084.52       6337.54       120.49 o
  15   3   4         15.12         29.60        18.94 o
  17   3   4       1226.79       1202.23        86.92 o
 -20   4   4       1206.26       1294.32       162.70 o
 -18   4   4       6033.14       6146.34       133.74 o
 -16   4   4      11820.20      11833.00       206.04 o
 -14   4   4      12100.51      12432.39       187.67 o
 -12   4   4       1251.32       1429.10        37.04 o
 -10   4   4      16745.13      16867.10       216.24 o
  -8   4   4      38866.11      37525.09       468.10 o
  -6   4   4      22368.27      22174.32       284.83 o
  -4   4   4         64.90        104.44        10.83 o
  -2   4   4      20992.68      20643.32       230.66 o
   0   4   4      59425.39      58935.57       781.75 o
   2   4   4      20205.46      20414.06       283.07 o
   4   4   4       2473.12       2576.67        41.08 o
   6   4   4      14796.20      14879.09       224.30 o
   8   4   4      33433.38      32624.71       435.28 o
  10   4   4       7053.20       7289.52       127.24 o
  12   4   4       1975.62       1939.82        68.10 o
  14   4   4       8140.52       8015.65       179.53 o
  16   4   4       8668.79       8750.77       237.12 o
 -19   5   4       6121.21       6208.84       161.90 o
 -17   5   4       3178.81       3218.70        83.80 o
 -15   5   4        310.24        364.27        26.29 o
 -13   5   4       8986.91       9003.61       128.81 o
 -11   5   4      16534.38      16150.52       201.32 o
  -9   5   4       5580.97       5551.67        89.73 o
  -7   5   4       2645.47       2600.37        55.14 o
  -5   5   4      22733.14      22618.90       300.67 o
  -3   5   4      24380.42      24613.87       347.81 o
  -1   5   4       4133.90       4198.94        79.81 o
   1   5   4       6111.10       6160.00        96.81 o
   3   5   4      24861.64      24676.27       294.60 o
   5   5   4      15785.81      15995.49       188.62 o
   7   5   4        697.68        750.35        44.26 o
   9   5   4       4787.20       4707.25        95.15 o
  11   5   4      12050.06      12030.76       210.92 o
  13   5   4       5463.37       5582.63       139.97 o
  15   5   4          0.26         32.91        25.54 o
 -18   6   4         11.80         20.45        21.09 o
 -16   6   4        645.60        668.82        45.08 o
 -14   6   4        828.32        790.50        48.93 o
 -12   6   4        242.45        242.00        20.94 o
 -10   6   4        113.78        134.23        16.02 o
  -8   6   4       1724.67       1626.45        45.46 o
  -6   6   4        740.35        771.11        39.16 o
  -4   6   4        269.87        302.39        22.26 o
  -2   6   4       1118.78       1168.91        45.63 o
   0   6   4       1850.48       1830.57        58.55 o
   2   6   4        399.51        361.84        25.06 o
   4   6   4          0.67         29.23        10.60 o
   6   6   4       1484.97       1500.17        37.56 o
   8   6   4        752.54        743.61        39.32 o
  10   6   4        113.71         80.94        17.74 o
  12   6   4        206.48        193.35        29.07 o
  14   6   4        564.97        612.82        60.15 o
  16   6   4        215.67        178.74        67.24 o
 -17   7   4        183.21        159.33        31.47 o
 -15   7   4        730.16        737.27        51.58 o
 -13   7   4       2089.67       1999.42        60.20 o
 -11   7   4       4074.81       4093.49        87.71 o
  -9   7   4        805.02        815.82        36.93 o
  -7   7   4       2518.52       2570.63        56.59 o
  -5   7   4       3614.74       3604.03        75.18 o
  -3   7   4       5239.37       5095.11       117.74 o
  -1   7   4       1203.20       1317.13        52.48 o
   1   7   4       2160.41       2022.71        66.26 o
   3   7   4       5071.13       5479.17       175.29 o
   5   7   4       3353.59       3350.72        68.41 o
   7   7   4        446.26        439.07        32.73 o
   9   7   4        511.34        473.38        34.82 o
  11   7   4       3645.18       3626.67       101.58 o
  13   7   4       1485.63       1530.29        78.93 o
 -16   8   4       6930.76       7159.90       351.91 o
 -14   8   4       5505.72       5526.48       156.48 o
 -12   8   4         66.49        100.48        29.94 o
 -10   8   4       5692.61       5601.89       120.54 o
  -8   8   4      14415.56      14764.98       240.33 o
  -6   8   4       8835.94       8813.85       145.42 o
  -4   8   4          3.86         45.04        15.14 o
  -2   8   4      10349.94      10270.66       181.40 o
   0   8   4      17508.29      17486.23       277.26 o
   2   8   4       7122.94       7078.39       139.54 o
   4   8   4        214.00        244.62        26.91 o
   6   8   4       8772.49       8645.66       180.47 o
   8   8   4      11458.39      11437.17       199.27 o
  10   8   4       2705.05       2514.76        85.89 o
  12   8   4        355.74        377.09        63.97 o
 -13   9   4       5690.23       5527.20       250.74 o
 -11   9   4       6939.89       6826.95       162.81 o
  -9   9   4       2274.94       2283.45        84.82 o
  -7   9   4        562.24        580.28        46.74 o
  -5   9   4      10641.98      10557.75       184.61 o
  -3   9   4      11264.06      11498.87       218.41 o
  -1   9   4        927.44       1014.24        51.05 o
   1   9   4       1921.77       1989.05        66.86 o
   3   9   4       9779.84       9739.93       179.07 o
   5   9   4       8792.23       8665.83       210.30 o
   7   9   4        137.08        180.36        35.08 o
   9   9   4       2643.92       2596.53       107.35 o
 -10  10   4        222.84        238.74        41.32 o
  -8  10   4       1094.56       1101.89        65.54 o
  -6  10   4       1365.04       1408.91        76.39 o
  -4  10   4          8.72         15.80        17.68 o
  -2  10   4        558.19        575.97        43.01 o
   0  10   4       1655.23       1733.97        97.84 o
   2  10   4        625.25        709.21        60.85 o
   4  10   4         88.16         88.15        35.12 o
   6  10   4        735.88        739.17        77.40 o
  -7  11   4        178.04        160.02        53.27 o
  -5  11   4       1250.71       1274.09        76.65 o
  -3  11   4        723.27        680.55        59.60 o
  -1  11   4         38.78         83.62        26.64 o
   1  11   4        190.36        167.67        43.30 o
   3  11   4        791.56        755.44       121.28 o
 -19   1   5       4292.43       4522.66       114.37 o
 -17   1   5       2051.98       2167.44        69.78 o
 -15   1   5        340.77        387.07        24.19 o
 -13   1   5      10788.24      10558.71       146.35 o
 -11   1   5      14812.48      15176.95       183.32 o
  -9   1   5       2851.56       2718.52        55.09 o
  -7   1   5       2883.31       2933.88        60.55 o
  -5   1   5      19888.06      19569.58       274.77 o
  -3   1   5      27576.49      28166.25       357.18 o
  -1   1   5       2069.94       2222.33        43.81 o
   1   1   5       6627.79       6710.33        94.72 o
   3   1   5      17874.84      18368.76       198.90 o
   5   1   5      16790.67      17275.93       200.98 o
   7   1   5        822.77        774.35        32.88 o
   9   1   5       5192.90       5124.57       112.56 o
  11   1   5       8663.53       8547.04       185.99 o
  13   1   5       3894.27       3996.03       138.39 o
  15   1   5        184.03        168.43        36.98 o
  17   1   5       1929.19       1882.04       119.30 o
 -20   2   5        207.99        257.71        41.67 o
 -18   2   5       3144.84       3259.45        95.37 o
 -16   2   5      16046.59      15977.15       222.06 o
 -14   2   5      16018.37      15669.39       217.52 o
 -12   2   5        150.03        193.26        19.19 o
 -10   2   5      15146.80      14939.90       206.68 o
  -8   2   5      41261.53      40944.07       502.92 o
  -6   2   5      25930.04      25999.37       296.56 o
  -4   2   5         25.71         75.48        17.10 o
  -2   2   5      34976.92      35180.07       378.00 o
   0   2   5      52950.20      51883.55       653.98 o
   2   2   5      17389.42      17735.04       210.79 o
   4   2   5        257.96        293.60        12.97 o
   6   2   5      27286.40      27424.40       333.51 o
   8   2   5      27833.04      27258.23       404.41 o
  10   2   5       5242.84       5258.13       109.59 o
  12   2   5        875.38        910.64        53.07 o
  14   2   5      10007.73       9966.01       210.41 o
  16   2   5       8363.94       8252.12       227.54 o
  18   2   5       1160.28       1154.29       150.33 o
 -21   3   5       1427.23       1786.42       216.42 o
 -19   3   5       8843.17       9009.27       187.68 o
 -17   3   5       2344.45       2355.00        61.39 o
 -15   3   5        738.84        841.47        36.47 o
 -13   3   5       7749.66       7597.83       137.22 o
 -11   3   5      18784.13      18648.98       275.62 o
  -9   3   5       5257.35       5481.15        79.86 o
  -7   3   5       2939.18       3077.93        49.24 o
  -5   3   5      28213.61      28460.38       329.51 o
  -3   3   5      19464.80      19519.28       259.74 o
  -1   3   5       4972.41       5195.23        83.20 o
   1   3   5       4970.02       5295.52        83.27 o
   3   3   5      32967.11      32310.62       395.38 o
   5   3   5      10269.51      10482.48       170.20 o
   7   3   5       1168.47       1232.66        58.62 o
   9   3   5       4046.25       3877.40       101.97 o
  11   3   5      13320.33      13138.33       255.41 o
  13   3   5       4301.30       4256.30       106.07 o
  15   3   5          2.32         28.64        24.98 o
  17   3   5       2201.62       2100.90       131.44 o
 -20   4   5         34.49         30.52        55.07 o
 -18   4   5         37.11         60.19        20.71 o
 -16   4   5        470.11        497.52        31.33 o
 -14   4   5        470.65        448.96        29.66 o
 -12   4   5         42.12         36.55        11.61 o
 -10   4   5          1.43         18.97         8.62 o
  -8   4   5       1495.03       1504.13        38.06 o
  -6   4   5        332.08        390.80        19.10 o
  -4   4   5        132.27        153.96        13.15 o
  -2   4   5        568.34        633.17        27.15 o
   0   4   5       1070.26       1137.64        36.76 o
   2   4   5        181.17        207.85        16.61 o
   4   4   5         30.12         34.45         9.14 o
   6   4   5       1377.15       1410.64        41.37 o
   8   4   5        147.40        124.55        21.22 o
  10   4   5         64.84         71.35        19.34 o
  12   4   5         18.93         46.37        17.89 o
  14   4   5        578.58        680.32        47.18 o
  16   4   5         38.27         49.29        41.29 o
 -19   5   5       2295.40       2416.83        98.20 o
 -17   5   5        593.83        609.17        41.23 o
 -15   5   5        595.61        577.44        35.22 o
 -13   5   5       5013.53       5009.04       113.98 o
 -11   5   5       5526.83       5568.31        92.41 o
  -9   5   5        972.47       1034.75        33.79 o
  -7   5   5       1329.26       1389.49        40.50 o
  -5   5   5      10033.97      10127.58       147.33 o
  -3   5   5       9070.91       9274.72       136.35 o
  -1   5   5        700.94        757.65        36.76 o
   1   5   5       1918.38       1926.51        52.83 o
   3   5   5       9112.54       9095.42       138.95 o
   5   5   5       6630.57       6869.89       105.61 o
   7   5   5        238.07        230.32        24.78 o
   9   5   5       1458.88       1440.40        59.47 o
  11   5   5       3713.48       3666.31        96.50 o
  13   5   5       2709.96       2670.99        95.12 o
  15   5   5         83.60         64.90        39.80 o
 -18   6   5       2206.02       2248.33        91.86 o
 -16   6   5      12107.27      11909.33       235.49 o
 -14   6   5       5472.80       5394.09       114.64 o
 -12   6   5        177.44        214.90        20.77 o
 -10   6   5       5171.90       4951.05        86.56 o
  -8   6   5      32465.58      31578.21       405.37 o
  -6   6   5       7533.58       7502.52       127.94 o
  -4   6   5          5.04         73.00        30.33 o
  -2   6   5      11476.46      11728.66       224.00 o
   0   6   5      31138.74      30201.07       477.24 o
   2   6   5       8653.15       8630.16       160.47 o
   4   6   5        464.90        532.47        29.66 o
   6   6   5      13403.42      13714.95       233.66 o
   8   6   5      11696.75      11296.97       193.09 o
  10   6   5       5543.83       5475.82       119.09 o
  12   6   5        814.97        756.96        55.30 o
  14   6   5       7407.61       7470.92       183.09 o
 -17   7   5       1567.78       1512.77       106.71 o
 -15   7   5          4.74         17.16        19.92 o
 -13   7   5       7391.88       7359.61       161.41 o
 -11   7   5      12311.39      11880.66       206.22 o
  -9   7   5       1016.26       1058.10        39.66 o
  -7   7   5        123.96        136.14        18.48 o
  -5   7   5      17006.86      16822.68       292.34 o
  -3   7   5      14807.36      14746.54       282.58 o
  -1   7   5        974.43       1062.79        50.08 o
   1   7   5       2145.62       2232.93        76.99 o
   3   7   5      15512.69      15246.82       240.11 o
   5   7   5       8215.63       8025.41       136.95 o
   7   7   5        773.21        829.34        46.09 o
   9   7   5       4728.33       4848.70       112.31 o
  11   7   5       6184.13       6014.81       132.49 o
  13   7   5       2708.24       2441.49       129.17 o
 -14   8   5        899.03        796.61        87.80 o
 -12   8   5        280.74        320.83        49.52 o
 -10   8   5        142.73        158.19        31.19 o
  -8   8   5       1642.80       1689.45        71.64 o
  -6   8   5        709.55        752.90        67.45 o
  -4   8   5        132.59        151.47        22.39 o
  -2   8   5        676.59        628.57        40.01 o
   0   8   5       2048.31       2057.51        66.60 o
   2   8   5        258.38        264.84        30.87 o
   4   8   5          7.52          4.62        16.91 o
   6   8   5        840.89        827.99        55.94 o
   8   8   5       1029.60        932.62        60.31 o
  10   8   5         75.80         88.66        30.55 o
 -11   9   5       1799.66       1728.96        99.62 o
  -9   9   5         36.30         62.02        29.39 o
  -7   9   5        506.58        536.08        43.20 o
  -5   9   5       2727.43       2831.66        79.30 o
  -3   9   5       1034.25       1034.19        52.26 o
  -1   9   5        362.05        379.49        35.37 o
   1   9   5        401.57        438.87        38.05 o
   3   9   5       3175.21       3267.39       102.01 o
   5   9   5        497.79        480.95        51.92 o
   7   9   5        488.07        497.75        65.08 o
  -8  10   5       7482.45       7141.34       215.40 o
  -6  10   5       2992.30       2855.00        93.57 o
  -4  10   5        101.21         98.77        26.12 o
  -2  10   5       6699.37       6781.69       146.09 o
   0  10   5       7952.66       8091.24       166.04 o
   2  10   5       1511.05       1405.48        73.30 o
   4  10   5        152.36        133.82        44.53 o
  -5  11   5       5492.51       4894.08       272.62 o
  -3  11   5       4834.40       4986.38       220.31 o
  -1  11   5        777.20        793.89        66.06 o
   1  11   5       1088.05       1237.51       146.27 o
 -20   0   6        574.08        662.33       123.69 o
 -18   0   6       5638.32       5526.10       244.47 o
 -16   0   6      10726.76      11007.25       238.67 o
 -14   0   6      14686.70      14530.53       271.28 o
 -12   0   6       1309.48       1399.58        80.84 o
 -10   0   6      26572.51      26959.38       453.97 o
  -8   0   6      23224.07      22690.38       384.22 o
  -6   0   6      25179.09      24978.10       484.24 o
  -4   0   6        171.77        225.65        31.55 o
  -2   0   6      36322.33      36541.83       681.34 o
   0   0   6      38944.74      38644.23       849.76 o
   2   0   6      15816.61      16460.36       322.92 o
   4   0   6       1110.59       1063.23        36.99 o
   6   0   6      15680.23      16304.35       275.31 o
   8   0   6      30241.57      29937.46       577.08 o
  10   0   6       3699.94       3923.50       122.18 o
  12   0   6       2166.61       2078.20       103.94 o
  14   0   6       4595.31       4389.94       259.55 o
 -19   1   6       4631.84       4430.14       125.74 o
 -17   1   6       3014.76       2896.29        75.84 o
 -15   1   6        821.67        895.55        41.86 o
 -13   1   6       9621.59       9459.80       156.16 o
 -11   1   6      10474.44      10227.29       154.30 o
  -9   1   6       7218.19       7316.19       125.47 o
  -7   1   6       5124.58       5329.79        96.49 o
  -5   1   6      19673.50      19740.50       309.18 o
  -3   1   6      17284.30      17546.06       244.43 o
  -1   1   6       4103.65       4331.44        80.90 o
   1   1   6       7078.71       7232.27       105.01 o
   3   1   6      17794.78      18086.09       228.58 o
   5   1   6      13310.90      13366.50       163.14 o
   7   1   6        180.29        226.98        18.92 o
   9   1   6       2988.88       3070.36        70.66 o
  11   1   6       8647.21       8585.57       187.03 o
  13   1   6       4832.90       5017.06       153.79 o
  15   1   6         83.06         28.76        34.82 o
 -20   2   6          4.54         10.07        38.07 o
 -18   2   6         19.74         35.63        24.68 o
 -16   2   6        116.25        116.22        18.21 o
 -14   2   6        237.68        236.91        23.78 o
 -12   2   6          5.53         20.38        11.23 o
 -10   2   6          4.69         32.42        11.81 o
  -8   2   6        289.89        370.90        26.84 o
  -6   2   6        148.54        197.34        20.98 o
  -4   2   6         16.49         39.94         7.32 o
  -2   2   6        131.68        183.90        11.99 o
   0   2   6        232.01        262.01        19.24 o
   2   2   6         37.00         49.96         9.99 o
   4   2   6         55.57         63.48         9.98 o
   6   2   6        510.13        533.88        25.78 o
   8   2   6         53.46         91.68        20.04 o
  10   2   6          3.93          7.45        14.29 o
  12   2   6          7.57          4.12        16.30 o
  14   2   6        138.31        251.33        41.46 o
 -19   3   6       2036.64       1965.13        78.44 o
 -17   3   6        922.84        977.33        43.77 o
 -15   3   6        164.24        187.25        21.33 o
 -13   3   6       8486.09       8193.46       158.87 o
 -11   3   6       7093.83       7077.44       139.41 o
  -9   3   6       1966.09       1988.06        58.23 o
  -7   3   6       3381.06       3533.06        71.08 o
  -5   3   6       8233.75       8378.28       112.87 o
  -3   3   6      15714.02      16195.01       235.86 o
  -1   3   6       1650.41       1773.58        41.64 o
   1   3   6       7065.37       7163.66       109.46 o
   3   3   6       5519.64       5717.32        93.89 o
   5   3   6      11826.30      11931.60       307.76 o
   7   3   6        335.46        362.71        32.66 o
   9   3   6       3382.21       3291.46        96.34 o
  11   3   6       3965.14       3812.78       110.82 o
  13   3   6       2956.22       2948.45        90.01 o
  15   3   6         27.57         58.25        39.71 o
 -18   4   6       3341.77       3377.55        90.67 o
 -16   4   6      13736.08      13489.96       199.67 o
 -14   4   6       7212.25       7021.25       135.90 o
 -12   4   6        288.07        391.41        42.11 o
 -10   4   6       9786.10       9338.88       172.01 o
  -8   4   6      26553.67      26133.19       328.34 o
  -6   4   6      18196.18      18315.21       259.36 o
  -4   4   6        608.29        685.72        23.34 o
  -2   4   6      16489.53      16706.60       247.17 o
   0   4   6      26719.86      26378.02       370.28 o
   2   4   6      17236.33      17300.92       256.75 o
   4   4   6       2227.17       2301.95        57.97 o
   6   4   6      13683.56      13383.64       255.51 o
   8   4   6      14245.63      13953.56       268.21 o
  10   4   6       5027.15       5009.78       180.08 o
  12   4   6       1016.89        966.94        54.86 o
  14   4   6       6514.66       6499.75       149.97 o
 -19   5   6       4747.25       4887.99       192.32 o
 -17   5   6       2595.09       2509.12        75.55 o
 -15   5   6        292.55        317.93        31.71 o
 -13   5   6       7911.15       7625.91       144.11 o
 -11   5   6      11079.97      10836.87       197.47 o
  -9   5   6       3419.05       3410.00        73.93 o
  -7   5   6       1658.24       1610.63        40.28 o
  -5   5   6      16672.87      16651.92       249.53 o
  -3   5   6      15398.12      15430.28       235.41 o
  -1   5   6       1864.80       1874.10        53.17 o
   1   5   6       3680.11       3815.65        83.90 o
   3   5   6      15408.55      15498.18       238.38 o
   5   5   6      10542.79      10327.85       192.45 o
   7   5   6        231.38        260.20        36.53 o
   9   5   6       3604.39       3505.50       105.30 o
  11   5   6       6771.59       6526.23       145.73 o
  13   5   6       3671.06       3719.19       118.81 o
  15   5   6          0.59         82.33        62.16 o
 -18   6   6          0.10        -44.65        44.65 o
 -16   6   6        403.09        456.06        37.73 o
 -14   6   6        740.76        706.27        42.57 o
 -12   6   6        144.66        149.19        21.48 o
 -10   6   6         35.55         14.86        15.70 o
  -8   6   6       1568.10       1513.46        47.05 o
  -6   6   6        501.09        420.50        31.32 o
  -4   6   6         65.57         46.82        15.22 o
  -2   6   6        394.72        385.38        32.47 o
   0   6   6       1705.30       1723.27        60.91 o
   2   6   6        169.29        198.62        22.56 o
   4   6   6          3.68         -9.07        11.57 o
   6   6   6        704.46        709.18        45.84 o
   8   6   6        572.82        587.83        44.37 o
  10   6   6         69.73         87.83        23.96 o
  12   6   6        125.58        109.48        31.00 o
 -15   7   6        832.61        809.51        64.96 o
 -13   7   6       2551.14       2567.78        98.56 o
 -11   7   6       1448.32       1563.99        73.30 o
  -9   7   6        926.21        921.70        58.34 o
  -7   7   6       1334.67       1372.53        53.75 o
  -5   7   6       4759.79       4732.71       114.12 o
  -3   7   6       2225.25       2318.13        74.18 o
  -1   7   6        483.86        528.84        40.11 o
   1   7   6        853.45        923.43        54.56 o
   3   7   6       3944.68       4196.24        97.30 o
   5   7   6       2755.82       2688.01        96.44 o
   7   7   6         22.00         27.75        18.30 o
   9   7   6        348.42        329.01        34.68 o
  11   7   6       1587.53       1578.76        79.06 o
 -12   8   6         39.19         30.61        28.08 o
 -10   8   6       4858.69       4679.51       164.75 o
  -8   8   6      10787.89      10738.22       236.15 o
  -6   8   6       5571.41       5530.16       127.31 o
  -4   8   6         13.16         38.54        18.43 o
  -2   8   6       7554.55       7372.25       162.69 o
   0   8   6      12186.92      11947.12       232.80 o
   2   8   6       4240.25       4439.69       117.47 o
   4   8   6        259.90        320.88        45.04 o
   6   8   6       5838.84       5978.16       170.88 o
   8   8   6       7530.50       7554.33       178.19 o
  -9   9   6       1242.63       1127.15        86.89 o
  -7   9   6        850.52        861.43        62.23 o
  -5   9   6       6089.45       6013.32       157.67 o
  -3   9   6       8587.16       8506.26       167.36 o
  -1   9   6        911.30        923.60        53.01 o
   1   9   6       2506.10       2714.07        92.55 o
   3   9   6       6009.03       6096.94       173.91 o
   5   9   6       5027.01       4930.81       155.13 o
   7   9   6        278.27        116.46        81.06 o
  -6  10   6       1000.58        996.44        80.15 o
  -4  10   6         12.52          1.59        23.65 o
  -2  10   6        492.91        481.16        42.72 o
   0  10   6       1032.79       1084.60        60.51 o
   2  10   6        542.66        543.14        58.92 o
   4  10   6        102.84        221.62       102.63 o
 -19   1   7       4221.36       4433.00       120.00 o
 -17   1   7        985.38        999.07        53.32 o
 -15   1   7        502.49        499.48        33.61 o
 -13   1   7       6007.58       5810.52       123.21 o
 -11   1   7      10235.05      10249.39       158.48 o
  -9   1   7       2150.36       2224.12        58.05 o
  -7   1   7       3094.55       3165.63        76.48 o
  -5   1   7      11406.72      11154.99       187.01 o
  -3   1   7      12585.53      12641.40       204.34 o
  -1   1   7       2172.27       2161.27        63.36 o
   1   1   7       5005.84       4918.22        98.86 o
   3   1   7      11908.39      12034.38       180.66 o
   5   1   7       6408.52       6495.45       101.85 o
   7   1   7        511.38        534.07        34.96 o
   9   1   7       2358.64       2366.56        96.72 o
  11   1   7       6508.79       6420.37       189.40 o
  13   1   7       2002.88       1935.67       121.32 o
 -20   2   7        250.25        184.33        69.39 o
 -18   2   7       3618.21       3546.07        90.62 o
 -16   2   7      10761.04      10751.79       177.26 o
 -14   2   7      10045.01      10000.59       173.24 o
 -12   2   7        177.70        283.80        57.86 o
 -10   2   7      11175.75      10837.90       194.03 o
  -8   2   7      27698.37      27230.33       379.42 o
  -6   2   7      12811.54      12824.60       194.95 o
  -4   2   7         14.25         36.00         8.52 o
  -2   2   7      17417.72      17657.95       257.58 o
   0   2   7      33847.88      33780.50       540.03 o
   2   2   7       8046.92       8328.12       146.92 o
   4   2   7        561.81        547.14        28.22 o
   6   2   7      13180.81      13155.11       227.14 o
   8   2   7      17085.48      16740.75       312.51 o
  10   2   7       2863.50       2869.78        93.49 o
  12   2   7        884.98        921.99        74.57 o
  14   2   7       6021.89       6036.95       333.38 o
 -19   3   7       4484.45       4441.89       168.24 o
 -17   3   7       2952.96       2838.29        73.02 o
 -15   3   7        729.02        746.32        40.50 o
 -13   3   7       7275.82       7305.29       149.86 o
 -11   3   7      10608.99      10334.61       189.97 o
  -9   3   7       2343.50       2326.97        66.62 o
  -7   3   7        915.76       1011.50        58.39 o
  -5   3   7      18907.66      18918.04       250.59 o
  -3   3   7      14292.06      14139.66       196.72 o
  -1   3   7        543.99        586.51        30.08 o
   1   3   7       1497.45       1537.14        46.50 o
   3   3   7      17508.45      17563.95       273.17 o
   5   3   7       9012.89       9165.04       192.90 o
   7   3   7         44.45         68.97        20.12 o
   9   3   7       2493.34       2276.12        82.28 o
  11   3   7       6439.56       6533.40       163.60 o
  13   3   7       2881.09       2812.99       101.96 o
 -18   4   7          4.58         32.01        22.44 o
 -16   4   7        145.76        180.05        23.39 o
 -14   4   7        704.94        682.50        41.57 o
 -12   4   7          1.34          3.90        13.30 o
 -10   4   7          0.67         13.72        12.35 o
  -8   4   7        771.63        729.51        46.91 o
  -6   4   7        310.43        314.96        24.37 o
  -4   4   7         28.83         68.03        29.30 o
  -2   4   7        214.34        209.47        18.04 o
   0   4   7        958.50       1038.63        38.72 o
   2   4   7          3.90         37.48        12.59 o
   4   4   7         70.80         68.56        29.17 o
   6   4   7        545.71        571.63        44.80 o
   8   4   7        392.49        374.64        39.10 o
  10   4   7          7.67          0.35        19.54 o
  12   4   7          1.74         20.43        24.84 o
  14   4   7        237.96        263.25        89.12 o
 -17   5   7        330.58        345.41        40.23 o
 -15   5   7        440.70        425.72        37.15 o
 -13   5   7       3574.94       3437.02        98.66 o
 -11   5   7       4246.67       4277.64       120.92 o
  -9   5   7        360.29        379.99        37.44 o
  -7   5   7       1140.77       1158.44        55.74 o
  -5   5   7       5652.75       5690.18       116.11 o
  -3   5   7       5837.19       5998.18       114.94 o
  -1   5   7        299.68        306.31        32.91 o
   1   5   7       1668.39       1775.91        61.63 o
   3   5   7       4550.09       4679.97       100.97 o
   5   5   7       3879.17       3863.47       193.52 o
   7   5   7        225.99        221.34        32.29 o
   9   5   7       1388.34       1424.20        72.10 o
  11   5   7       2275.99       2236.86       104.82 o
  13   5   7       1164.44       1258.44       147.66 o
 -16   6   7       8582.41       8345.91       201.83 o
 -14   6   7       6561.81       6255.90       177.03 o
 -12   6   7        289.99        304.07        33.92 o
 -10   6   7       2860.17       3055.67       106.46 o
  -8   6   7      17056.28      16573.05       322.79 o
  -6   6   7       8897.64       9026.09       172.33 o
  -4   6   7        475.91        507.64        32.97 o
  -2   6   7       8196.80       8283.76       169.63 o
   0   6   7      15898.37      15437.67       297.71 o
   2   6   7       5151.27       5146.01       122.92 o
   4   6   7         97.36        106.25        22.85 o
   6   6   7      10805.88      10682.84       239.10 o
   8   6   7       7248.01       6999.04       180.66 o
  10   6   7       1532.65       1397.28        82.64 o
 -15   7   7        204.12        344.42        92.23 o
 -13   7   7       3057.01       3030.38       112.07 o
 -11   7   7      11684.28      10907.27       250.69 o
  -9   7   7        639.99        715.08        66.64 o
  -7   7   7        827.34        767.00        67.77 o
  -5   7   7       7533.99       7448.46       176.90 o
  -3   7   7      11209.22      10881.73       212.10 o
  -1   7   7        557.07        663.30        50.20 o
   1   7   7       1882.32       1925.52        71.35 o
   3   7   7       9945.99      10194.37       283.63 o
   5   7   7       4020.47       3952.67       126.70 o
   7   7   7        472.27        467.23        51.22 o
   9   7   7       2230.35       2162.86       105.41 o
 -10   8   7         30.90         45.15        31.18 o
  -8   8   7       1352.13       1380.52        88.83 o
  -6   8   7        617.79        627.59        65.23 o
  -4   8   7          2.43         11.55        21.75 o
  -2   8   7        191.09        232.77        31.80 o
   0   8   7       1431.47       1506.27        71.35 o
   2   8   7        329.65        338.61        43.92 o
   4   8   7         79.49         57.12        35.55 o
   6   8   7        481.64        676.49        96.90 o
   8   8   7        468.85        433.86       117.85 o
  -7   9   7        229.01        159.53        42.55 o
  -5   9   7       2200.16       2219.69       112.67 o
  -3   9   7        964.66        904.90        64.98 o
  -1   9   7          0.90         18.51        21.52 o
   1   9   7         38.82         28.94        26.58 o
   3   9   7       2343.41       2554.89       110.27 o
   5   9   7        623.29        648.25       146.01 o
  -4  10   7          0.56        -17.89        62.03 o
  -2  10   7       2495.24       2632.93       120.09 o
   0  10   7       8686.47       8639.46       477.88 o
 -18   0   8       4249.06       4217.94       177.70 o
 -16   0   8      11706.27      12282.62       352.78 o
 -14   0   8       3849.10       4196.32       163.43 o
 -12   0   8       1927.62       1849.66        80.73 o
 -10   0   8      13445.29      13306.66       298.84 o
  -8   0   8      23327.57      23054.18       468.42 o
  -6   0   8       7597.83       7864.61       436.08 o
  -4   0   8         28.43         41.73        20.49 o
  -2   0   8      15798.14      15785.67       396.98 o
   0   0   8      22844.16      22682.15       540.67 o
   2   0   8       9755.47       9581.54       427.70 o
   4   0   8       2246.24       2315.95       159.44 o
   6   0   8       8302.90       7932.60       308.08 o
   8   0   8      11189.60      10592.04       328.27 o
  10   0   8       4683.25       4719.30       197.53 o
  12   0   8       2396.82       2366.42       194.35 o
 -19   1   8       3055.98       3188.25       153.82 o
 -17   1   8       1597.21       1566.85        69.86 o
 -15   1   8        185.96        219.91        25.43 o
 -13   1   8       8968.13       8684.60       153.71 o
 -11   1   8       5510.23       5582.14       108.14 o
  -9   1   8       2637.42       2662.72        72.73 o
  -7   1   8       1443.55       1483.25        45.41 o
  -5   1   8      14159.56      14089.65       227.64 o
  -3   1   8       8488.49       8723.49       175.57 o
  -1   1   8       1470.64       1486.59        54.91 o
   1   1   8       3414.96       3541.40        91.89 o
   3   1   8       9239.23       9318.47       153.46 o
   5   1   8       7586.31       7659.44       154.35 o
   7   1   8         71.58        130.72        25.80 o
   9   1   8       2729.51       2652.44        97.46 o
  11   1   8       3326.77       3320.11       133.66 o
 -18   2   8          2.13        -14.46        23.28 o
 -16   2   8          1.84         24.15        17.14 o
 -14   2   8        267.06        244.88        26.66 o
 -12   2   8          2.51          4.70        13.17 o
 -10   2   8         15.79         28.64        27.92 o
  -8   2   8        119.24        140.67        17.72 o
  -6   2   8         71.67         99.54        34.64 o
  -4   2   8         25.57         10.53        13.23 o
  -2   2   8         69.19         78.99        21.10 o
   0   2   8        352.99        367.79        31.58 o
   2   2   8         32.30         33.16        13.57 o
   4   2   8         32.89         46.10        15.75 o
   6   2   8         37.47         71.01        28.31 o
   8   2   8        254.68        269.40        42.24 o
  10   2   8         14.30         25.30        26.22 o
  12   2   8         11.52          7.06        37.61 o
 -17   3   8        214.11        193.00        28.26 o
 -15   3   8        236.00        264.72        31.75 o
 -13   3   8       4624.10       4738.41       131.41 o
 -11   3   8       4247.52       4041.01       116.36 o
  -9   3   8       1797.60       1889.16        72.88 o
  -7   3   8       2888.22       3018.10       110.50 o
  -5   3   8       6589.03       6347.41       197.74 o
  -3   3   8       4237.31       4400.05       109.00 o
  -1   3   8       2553.87       2662.56        67.10 o
   1   3   8       4743.42       4848.70       124.66 o
   3   3   8       5068.45       5397.50       114.44 o
   5   3   8       3179.81       3220.42       132.70 o
   7   3   8        498.99        537.12        46.41 o
   9   3   8       1833.57       1745.15        93.43 o
  11   3   8       2806.48       2537.32       190.68 o
 -18   4   8       1552.50       1608.81       117.51 o
 -16   4   8       9497.54       8982.22       176.18 o
 -14   4   8       5880.13       5646.21       151.48 o
 -12   4   8         29.71         73.03        22.67 o
 -10   4   8       7989.59       7707.45       181.56 o
  -8   4   8      12731.25      12260.74       281.63 o
  -6   4   8      10353.30      10501.16       371.04 o
  -4   4   8         26.57         34.90        20.65 o
  -2   4   8      15400.16      15250.62       237.74 o
   0   4   8      11652.08      11726.73       214.51 o
   2   4   8       7217.26       7246.40       337.82 o
   4   4   8        326.96        276.32        53.92 o
   6   4   8      10408.38      10569.78       336.75 o
   8   4   8       8062.75       7938.02       190.47 o
  10   4   8       1885.46       1906.62        85.72 o
  12   4   8        589.86        663.22       130.92 o
 -15   5   8        145.46        122.60        28.30 o
 -13   5   8       5511.48       5437.86       149.13 o
 -11   5   8       7798.31       7543.20       182.82 o
  -9   5   8       1492.94       1597.55        71.32 o
  -7   5   8       1091.82       1098.94        62.41 o
  -5   5   8       9345.03       9008.97       202.76 o
  -3   5   8       9621.28       9220.56       224.97 o
  -1   5   8        831.79        853.48        41.89 o
   1   5   8       2767.57       2939.34       103.61 o
   3   5   8       7934.98       7734.59       226.35 o
   5   5   8       5491.93       5098.86       174.29 o
   7   5   8        222.93        199.46        51.35 o
   9   5   8       2652.07       2516.02       113.54 o
  11   5   8       3956.28       3778.36       237.73 o
 -14   6   8        627.60        507.01        51.35 o
 -12   6   8         30.68         61.14        25.10 o
 -10   6   8          5.56         26.77        20.45 o
  -8   6   8        897.81        874.01        59.36 o
  -6   6   8        549.58        495.23        80.99 o
  -4   6   8          2.15         12.44        17.44 o
  -2   6   8        108.92        119.48        28.02 o
   0   6   8        959.19        923.14        52.83 o
   2   6   8        192.19        179.21        34.30 o
   4   6   8         18.44          9.53        26.81 o
   6   6   8        425.79        443.35        60.65 o
   8   6   8        303.80        267.17        52.94 o
 -11   7   8        992.70       1077.05        69.66 o
  -9   7   8         96.97        109.00        28.60 o
  -7   7   8        332.79        350.88        51.71 o
  -5   7   8       3207.11       3331.03       135.75 o
  -3   7   8       1934.17       2107.75       105.44 o
  -1   7   8         55.89         33.30        23.22 o
   1   7   8        711.15        699.00        57.08 o
   3   7   8       1559.25       1544.65        81.73 o
   5   7   8       1954.87       2108.47       114.78 o
   7   7   8         55.98         36.16        37.09 o
  -8   8   8       7416.87       7723.09       279.06 o
  -6   8   8       3193.63       3237.27       139.08 o
  -4   8   8         45.24         49.06        32.39 o
  -2   8   8       4731.04       4758.58       183.89 o
   0   8   8       7337.28       7586.26       253.98 o
   2   8   8       2524.89       2589.16       107.07 o
   4   8   8        261.88        288.79        57.71 o
  -3   9   8       4023.57       3720.62       178.31 o
  -1   9   8        853.92       1020.58       141.19 o
   1   9   8       1553.83       1542.35       156.42 o
 -17   1   9        957.42        919.50        92.14 o
 -15   1   9        670.47        725.07        47.55 o
 -13   1   9       4053.51       4065.92        95.30 o
 -11   1   9       4528.33       4463.90       109.29 o
  -9   1   9       1557.48       1620.52        67.80 o
  -7   1   9       1632.88       1729.73        67.32 o
  -5   1   9       8267.33       8336.68       178.13 o
  -3   1   9       4889.90       5026.17       124.04 o
  -1   1   9        697.08        755.63        46.00 o
   1   1   9       1588.03       1575.91        61.42 o
   3   1   9       7320.10       7355.44       200.43 o
   5   1   9       3639.21       3585.05       117.10 o
   7   1   9         18.60         31.46        21.92 o
   9   1   9       1025.00       1001.45        83.47 o
 -16   2   9       7901.89       7617.11       180.47 o
 -14   2   9       5268.94       5259.78       150.83 o
 -12   2   9         29.05         68.12        20.31 o
 -10   2   9       5884.64       5591.32       143.63 o
  -8   2   9      16270.41      15279.08       295.11 o
  -6   2   9       7265.01       7251.91       158.64 o
  -4   2   9        275.31        306.47        33.27 o
  -2   2   9       8301.32       8125.11       175.36 o
   0   2   9      16541.21      16109.82       294.98 o
   2   2   9       4906.22       5068.66       141.36 o
   4   2   9        796.11        792.35        52.25 o
   6   2   9       6914.49       6641.50       257.19 o
   8   2   9       8145.03       7844.68       231.93 o
  10   2   9       1550.14       1499.47       179.00 o
 -17   3   9       1449.18       1575.20       143.10 o
 -15   3   9        248.42        245.89        37.25 o
 -13   3   9       4620.39       4747.30       138.18 o
 -11   3   9       8012.29       7992.55       192.10 o
  -9   3   9        570.31        621.71        50.60 o
  -7   3   9        856.64        836.97        56.89 o
  -5   3   9       6785.35       6705.60       182.50 o
  -3   3   9      11225.66      11213.09       227.75 o
  -1   3   9         96.12         91.49        23.64 o
   1   3   9       1857.81       1839.55        69.45 o
   3   3   9       6280.25       6253.44       176.73 o
   5   3   9       5333.69       5546.72       226.77 o
   7   3   9         60.08         61.17        31.11 o
   9   3   9       1915.29       1916.07       140.95 o
 -16   4   9         22.69          4.95        66.47 o
 -14   4   9        487.89        392.35        44.58 o
 -12   4   9         11.39         17.09        21.17 o
 -10   4   9         13.18         59.31        32.23 o
  -8   4   9        380.57        360.08        39.58 o
  -6   4   9        220.84        225.09        33.23 o
  -4   4   9          0.15        -11.32        23.14 o
  -2   4   9          9.62         47.95        20.12 o
   0   4   9        900.64        984.20        74.25 o
   2   4   9          1.80         -8.05        30.97 o
   4   4   9          6.10         -8.39        28.51 o
   6   4   9         44.48         50.67        39.60 o
   8   4   9        388.83        556.02       129.02 o
 -13   5   9       1921.07       1878.18       148.39 o
 -11   5   9       2661.88       2767.10       102.20 o
  -9   5   9        249.28        272.23        37.82 o
  -7   5   9       1099.82       1050.65        65.44 o
  -5   5   9       2850.05       2786.36        99.56 o
  -3   5   9       2898.72       2939.20       100.11 o
  -1   5   9        286.24        343.16        39.83 o
   1   5   9       1306.80       1181.18       176.21 o
   3   5   9       2833.25       2551.50       155.22 o
   5   5   9       1405.40       1501.50       147.80 o
   7   5   9        151.72         81.45        38.07 o
 -12   6   9        142.76        236.97        85.76 o
 -10   6   9       4034.69       3993.89       129.15 o
  -8   6   9       6836.14       7053.88       182.33 o
  -6   6   9       5328.63       5198.19       148.47 o
  -4   6   9        126.30        131.56        30.04 o
  -2   6   9       5792.12       5580.53       183.54 o
   0   6   9       9694.24       9809.03       268.61 o
   2   6   9       1536.21       1763.21       221.88 o
   4   6   9         30.97         80.66       101.17 o
   6   6   9       4692.06       4441.67       208.83 o
  -7   7   9       1359.09       1279.56        96.12 o
  -5   7   9       4215.78       4339.87       165.14 o
  -3   7   9       5832.38       6068.53       232.48 o
  -1   7   9        275.41        325.23        54.34 o
   1   7   9        891.04        940.75       107.30 o
  -4   8   9         11.89        -11.38        38.18 o
  -2   8   9        190.84        295.57        62.64 o
   0   8   9        482.58        518.47       113.28 o
 -14   0  10       1992.99       2041.54       172.15 o
 -12   0  10         72.71         23.85        42.62 o
 -10   0  10       3821.01       3743.09       225.17 o
  -8   0  10      14792.16      14964.96       579.43 o
  -6   0  10       4510.93       4545.58       176.73 o
  -4   0  10         71.08         50.23        29.69 o
  -2   0  10       9083.85       8847.56       271.63 o
   0   0  10       8117.00       7938.96       484.73 o
   2   0  10       5604.25       5795.44       202.01 o
   4   0  10        632.15        508.96       106.05 o
   6   0  10       7980.30       7675.63       284.64 o
 -13   1  10       5112.15       4991.08       196.58 o
 -11   1  10       4446.34       4702.71       157.25 o
  -9   1  10        486.48        517.79        55.32 o
  -7   1  10        533.61        533.15        46.05 o
  -5   1  10       7070.22       6928.69       207.50 o
  -3   1  10       4778.76       4715.48       126.44 o
  -1   1  10        527.13        539.31        49.38 o
   1   1  10       2190.92       2141.65        78.18 o
   3   1  10       4235.78       4139.20       185.11 o
   5   1  10       3037.17       3175.33       163.87 o
   7   1  10        223.53        287.84        53.82 o
 -16   2  10          3.09         51.76        60.64 o
 -14   2  10         57.44         35.14        37.55 o
 -12   2  10         26.77         39.42        21.05 o
 -10   2  10          5.72         19.54        21.44 o
  -8   2  10        144.81        124.73        37.44 o
  -6   2  10         18.20         12.40        23.14 o
  -4   2  10          4.47          4.60        17.72 o
  -2   2  10         24.23         42.41        21.35 o
   0   2  10        336.33        449.46        60.97 o
   2   2  10          8.08         15.05        23.67 o
   4   2  10         61.64         34.28        34.58 o
   6   2  10          3.04          0.32        26.73 o
 -15   3  10        261.97        252.84        62.93 o
 -13   3  10       3409.45       3473.52       172.84 o
 -11   3  10       1602.98       1657.99        79.06 o
  -9   3  10        787.45        882.79        71.50 o
  -7   3  10        638.11        632.85        57.81 o
  -5   3  10       6507.07       6152.66       178.83 o
  -3   3  10       1132.47       1118.81        76.92 o
  -1   3  10        779.28        680.99        50.57 o
   1   3  10       1101.40       1155.70        75.36 o
   3   3  10       4261.34       4295.14       194.72 o
   5   3  10       1311.00        970.72       163.39 o
 -14   4  10       3115.86       3275.49       267.80 o
 -12   4  10        129.83         88.53        45.79 o
 -10   4  10       5696.86       5865.37       164.04 o
  -8   4  10       8490.29       8261.15       204.51 o
  -6   4  10       2702.49       2879.26       116.27 o
  -4   4  10         93.84         97.56        34.48 o
  -2   4  10       8307.04       8168.99       218.67 o
   0   4  10       8291.57       8102.01       275.76 o
   2   4  10       1886.99       1826.00       220.23 o
   4   4  10        127.37        174.43        87.66 o
 -11   5  10       4835.31       4743.37       339.09 o
  -9   5  10        874.59        874.15        66.45 o
  -7   5  10        992.80       1029.49        70.30 o
  -5   5  10       4823.42       4875.76       143.78 o
  -3   5  10       4537.46       4547.79       137.36 o
  -1   5  10        578.04        565.83        59.23 o
   1   5  10       1653.18       1948.04       238.24 o
   3   5  10       4815.63       4642.65       348.99 o
  -6   6  10        552.58        592.06        71.03 o
  -4   6  10          5.46         -8.50        23.82 o
  -2   6  10        124.89         67.49        37.48 o
  -3   7  10       1101.72        947.76       142.97 o
  -9   1  11        351.55        333.45        50.30 o
  -7   1  11        456.09        418.37        53.11 o
  -5   1  11       4252.39       4154.42       124.76 o
  -3   1  11       3182.54       3237.43       107.63 o
  -1   1  11         68.60         90.79        30.68 o
   1   1  11        904.80        888.87        92.76 o
   3   1  11       2664.48       2724.92       157.01 o
 -10   2  11       3442.71       3493.18       246.04 o
  -8   2  11       7247.02       6963.63       254.68 o
  -6   2  11       4272.44       4374.32       151.12 o
  -4   2  11        253.82        292.39        46.72 o
  -2   2  11       4984.52       4711.87       133.90 o
   0   2  11       6702.17       6927.25       203.50 o
   2   2  11       2477.70       2463.05       149.34 o
   4   2  11        402.96        253.08        93.62 o
 -13   3  11       1805.61       1979.88       217.94 o
 -11   3  11       4544.19       4407.58       322.22 o
  -9   3  11        742.79        767.62       139.67 o
  -7   3  11       1631.67       1718.45        94.98 o
  -5   3  11       2484.34       2649.34       114.37 o
  -3   3  11       4684.49       4553.22       174.98 o
  -1   3  11        331.88        393.64        94.70 o
   1   3  11       1662.80       1488.59       114.56 o
  -8   4  11        157.61        238.75        94.64 o
  -6   4  11        268.86        256.20        91.47 o
  -4   4  11         65.42         51.84        38.76 o
  -2   4  11          2.85         54.96        33.34 o
   0   4  11        278.41        270.59        75.99 o
  -5   5  11       1935.86       1918.48       165.93 o
  -3   5  11       1017.28       1200.34       137.77 o
  -4   0  12          2.46          2.76        40.06 o
  -2   0  12       5898.76       6330.77       241.01 o
   0   0  12       4104.91       4227.19       295.33 o
  -7   1  12        454.27        543.59       124.58 o
  -5   1  12       3129.75       3091.80       249.78 o
  -3   1  12       2056.54       2117.12       108.47 o
  -1   1  12        322.67        234.04        50.73 o
  -8   2  12         36.63        -20.55        68.12 o
  -6   2  12        144.05        210.84        97.93 o
  -4   2  12         82.86         36.96        46.85 o
                                                
