# Supplementary material for: Crystal structures of two bis­(iodo­meth­yl)benzene derivatives: similarities and differences in the crystal packing
Source: Acta Crystallogr E Crystallogr Commun. 2015 Nov 18;71(Pt 12):1505–9. doi: 10.1107/S2056989015021295 (PMC4719824; doi:10.1107/S2056989015021295)
Supplement: Supplementary file 3 [file e-71-01505-IIsup3.hkl]

#
# h,k,l, Fc-squared, Fo-squared, sigma(Fo-squared), status flag
#
data_II
_shelx_title ' JM621R in P2(1)/n'
_shelx_refln_list_code          4
_shelx_F_calc_maximum      380.74
_exptl_crystal_F_000       648.00
_reflns_d_resolution_high  0.6449

loop_
 _space_group_symop_operation_xyz
 'x, y, z'
 '-x+1/2, y+1/2, -z+1/2'
 '-x, -y, -z'
 'x-1/2, -y-1/2, z-1/2'

_cell_length_a    13.5323
_cell_length_b     4.5464
_cell_length_c    15.6269
_cell_angle_alpha  90.000
_cell_angle_beta   95.203
_cell_angle_gamma  90.000

_shelx_F_squared_multiplier     1.000

loop_
 _refln_index_h
 _refln_index_k
 _refln_index_l
 _refln_F_squared_calc
 _refln_F_squared_meas
 _refln_F_squared_sigma
 _refln_observed_status
   2   0   0      14367.55      14506.89       360.24 o
   4   0   0       4740.25       4880.73        75.55 o
   6   0   0       7511.65       7699.93       118.35 o
   8   0   0        418.49        611.38        35.54 o
  10   0   0        850.72        920.53        55.85 o
  12   0   0      12732.88      12430.10       233.65 o
  14   0   0      24748.20      24737.17       403.07 o
  16   0   0       3288.44       3160.07       136.78 o
  18   0   0       1053.63       1163.79       149.88 o
   1   1   0      19969.87      19771.79       209.80 o
   2   1   0      67382.20      65879.33       415.17 o
   3   1   0      25813.92      25780.09       202.61 o
   4   1   0      20075.98      20130.04       162.72 o
   5   1   0       9659.31       9882.68       108.48 o
   6   1   0        407.03        417.80        18.93 o
   7   1   0        150.44        146.56        10.99 o
   8   1   0         19.24         42.78         6.17 o
   9   1   0       1489.40       1564.55        37.94 o
  10   1   0       7720.21       7695.69       108.00 o
  11   1   0       7505.34       7698.66       111.83 o
  12   1   0       6311.95       6323.92        97.00 o
  13   1   0       1431.01       1381.99        69.66 o
  14   1   0        284.93        241.81        23.45 o
  15   1   0       3102.81       3062.18        85.29 o
  16   1   0       6613.99       6451.67       153.99 o
  17   1   0       4635.50       4657.85       131.75 o
  18   1   0       3328.19       3397.50       132.53 o
  19   1   0        623.58        613.41        80.25 o
   0   2   0       1823.68       2074.06        39.25 o
   1   2   0      68596.74      66378.53       438.88 o
   2   2   0        537.58        574.89        20.44 o
   3   2   0       3455.11       3513.59        50.59 o
   4   2   0        703.18        787.01        21.48 o
   5   2   0      10111.93      10485.30       115.39 o
   6   2   0         71.72         79.97         8.70 o
   7   2   0       1068.50       1142.32        34.42 o
   8   2   0         18.59         11.18         4.38 o
   9   2   0       2531.96       2529.33        77.25 o
  10   2   0        112.74        104.82        17.07 o
  11   2   0       1685.64       1721.15        58.12 o
  12   2   0        253.62        277.06        27.95 o
  13   2   0      15878.77      16015.05       276.98 o
  14   2   0        221.23        160.42        45.43 o
  15   2   0      12762.16      12849.54       294.78 o
  16   2   0          7.67         11.62        11.69 o
  17   2   0          0.81         13.89        17.95 o
  18   2   0         24.24         11.67        25.05 o
  19   2   0       1725.41       1749.28       187.19 o
   1   3   0       6485.27       6654.17       100.73 o
   2   3   0       8629.54       8486.33       117.15 o
   3   3   0      24676.77      24695.33       276.16 o
   4   3   0       8382.83       8461.43       116.84 o
   5   3   0       4745.64       4905.12        81.64 o
   6   3   0        224.26        205.21        18.96 o
   7   3   0        143.10         99.49        26.89 o
   8   3   0         83.30         83.73        13.55 o
   9   3   0        740.97        744.63        35.98 o
  10   3   0       2578.80       2605.60        94.70 o
  11   3   0       6803.97       6876.75       173.62 o
  12   3   0       1480.81       1409.44       100.04 o
  13   3   0       1293.11       1298.76        98.31 o
  14   3   0          2.97         -3.59        15.49 o
  15   3   0       3037.06       3079.96       145.57 o
  16   3   0       2505.92       2636.78       158.83 o
  17   3   0       4704.46       5049.25       195.86 o
  18   3   0       1536.40       1433.29       177.43 o
   0   4   0      36848.51      37631.86       536.19 o
   1   4   0       1368.90       1374.35        53.19 o
   2   4   0       9063.74       9107.01       177.53 o
   3   4   0          1.71          1.57         6.64 o
   4   4   0       1047.90        949.12        54.93 o
   5   4   0        154.94        135.66        23.70 o
   6   4   0       1918.39       1944.28        76.15 o
   7   4   0        189.91        150.50        34.54 o
   8   4   0        101.72        113.42        28.76 o
   9   4   0         87.84         43.52        16.91 o
  10   4   0        115.90        102.58        20.31 o
  11   4   0         13.08         32.93        15.13 o
  12   4   0       3665.90       3568.40       171.36 o
  13   4   0        579.01        552.48        66.16 o
  14   4   0       8763.65       8917.03       274.70 o
  15   4   0        248.19        169.20        55.17 o
  16   4   0       1947.87       2171.81       304.49 o
   1   5   0        645.82        698.22        73.24 o
   2   5   0       9808.37      10331.25       319.67 o
   3   5   0       3357.67       3533.02       112.20 o
   4   5   0       4240.45       4478.03       143.59 o
   5   5   0        461.98        459.24        41.50 o
   6   5   0        224.66        156.29        25.54 o
   7   5   0          0.10         -7.24        14.83 o
   8   5   0         12.94         20.75        15.47 o
   9   5   0        346.13        334.66        48.66 o
  10   5   0       1742.54       1916.96       122.86 o
  11   5   0       1066.41        973.55        90.32 o
  12   5   0       2037.36       2015.71       172.06 o
  13   5   0        172.31        229.23       118.28 o
   1   6   0       7466.48       7718.17       425.81 o
   2   6   0         83.52         64.99        27.06 o
   3   6   0        287.98        272.80        45.75 o
   4   6   0         26.11         29.20        27.34 o
   5   6   0       1508.27       1603.51       191.12 o
   6   6   0        265.49        237.83        73.85 o
   7   6   0         69.41         88.01        49.28 o
   8   6   0         27.03          3.69        42.88 o
 -19   0   1       2284.60       2239.18       231.79 o
 -17   0   1         26.17         31.26        16.31 o
 -15   0   1       1713.41       1793.83        79.80 o
 -13   0   1       5247.70       5511.39       142.82 o
 -11   0   1      22552.92      21804.04       349.53 o
  -9   0   1       1452.72       1381.02        62.76 o
  -7   0   1      53993.12      54318.05       988.49 o
  -5   0   1      45292.16      45234.88       455.28 o
  -3   0   1       6566.92       6942.37        89.41 o
   3   0   1      32007.50      32306.26       487.94 o
   5   0   1       3533.12       3636.96        78.67 o
   7   0   1      60122.65      58697.80       853.60 o
   9   0   1      35247.06      34688.27       472.79 o
  11   0   1       1142.24       1151.57        64.62 o
  13   0   1       3145.50       3206.02       103.47 o
  15   0   1       1821.83       1792.08        79.16 o
  17   0   1       1194.81       1043.59       128.67 o
  19   0   1        482.60        369.62        88.24 o
 -19   1   1         96.43         69.98        31.76 o
 -18   1   1        514.37        428.76        74.24 o
 -17   1   1          9.55         -3.12        12.41 o
 -16   1   1        201.71        141.23        18.08 o
 -15   1   1        107.53        131.37        13.30 o
 -14   1   1        141.02        132.68        17.62 o
 -13   1   1        120.57         84.76        10.04 o
 -12   1   1        664.30        689.51        28.26 o
 -11   1   1       6738.54       6757.66       111.11 o
 -10   1   1      18214.04      18528.04       193.25 o
  -9   1   1      32901.65      32577.94       358.59 o
  -8   1   1      16458.75      16659.18       164.88 o
  -7   1   1       7750.95       7722.74        87.22 o
  -6   1   1        681.61        743.45        21.75 o
  -5   1   1       1748.41       1634.98        32.68 o
  -4   1   1       8315.15       8503.37        73.70 o
  -3   1   1      14225.65      14548.63       111.51 o
  -2   1   1       2371.85       2438.33        27.10 o
  -1   1   1        156.13        165.95         5.89 o
   0   1   1          1.80          9.46         2.86 o
   1   1   1        136.13        152.38         5.79 o
   2   1   1       1270.61       1340.80        20.04 o
   3   1   1      18982.05      19274.95       145.81 o
   4   1   1      35289.43      35498.77       276.39 o
   5   1   1      39114.30      38740.62       350.98 o
   6   1   1      25372.88      24866.81       290.18 o
   7   1   1       8366.94       8260.81       102.49 o
   8   1   1        554.09        560.13        21.43 o
   9   1   1       3592.96       3664.87        66.71 o
  10   1   1       4541.54       4374.27        80.53 o
  11   1   1      12336.06      12048.78       172.52 o
  12   1   1       3639.52       3505.63        94.26 o
  13   1   1         43.94         34.49         6.14 o
  14   1   1         39.97         39.51         8.54 o
  15   1   1         22.86         31.83         9.63 o
  16   1   1        309.08        261.04        26.24 o
  17   1   1       1625.81       1587.82        77.71 o
  18   1   1       2134.63       2230.43       113.14 o
  19   1   1       3028.48       3355.23       163.41 o
 -19   2   1          0.45         12.73        41.76 o
 -18   2   1        601.58        607.01        62.24 o
 -17   2   1         26.85         33.20        18.85 o
 -16   2   1          2.67         11.30        13.87 o
 -15   2   1          1.40          4.32        10.88 o
 -14   2   1       3146.82       3152.84       103.58 o
 -13   2   1         57.87         30.56        13.17 o
 -12   2   1      14649.33      14741.09       226.64 o
 -11   2   1        216.56        188.25        19.47 o
 -10   2   1       2224.35       2328.87        84.45 o
  -9   2   1         26.15         31.58         5.34 o
  -8   2   1      12635.55      12717.76       177.18 o
  -7   2   1        566.50        553.66        26.00 o
  -6   2   1      41176.82      41175.62       357.43 o
  -5   2   1        272.25        279.48        15.89 o
  -4   2   1      17268.67      17581.93       159.93 o
  -3   2   1        246.19        268.07        14.98 o
  -2   2   1        683.21        720.23        19.49 o
  -1   2   1        413.02        462.42        16.82 o
   0   2   1       4459.36       4560.32        52.19 o
   1   2   1         33.41         22.72         7.02 o
   2   2   1      20942.78      20890.06       181.04 o
   3   2   1        810.94        862.05        22.05 o
   4   2   1       4456.91       4721.58        69.86 o
   5   2   1         92.16         81.99         8.50 o
   6   2   1      27916.06      27631.13       283.05 o
   7   2   1        184.54        208.26        22.10 o
   8   2   1      41403.89      41473.22       393.60 o
   9   2   1       1253.69       1298.23        38.67 o
  10   2   1       6818.16       6785.28        94.97 o
  11   2   1         93.64         98.29        11.79 o
  12   2   1        462.81        432.87        36.65 o
  13   2   1        110.17         68.52        17.14 o
  14   2   1          3.63         -1.75        11.74 o
  15   2   1          6.99         16.59        10.69 o
  16   2   1       1208.73       1205.85        77.08 o
  17   2   1         44.45         36.83        19.42 o
  18   2   1        146.99        132.93        32.86 o
  19   2   1          5.47        -23.28        38.46 o
 -18   3   1        344.15        339.70        71.05 o
 -17   3   1        102.32        111.42        39.59 o
 -16   3   1         62.26         39.33        29.04 o
 -15   3   1        170.90        152.44        27.09 o
 -14   3   1        918.04        855.78        93.95 o
 -13   3   1         21.98         32.01        13.90 o
 -12   3   1       1097.93       1141.26        67.91 o
 -11   3   1       4186.51       4356.89       132.34 o
 -10   3   1      14540.74      14717.54       259.30 o
  -9   3   1       9268.18       9484.23       142.73 o
  -8   3   1      14674.68      14720.44       269.56 o
  -7   3   1       2762.09       2768.84        78.79 o
  -6   3   1        171.50        179.01        15.84 o
  -5   3   1       1033.00       1001.68        33.39 o
  -4   3   1       6475.50       6497.23        97.83 o
  -3   3   1       2951.89       2914.77        59.89 o
  -2   3   1       1309.66       1358.16        39.07 o
  -1   3   1        278.49        272.39        17.29 o
   0   3   1        324.79        289.89        24.50 o
   1   3   1        482.55        533.15        30.60 o
   2   3   1        957.34        897.23        43.31 o
   3   3   1       6293.67       6395.14       118.84 o
   4   3   1      27276.35      27376.29       330.01 o
   5   3   1      10989.76      10813.86       146.65 o
   6   3   1      15367.18      15512.24       174.84 o
   7   3   1       2507.24       2533.74        67.68 o
   8   3   1        130.33        154.15        14.47 o
   9   3   1       1436.26       1413.64        52.57 o
  10   3   1       6418.92       6448.81       133.63 o
  11   3   1       2398.61       2245.94       109.07 o
  12   3   1       2060.84       1830.58       114.21 o
  13   3   1         53.05         17.42        12.95 o
  14   3   1          1.29        -15.03        15.03 o
  15   3   1         77.05         80.48        22.51 o
  16   3   1        124.16         96.85        39.88 o
  17   3   1        560.93        640.02        65.47 o
  18   3   1       2124.24       2279.61       176.59 o
 -16   4   1          8.55        -25.45        61.15 o
 -15   4   1        183.41        111.07        45.83 o
 -14   4   1         83.65        134.89        50.71 o
 -13   4   1       3922.95       4154.67       171.53 o
 -12   4   1        486.64        406.19        50.54 o
 -11   4   1       6363.69       6305.71       256.45 o
 -10   4   1        255.82        206.51        28.57 o
  -9   4   1        474.45        364.97        65.77 o
  -8   4   1        630.97        581.07        54.91 o
  -7   4   1      16868.89      17428.13       254.53 o
  -6   4   1        747.32        772.70        47.21 o
  -5   4   1      11141.06      11100.55       173.57 o
  -4   4   1         59.61         50.89        13.14 o
  -3   4   1        191.42        175.67        18.63 o
  -2   4   1         23.74         16.66         6.52 o
  -1   4   1         65.38         54.77         9.57 o
   0   4   1          2.77          0.00         6.08 o
   1   4   1       5664.58       5924.12       125.86 o
   2   4   1        776.41        816.79        53.00 o
   3   4   1       6270.34       6382.72       145.96 o
   4   4   1        223.46        235.99        26.96 o
   5   4   1       1675.26       1762.15        74.58 o
   6   4   1       1314.46       1387.95        68.46 o
   7   4   1      16410.49      16530.67       385.69 o
   8   4   1        476.54        416.98        35.60 o
   9   4   1      11612.65      11976.43       281.94 o
  10   4   1        123.59         69.42        15.89 o
  11   4   1         75.46         31.34        20.25 o
  12   4   1         48.01         -4.23        15.86 o
  13   4   1        307.22        230.58        42.19 o
  14   4   1         49.06         28.19        29.12 o
  15   4   1        387.18        428.43        66.70 o
  16   4   1         62.73        151.45        74.27 o
 -13   5   1        119.61         61.28        73.04 o
 -12   5   1        338.47        221.37        65.60 o
 -11   5   1       2464.59       2509.74       188.20 o
 -10   5   1       1437.55       1492.53       144.81 o
  -9   5   1      11344.38      11581.14       297.59 o
  -8   5   1       2304.16       2297.96       123.58 o
  -7   5   1       1550.10       1614.13       144.66 o
  -6   5   1         59.05         26.41        11.79 o
  -5   5   1       1305.58       1419.00        67.65 o
  -4   5   1        705.52        641.65        44.75 o
  -3   5   1       1788.07       1868.93        79.90 o
  -2   5   1        141.88        102.21        15.97 o
  -1   5   1        106.21         94.74        13.28 o
   0   5   1         15.23         29.12        10.99 o
   1   5   1          1.56         -2.81        11.90 o
   2   5   1        209.19        154.74        29.19 o
   3   5   1       4430.02       4387.25       143.24 o
   4   5   1       2863.25       2826.49       110.38 o
   5   5   1      10740.00      11023.96       254.54 o
   6   5   1       2462.60       2357.51       104.45 o
   7   5   1       1336.35       1445.88       100.43 o
   8   5   1          1.27         20.94        17.07 o
   9   5   1       1296.49       1361.95       106.47 o
  10   5   1        874.76        818.85        84.85 o
  11   5   1       3331.97       3442.86       163.31 o
  12   5   1        206.45        264.49        54.65 o
  13   5   1         27.33         69.86       112.61 o
  -9   6   1         92.33        129.63       109.01 o
  -8   6   1       1576.48       1609.33       195.07 o
  -7   6   1        629.41        745.98       183.79 o
  -6   6   1       5696.14       5868.48       310.74 o
  -5   6   1        359.79        376.25       188.70 o
  -4   6   1       1582.68       1572.25       175.03 o
  -3   6   1         70.92         36.94        78.58 o
  -2   6   1         78.57         87.40        48.42 o
  -1   6   1         19.69          1.11        32.37 o
   0   6   1        473.40        320.26        66.54 o
   1   6   1        496.10        512.25        64.14 o
   2   6   1       1936.30       1892.49       120.93 o
   3   6   1        130.85        147.41        32.39 o
   4   6   1        868.79        729.76       110.54 o
   5   6   1         29.69          7.16        44.17 o
   6   6   1       3637.38       3626.78       238.54 o
   7   6   1        729.14        708.54       117.89 o
   8   6   1       6117.90       6557.19       341.99 o
 -20   0   2       4472.81       4656.41       375.60 o
 -18   0   2      11715.47      11539.99       322.49 o
 -16   0   2       1197.20       1229.36        74.62 o
 -14   0   2       4440.07       4672.55       156.80 o
 -12   0   2       4727.47       4618.55       127.02 o
 -10   0   2          0.11          3.57         6.14 o
  -8   0   2       1058.18       1143.51        42.46 o
  -6   0   2      40250.68      40355.64       448.11 o
  -4   0   2      75049.62      73520.00       724.44 o
   2   0   2      79508.66      75998.18       725.97 o
   4   0   2       1167.04       1207.68        27.69 o
   6   0   2       1103.41       1207.50        32.72 o
   8   0   2      13240.96      12939.48       213.06 o
  10   0   2      22897.58      22155.04       337.28 o
  12   0   2        529.72        576.36        47.01 o
  14   0   2       8252.40       8150.06       189.95 o
  16   0   2       8623.59       8581.12       248.66 o
  18   0   2       1087.52       1011.87       142.07 o
 -19   1   2         43.74         45.75        24.02 o
 -18   1   2       1034.65       1004.92        85.45 o
 -17   1   2       2914.26       2772.33        86.73 o
 -16   1   2       7086.99       6831.54       144.76 o
 -15   1   2       7023.08       7140.55       154.47 o
 -14   1   2       4464.31       4713.40       106.82 o
 -13   1   2        920.52        963.32        50.00 o
 -12   1   2         19.88         35.33         6.14 o
 -11   1   2          6.85          1.04         3.80 o
 -10   1   2          4.36          0.64         4.19 o
  -9   1   2        739.09        776.20        26.06 o
  -8   1   2       6656.59       6918.92        90.34 o
  -7   1   2       5174.68       5218.96        79.23 o
  -6   1   2       3827.30       3794.66        72.01 o
  -5   1   2       1521.38       1610.64        40.42 o
  -4   1   2      15346.95      15809.33       149.33 o
  -3   1   2      56661.73      56557.09       408.56 o
  -2   1   2      30355.53      30179.75       199.73 o
  -1   1   2      31076.21      30348.97       187.46 o
   0   1   2      51727.18      51436.14       320.62 o
   1   1   2       6918.35       7263.76        68.57 o
   2   1   2          1.96          5.46         1.65 o
   3   1   2       1084.27       1141.94        23.88 o
   4   1   2       2349.62       2422.46        42.33 o
   5   1   2         22.13         17.65         4.13 o
   6   1   2       1565.15       1650.43        33.33 o
   7   1   2       1386.48       1203.43        29.91 o
   8   1   2        416.97        370.91        18.68 o
   9   1   2          5.61         11.28         3.84 o
  10   1   2       2581.33       2369.96        66.04 o
  11   1   2       9973.70       9596.35       135.07 o
  12   1   2      14973.34      14794.33       172.94 o
  13   1   2       8393.67       8394.48       123.66 o
  14   1   2       5579.26       5575.28       116.59 o
  15   1   2       1011.49       1020.25        63.24 o
  16   1   2         25.72         20.83        11.24 o
  17   1   2        558.03        442.59        68.98 o
  18   1   2        829.12        821.69        89.95 o
  19   1   2        333.51        236.74        61.86 o
 -19   2   2       7735.21       8108.09       297.42 o
 -18   2   2        156.45        138.51        33.07 o
 -17   2   2       5097.78       5104.97       163.45 o
 -16   2   2          2.54         37.12        12.64 o
 -15   2   2         65.66         45.14        10.40 o
 -14   2   2         12.74         22.27        13.17 o
 -13   2   2       6558.77       6486.82       155.04 o
 -12   2   2          2.97          1.38         6.98 o
 -11   2   2       1211.13       1195.34        53.80 o
 -10   2   2          1.37          2.40         6.35 o
  -9   2   2         63.03         44.14         7.49 o
  -8   2   2         51.84         81.03        11.71 o
  -7   2   2       4809.84       4790.38        86.00 o
  -6   2   2       1198.07       1345.82        32.99 o
  -5   2   2      59039.34      59331.82       554.66 o
  -4   2   2          6.71         27.56         4.30 o
  -3   2   2      27738.49      27284.40       221.80 o
  -2   2   2        437.72        460.30        17.01 o
  -1   2   2       4226.50       4204.50        50.65 o
   0   2   2        192.06        197.20        10.55 o
   1   2   2      40563.13      40367.38       305.33 o
   2   2   2        589.50        642.30        20.51 o
   3   2   2       9945.67       9902.67       107.94 o
   4   2   2          5.40         -1.89         4.75 o
   5   2   2         23.25         29.26         6.67 o
   6   2   2          0.90         -8.77         8.77 o
   7   2   2       4067.07       4075.62        73.67 o
   8   2   2         46.13         43.49         7.16 o
   9   2   2      16122.04      16447.36       205.00 o
  10   2   2         56.76         46.19         6.36 o
  11   2   2       7807.67       7833.76       169.80 o
  12   2   2         83.92         89.44        22.75 o
  13   2   2       1422.52       1538.24        98.20 o
  14   2   2        105.10         98.23        20.88 o
  15   2   2      10373.17      10650.91       237.77 o
  16   2   2        198.06        186.39        23.90 o
  17   2   2       2878.16       2854.38       111.21 o
  18   2   2          0.04         -4.29        23.16 o
  19   2   2          3.02         36.94        59.21 o
 -18   3   2        304.37        283.29        54.95 o
 -17   3   2       2681.14       2739.59       177.87 o
 -16   3   2       2762.14       2663.08       134.99 o
 -15   3   2       6542.78       6502.22       237.44 o
 -14   3   2       2968.90       2887.92       148.58 o
 -13   3   2        809.19        917.26        99.47 o
 -12   3   2          6.07         -5.65        13.52 o
 -11   3   2         45.66         52.32        10.50 o
 -10   3   2          3.10         -0.15         7.16 o
  -9   3   2        261.82        291.83        29.82 o
  -8   3   2       2072.53       2133.82        56.38 o
  -7   3   2       7641.98       7649.64       143.12 o
  -6   3   2       1378.48       1384.73        44.52 o
  -5   3   2        101.38         98.99         9.78 o
  -4   3   2       2737.23       2747.54        51.56 o
  -3   3   2      22263.65      22517.66       220.14 o
  -2   3   2      16249.12      16284.39       184.72 o
  -1   3   2      31785.43      32264.92       282.24 o
   0   3   2      11277.48      11416.63       137.58 o
   1   3   2       2964.04       3128.37        76.22 o
   2   3   2         97.24         87.54        31.41 o
   3   3   2       1546.21       1593.71        77.79 o
   4   3   2        260.78        222.73        21.23 o
   5   3   2         32.70         39.31         7.68 o
   6   3   2        554.12        530.27        27.44 o
   7   3   2       1586.66       1606.61        83.94 o
   8   3   2        286.00        220.58        25.54 o
   9   3   2         22.68         17.42        11.34 o
  10   3   2       1436.90       1400.35        74.79 o
  11   3   2       7439.06       7600.28       215.13 o
  12   3   2       6490.60       6399.58       200.94 o
  13   3   2       8731.22       9074.09       253.63 o
  14   3   2       1660.36       1562.60       112.94 o
  15   3   2        984.41        973.30       101.90 o
  16   3   2         10.56         -8.06        27.51 o
  17   3   2       1267.46       1282.46       102.61 o
  18   3   2        173.26         -1.25        65.30 o
 -16   4   2        981.20       1007.96       153.71 o
 -15   4   2         12.24        -11.49        33.12 o
 -14   4   2       2350.32       2336.78       181.83 o
 -13   4   2        112.32         47.55        45.28 o
 -12   4   2       2208.35       1926.83       170.44 o
 -11   4   2         17.07         -2.37        16.59 o
 -10   4   2          2.94        -11.10        12.95 o
  -9   4   2         30.11          4.59        12.29 o
  -8   4   2         22.55         23.70         9.50 o
  -7   4   2         26.69         31.02         7.99 o
  -6   4   2      11880.44      11950.94       182.53 o
  -5   4   2       1871.81       1910.69        61.03 o
  -4   4   2      20164.20      20552.34       261.93 o
  -3   4   2        748.13        803.42        38.44 o
  -2   4   2       2328.80       2339.89        60.53 o
  -1   4   2        246.41        217.28        16.58 o
   0   4   2      10431.80      10939.26       183.83 o
   1   4   2        713.29        854.23        63.05 o
   2   4   2      12264.95      12827.50       252.87 o
   3   4   2        296.10        296.93        34.88 o
   4   4   2        321.08        295.46        33.70 o
   5   4   2        103.89         98.66        14.66 o
   6   4   2         49.18         27.19        17.31 o
   7   4   2          4.65        -10.49        10.49 o
   8   4   2       4892.65       4894.70       135.15 o
   9   4   2        459.30        360.83        60.83 o
  10   4   2       9404.90       9462.76       252.84 o
  11   4   2        148.60         90.43        19.06 o
  12   4   2         39.95         -6.67        20.63 o
  13   4   2         38.63         47.67        25.62 o
  14   4   2       3482.79       3354.39       172.74 o
  15   4   2        444.68        485.83        75.49 o
  16   4   2       3491.24       3738.78       265.45 o
 -13   5   2         66.54        -17.02        82.31 o
 -12   5   2         49.40         64.50        44.44 o
 -11   5   2         10.14         10.37        32.12 o
 -10   5   2          5.61          3.13        33.71 o
  -9   5   2        124.03        134.73        42.94 o
  -8   5   2       1696.42       1686.06       139.09 o
  -7   5   2        452.65        433.11        59.80 o
  -6   5   2       2238.76       2381.58       100.13 o
  -5   5   2          5.03          7.48        11.69 o
  -4   5   2       2195.09       2217.82        91.72 o
  -3   5   2       2436.57       2410.03       101.42 o
  -2   5   2      12433.63      13133.37       278.22 o
  -1   5   2       4099.05       4039.90       157.35 o
   0   5   2       8289.38       8537.26       244.60 o
   1   5   2        253.81        260.93        31.83 o
   2   5   2        151.31        105.05        17.82 o
   3   5   2         16.17         17.11        16.27 o
   4   5   2        907.03        933.88        73.03 o
   5   5   2         28.44         18.01        15.08 o
   6   5   2        430.21        330.78        36.13 o
   7   5   2        130.61         96.57        25.32 o
   8   5   2        712.43        691.33       111.81 o
   9   5   2          0.09         25.38        21.75 o
  10   5   2       1257.91       1099.48       166.35 o
  11   5   2       1587.95       1768.58       158.74 o
  12   5   2       6447.42       6625.49       243.95 o
  13   5   2        931.25        772.22       193.54 o
  14   5   2       1431.98       1009.06       264.92 o
  -9   6   2          4.60        -22.41        83.83 o
  -8   6   2         28.68         19.06        36.58 o
  -7   6   2        529.19        403.30       141.66 o
  -6   6   2        379.42        389.72        92.03 o
  -5   6   2       6403.44       6692.93       490.97 o
  -4   6   2        951.87        862.70       133.11 o
  -3   6   2       3717.71       4074.59       248.99 o
  -2   6   2         81.09        130.89        53.12 o
  -1   6   2        645.95        712.59       137.10 o
   0   6   2        318.71        356.78        79.96 o
   1   6   2       3758.46       3670.39       189.68 o
   2   6   2       1247.97       1111.60       167.19 o
   3   6   2       1081.46       1118.69        81.82 o
   4   6   2        166.87        116.74        29.33 o
   5   6   2         66.05         53.92        45.00 o
   6   6   2          5.59         -7.52        43.71 o
   7   6   2        201.41        142.73        50.45 o
   8   6   2         90.67         25.58        40.09 o
   9   6   2       2767.42       1962.78       313.20 o
 -19   0   3         86.69        122.92        35.35 o
 -17   0   3       1658.68       1610.13        90.17 o
 -15   0   3       2068.93       2096.34        85.63 o
 -13   0   3       9316.95       9230.16       202.22 o
 -11   0   3      39893.23      39956.18       650.50 o
  -9   0   3      30156.78      30589.61       495.56 o
  -7   0   3       3146.58       3409.52        68.31 o
  -5   0   3       6423.08       6620.80        98.34 o
  -3   0   3       1522.81       1636.93        32.34 o
  -1   0   3       6590.69       6890.48        82.52 o
   1   0   3      42834.22      43163.12       603.35 o
   3   0   3     144966.31     134948.30      1182.63 o
   5   0   3      20799.87      20441.16       224.69 o
   7   0   3       3118.56       3094.76        65.59 o
   9   0   3      10031.72       9834.32       183.00 o
  11   0   3        450.49        526.33        48.00 o
  13   0   3         18.82         29.85        10.29 o
  15   0   3       2875.61       2776.78       102.47 o
  17   0   3       9888.09       9565.10       588.09 o
  19   0   3       1413.78       1539.37       180.20 o
 -20   1   3        172.86        178.87        93.80 o
 -19   1   3          0.63         -6.43        22.06 o
 -18   1   3         39.48         21.58        21.02 o
 -17   1   3          8.19          0.15        10.65 o
 -16   1   3        284.78        276.76        25.71 o
 -15   1   3       7025.73       7214.22       143.85 o
 -14   1   3       9038.61       9178.65       171.33 o
 -13   1   3       8431.45       8647.54       170.34 o
 -12   1   3       4140.98       4085.91        92.01 o
 -11   1   3        500.79        470.99        31.94 o
 -10   1   3       2656.28       2680.74        60.87 o
  -9   1   3      13860.28      14452.70       249.22 o
  -8   1   3      18796.73      19147.93       222.76 o
  -7   1   3      22675.93      23029.01       231.87 o
  -6   1   3       4657.32       4509.48        76.38 o
  -5   1   3         10.68         34.32         4.88 o
  -4   1   3         73.24         83.79         9.42 o
  -3   1   3        214.28        227.07         8.79 o
  -2   1   3       1511.81       1512.86        23.84 o
  -1   1   3      20045.08      20454.06       163.71 o
   0   1   3      27500.08      27879.47       191.30 o
   1   1   3      31047.22      31180.82       232.09 o
   2   1   3       8536.83       8581.96        80.11 o
   3   1   3        156.32        168.82        11.90 o
   4   1   3       8375.04       8404.14       122.27 o
   5   1   3      32471.33      32039.16       389.53 o
   6   1   3      25597.19      24664.78       290.03 o
   7   1   3      19182.19      18482.97       176.97 o
   8   1   3       8176.91       8025.66        99.06 o
   9   1   3        448.31        400.97        22.06 o
  10   1   3        296.79        299.59        27.76 o
  11   1   3         19.30         21.40         6.57 o
  12   1   3        249.43        249.96        17.38 o
  13   1   3        433.07        423.76        25.58 o
  14   1   3       1738.66       1759.59        69.38 o
  15   1   3       2234.19       2238.21        81.15 o
  16   1   3        502.36        424.47        46.21 o
  17   1   3         80.07         50.51        17.14 o
  18   1   3       1359.18       1396.01       118.67 o
  19   1   3       2944.02       2982.01       215.02 o
 -19   2   3         75.62         62.96        39.54 o
 -18   2   3          3.07         13.95        26.94 o
 -17   2   3        311.54        270.28        31.09 o
 -16   2   3       2874.59       2883.61       111.28 o
 -15   2   3         15.30         20.66        10.25 o
 -14   2   3         78.48         69.18        11.39 o
 -13   2   3        127.99         71.69        13.86 o
 -12   2   3      19994.14      19489.70       301.44 o
 -11   2   3        324.02        350.67        30.28 o
 -10   2   3      34049.93      33736.52       412.68 o
  -9   2   3        260.84        279.35        23.49 o
  -8   2   3       2851.19       2845.47        68.12 o
  -7   2   3        197.56        187.88        32.06 o
  -6   2   3       7351.01       7177.61       113.83 o
  -5   2   3        117.17        114.00        11.79 o
  -4   2   3        495.93        495.39        35.56 o
  -3   2   3        670.76        765.22        19.66 o
  -2   2   3       4421.85       4476.84        52.51 o
  -1   2   3          1.25         -2.51         2.51 o
   0   2   3       2149.27       2229.47        39.36 o
   1   2   3        530.89        544.96        18.23 o
   2   2   3      45271.02      44533.46       392.61 o
   3   2   3        361.26        373.20        17.79 o
   4   2   3      60903.65      59092.29       526.98 o
   5   2   3        453.83        461.03        25.42 o
   6   2   3       2931.10       2903.15        55.95 o
   7   2   3        528.76        543.03        34.38 o
   8   2   3      14608.64      14126.70       181.09 o
   9   2   3         28.20         19.25         7.28 o
  10   2   3       1735.81       1724.64        47.03 o
  11   2   3         84.65         69.77         9.27 o
  12   2   3         20.90         26.90        15.09 o
  13   2   3          0.10          5.39        10.09 o
  14   2   3        206.51        189.19        43.69 o
  15   2   3          4.97         13.54        12.56 o
  16   2   3       6496.44       6755.44       171.93 o
  17   2   3         55.20         51.68        22.50 o
  18   2   3       5122.75       5471.85       165.67 o
  19   2   3         14.07          8.85        66.40 o
 -18   3   3         44.35         38.53        35.25 o
 -17   3   3         30.96         32.53        29.80 o
 -16   3   3        570.94        551.08        64.60 o
 -15   3   3       1733.21       1874.13       162.45 o
 -14   3   3       7702.65       7784.88       228.21 o
 -13   3   3       2810.40       2909.95       103.72 o
 -12   3   3       4507.08       4435.06       135.03 o
 -11   3   3        362.85        319.65        39.52 o
 -10   3   3       2271.54       2219.68        72.59 o
  -9   3   3       4598.02       4474.70       108.43 o
  -8   3   3      15068.18      14741.90       225.20 o
  -7   3   3       7454.26       7484.62       141.46 o
  -6   3   3       4121.26       4127.26        95.84 o
  -5   3   3        511.00        482.73        25.40 o
  -4   3   3         63.18         74.58        10.05 o
  -3   3   3         24.97         11.01         4.38 o
  -2   3   3       1266.33       1323.30        39.08 o
  -1   3   3       3282.34       3282.33        61.68 o
   0   3   3      17424.98      17631.64       216.62 o
   1   3   3       8941.81       8910.09       144.60 o
   2   3   3       4566.13       4495.45       107.16 o
   3   3   3          6.55          7.90         5.72 o
   4   3   3       3172.90       3093.80        73.76 o
   5   3   3       9508.45       9360.87       147.98 o
   6   3   3      29077.78      29036.93       344.30 o
   7   3   3       8279.13       8016.69       164.50 o
   8   3   3       3972.48       3937.51        77.66 o
   9   3   3        241.82        263.07        31.53 o
  10   3   3        141.04        111.69        16.93 o
  11   3   3         14.07         39.98        13.22 o
  12   3   3         19.56         36.63        14.11 o
  13   3   3        331.07        264.52        33.89 o
  14   3   3       1739.15       1662.36       118.68 o
  15   3   3       1193.18       1169.40        90.81 o
  16   3   3        530.87        526.11        64.04 o
  17   3   3         26.99          7.20        29.96 o
  18   3   3       1317.89       1076.02       194.78 o
 -15   4   3        376.55        336.26        74.45 o
 -14   4   3         27.11          3.35        34.09 o
 -13   4   3       2059.97       2030.85       164.27 o
 -12   4   3        591.69        469.51        49.51 o
 -11   4   3      15004.09      15050.37       288.82 o
 -10   4   3        674.47        764.57        69.28 o
  -9   4   3       9448.78       9364.32       209.90 o
  -8   4   3         31.13         28.21        11.39 o
  -7   4   3        392.26        362.85        31.18 o
  -6   4   3        169.93        144.34        21.71 o
  -5   4   3       2252.20       2380.91        77.00 o
  -4   4   3         45.08         35.16         8.68 o
  -3   4   3         14.97         23.96         6.82 o
  -2   4   3        262.60        241.13        28.20 o
  -1   4   3       1930.40       1934.18        61.19 o
   0   4   3          0.03         12.93        11.80 o
   1   4   3       8188.65       8124.23       188.37 o
   2   4   3        745.71        765.97        60.89 o
   3   4   3      29218.75      29384.19       459.81 o
   4   4   3       1254.39       1302.68        80.43 o
   5   4   3       9389.52       9247.61       259.16 o
   6   4   3         82.10         46.69        10.97 o
   7   4   3       1418.30       1433.41        72.04 o
   8   4   3        744.33        747.05        54.93 o
   9   4   3       3638.36       3962.87       122.81 o
  10   4   3        105.05         58.81        17.23 o
  11   4   3        338.78        377.51        44.91 o
  12   4   3         16.42         16.66        23.12 o
  13   4   3        277.02        303.24        55.06 o
  14   4   3          9.69         -4.94        32.50 o
  15   4   3       1512.86       1531.59       133.01 o
  16   4   3        183.14        104.02        69.85 o
 -13   5   3       3415.54       3589.94       402.16 o
 -12   5   3        870.31        779.42       113.14 o
 -11   5   3        307.64        291.56        63.18 o
 -10   5   3        678.42        820.97       107.60 o
  -9   5   3       4268.22       4436.87       210.45 o
  -8   5   3       1796.58       1877.87       125.08 o
  -7   5   3       5522.74       5697.43       197.50 o
  -6   5   3        622.16        613.70        58.01 o
  -5   5   3        194.63        190.58        26.96 o
  -4   5   3         72.10         58.28        15.51 o
  -3   5   3         62.95         44.33        26.99 o
  -2   5   3         67.81         30.83        15.19 o
  -1   5   3       2325.53       2231.65       112.65 o
   0   5   3       3016.06       2980.25       112.64 o
   1   5   3       8801.16       9253.60       223.82 o
   2   5   3        329.32        244.80        30.09 o
   3   5   3         24.52         33.74        12.89 o
   4   5   3        799.55        794.73        66.34 o
   5   5   3       7571.52       7834.67       210.55 o
   6   5   3       2406.20       2226.36       100.23 o
   7   5   3       6430.51       6696.15       195.21 o
   8   5   3        763.23        741.34        80.12 o
   9   5   3        234.18        138.47        57.71 o
  10   5   3          4.85         17.74        30.78 o
  11   5   3        189.54        126.14        39.54 o
  12   5   3         13.29         34.55        37.59 o
  13   5   3        162.03        202.67       125.61 o
  14   5   3        575.73        428.44       182.61 o
  -9   6   3        755.76        843.88       216.50 o
  -8   6   3        157.30         31.82        96.70 o
  -7   6   3         95.76         97.51        58.52 o
  -6   6   3        634.77        408.24       135.16 o
  -5   6   3        192.68        106.34        54.49 o
  -4   6   3        144.44        132.21        64.95 o
  -3   6   3         34.23         17.79        42.94 o
  -2   6   3        517.16        403.36        84.88 o
  -1   6   3        129.35        136.40        46.34 o
   0   6   3         65.07        127.27        38.04 o
   1   6   3         46.79         48.86        45.72 o
   2   6   3       7032.39       7520.13       213.50 o
   3   6   3       1406.64       1246.57        87.38 o
   4   6   3       5683.52       5937.23       193.43 o
   5   6   3        285.04        186.57        38.75 o
   6   6   3        370.61        184.91        41.78 o
   7   6   3        106.06        121.25        57.67 o
   8   6   3       1747.26       1568.90       186.28 o
   9   6   3        351.44        358.03       115.93 o
 -18   0   4       7433.79       7932.76       275.99 o
 -16   0   4       8736.27       8745.11       257.98 o
 -14   0   4        811.90        758.89        52.19 o
 -12   0   4          0.96         13.22        12.83 o
 -10   0   4       6513.13       6637.21       132.53 o
  -8   0   4      27168.69      26851.02       442.71 o
  -6   0   4       2119.35       2302.45        48.12 o
  -4   0   4      92160.38      90496.10       831.50 o
  -2   0   4      70421.59      70222.88       944.95 o
   0   0   4       5288.08       5311.86        71.02 o
   2   0   4       2106.66       2016.21        42.07 o
   4   0   4       1282.65       1097.41        28.02 o
   6   0   4      17735.38      18960.40       262.30 o
   8   0   4       3631.26       3646.33        93.32 o
  10   0   4      31592.89      31076.50       451.11 o
  12   0   4      21820.31      21788.45       451.75 o
  14   0   4        104.20         87.03        23.01 o
  16   0   4       1765.53       1746.89       108.82 o
  18   0   4         23.25         54.42        43.14 o
 -20   1   4       3783.35       4098.79       238.61 o
 -19   1   4       3416.02       3547.77       126.85 o
 -18   1   4       2777.12       2806.90        96.55 o
 -17   1   4         71.58         40.61        13.94 o
 -16   1   4        412.74        320.06        25.90 o
 -15   1   4       1014.49        976.89        55.10 o
 -14   1   4       2104.03       2150.82        68.81 o
 -13   1   4        394.99        354.67        35.47 o
 -12   1   4          9.70         45.14        13.34 o
 -11   1   4        102.04         95.96        12.60 o
 -10   1   4        259.00        226.00        17.92 o
  -9   1   4       1021.92        971.93        30.33 o
  -8   1   4       8944.37       8859.43       109.44 o
  -7   1   4      20194.08      20073.22       240.11 o
  -6   1   4      43458.69      43567.02       397.84 o
  -5   1   4      23422.66      24073.46       249.00 o
  -4   1   4      16967.38      16843.25       200.08 o
  -3   1   4       2542.09       2724.33        44.81 o
  -2   1   4      12936.61      13546.01       108.73 o
  -1   1   4      20605.57      20917.70       165.06 o
   0   1   4      14932.50      14923.65       113.92 o
   1   1   4       7491.00       7730.53        71.64 o
   2   1   4       2717.07       2950.70        37.28 o
   3   1   4        148.21        158.04        12.77 o
   4   1   4        178.93        215.12        16.42 o
   5   1   4        393.04        351.65        20.48 o
   6   1   4       6656.79       6507.71       101.44 o
   7   1   4      15610.87      15597.28       224.66 o
   8   1   4      22145.43      22026.54       301.35 o
   9   1   4       9389.36       8948.34       160.77 o
  10   1   4       3740.20       3494.49        88.03 o
  11   1   4          2.42          9.01         4.51 o
  12   1   4       4135.06       4049.16        81.25 o
  13   1   4       4632.24       4485.65        95.44 o
  14   1   4       5935.13       5739.26       113.14 o
  15   1   4       2860.64       2948.04        96.30 o
  16   1   4        383.57        331.51        33.21 o
  17   1   4          1.07          3.42        19.17 o
  18   1   4         10.42          8.11        27.21 o
  19   1   4          3.69         49.53        68.76 o
 -19   2   4       1683.73       1846.67       155.12 o
 -18   2   4         53.12         58.88        29.66 o
 -17   2   4       8180.61       8552.52       219.31 o
 -16   2   4        229.85        159.50        26.56 o
 -15   2   4       2997.06       2895.50        94.51 o
 -14   2   4         11.90         17.67         8.66 o
 -13   2   4         26.41         23.74         9.27 o
 -12   2   4         82.80         61.57        12.49 o
 -11   2   4       2012.68       1987.38        68.17 o
 -10   2   4        291.67        240.29        21.93 o
  -9   2   4      12278.24      12345.44       178.02 o
  -8   2   4        123.82        100.84        19.01 o
  -7   2   4       2526.81       2435.54        81.35 o
  -6   2   4        448.37        510.66        30.20 o
  -5   2   4      10114.15       9726.65       113.21 o
  -4   2   4       3014.60       3302.44        54.70 o
  -3   2   4      85436.74      85024.23       636.64 o
  -2   2   4        278.55        266.31        12.52 o
  -1   2   4      17415.06      17185.22       157.21 o
   0   2   4         61.45         87.43         8.17 o
   1   2   4        246.76        232.58        13.53 o
   2   2   4         36.72         24.76         6.81 o
   3   2   4         25.80         27.49        13.22 o
   4   2   4         21.92          7.82         6.05 o
   5   2   4       6819.05       6742.57       115.63 o
   6   2   4        245.73        240.71        30.59 o
   7   2   4       1798.49       1941.12        58.67 o
   8   2   4          3.29         13.81         5.51 o
   9   2   4      12863.46      12976.36       201.60 o
  10   2   4        685.88        725.56        58.66 o
  11   2   4      26331.61      25908.36       319.40 o
  12   2   4        154.00        169.24        23.20 o
  13   2   4       4130.58       4040.45       126.94 o
  14   2   4         69.09         39.29        12.78 o
  15   2   4        272.92        289.55        32.38 o
  16   2   4          0.95         21.23        14.98 o
  17   2   4        836.63        868.19        71.22 o
  18   2   4         14.50         35.62        39.30 o
  19   2   4        150.53        115.51        78.85 o
 -18   3   4        641.97        503.60        78.29 o
 -17   3   4         67.93         50.25        30.29 o
 -16   3   4         82.62         87.81        26.89 o
 -15   3   4       1108.10       1049.08        91.27 o
 -14   3   4        485.39        405.20        38.27 o
 -13   3   4        362.23        286.76        39.97 o
 -12   3   4         22.79         39.25        15.63 o
 -11   3   4        696.54        711.85        56.85 o
 -10   3   4          2.93         -1.07        11.58 o
  -9   3   4       1838.19       1751.28        66.77 o
  -8   3   4       4081.13       4217.22       103.35 o
  -7   3   4      11546.28      11569.76       188.82 o
  -6   3   4       9783.59       9524.75       161.25 o
  -5   3   4      25478.42      25676.85       284.91 o
  -4   3   4       4285.72       4285.34        73.47 o
  -3   3   4        150.95        192.22        16.87 o
  -2   3   4       1364.41       1386.73        37.39 o
  -1   3   4      12271.78      12229.16       151.89 o
   0   3   4       4707.18       4507.25        78.48 o
   1   3   4       5035.80       5081.38        85.91 o
   2   3   4        969.11       1029.25        53.19 o
   3   3   4          1.02          7.03         5.63 o
   4   3   4         45.57         49.45         8.00 o
   5   3   4        202.01        210.11        16.54 o
   6   3   4       2099.97       2059.34        74.04 o
   7   3   4      11750.87      11565.91       210.65 o
   8   3   4       5685.90       5295.88       135.24 o
   9   3   4       9014.94       9183.26       200.98 o
  10   3   4       2096.94       2184.30       105.63 o
  11   3   4         34.36         41.30        15.60 o
  12   3   4       1044.28        949.44        82.08 o
  13   3   4       4997.26       4906.94       153.77 o
  14   3   4       2322.73       2399.66       113.46 o
  15   3   4       2183.05       2146.16       111.65 o
  16   3   4        252.08        186.19        42.79 o
  17   3   4         72.81         94.70        39.14 o
  18   3   4          1.52         37.77        69.45 o
 -15   4   4         13.44        -31.89        31.89 o
 -14   4   4        590.03        588.78        96.14 o
 -13   4   4         26.05        -11.60        29.20 o
 -12   4   4          6.71         49.55        15.88 o
 -11   4   4         56.06         71.95        29.15 o
 -10   4   4       3185.09       3106.56       114.06 o
  -9   4   4        403.93        423.74        35.49 o
  -8   4   4       5363.41       5528.90       132.41 o
  -7   4   4        159.57        156.45        23.64 o
  -6   4   4        355.05        365.38        31.53 o
  -5   4   4        208.12        192.21        21.85 o
  -4   4   4      21371.28      21801.69       343.37 o
  -3   4   4       1810.94       1986.03        72.07 o
  -2   4   4      15313.67      15679.04       260.65 o
  -1   4   4        153.44        129.41        18.08 o
   0   4   4       1957.88       2032.74        64.47 o
   1   4   4         55.30         46.05        12.06 o
   2   4   4        710.31        725.85        52.52 o
   3   4   4         78.64         79.69        14.72 o
   4   4   4        641.61        645.49        55.07 o
   5   4   4        260.65        336.00        66.85 o
   6   4   4       3199.04       3178.16       131.65 o
   7   4   4        111.04        123.61        31.01 o
   8   4   4        618.95        638.63        76.79 o
   9   4   4        456.00        386.31        44.91 o
  10   4   4       9196.88       9146.88       250.59 o
  11   4   4        421.40        411.30        43.78 o
  12   4   4      10162.45      10464.53       428.05 o
  13   4   4        131.69         80.51        65.07 o
  14   4   4          8.87         19.82        35.32 o
  15   4   4         33.52          3.41        36.56 o
  16   4   4        521.85        390.81       108.04 o
 -13   5   4        291.41        130.18       128.38 o
 -12   5   4          3.36         -4.06        35.17 o
 -11   5   4         20.90          9.90        36.99 o
 -10   5   4        220.40        163.78        52.33 o
  -9   5   4        184.05        197.66        42.31 o
  -8   5   4       2996.41       2902.44       139.33 o
  -7   5   4       2262.85       2384.13       125.42 o
  -6   5   4      10936.55      11351.30       276.29 o
  -5   5   4       2603.25       2577.87       154.99 o
  -4   5   4       2570.86       2581.10       113.87 o
  -3   5   4         13.68         18.23        14.61 o
  -2   5   4       1371.39       1510.73        77.58 o
  -1   5   4        813.01        784.52        74.38 o
   0   5   4       3673.70       3935.37       152.73 o
   1   5   4       1279.51       1309.78        86.40 o
   2   5   4        910.89        860.13        67.50 o
   3   5   4         29.85         29.81        13.85 o
   4   5   4        192.67        184.02        29.37 o
   5   5   4        262.08        146.95        20.05 o
   6   5   4       1840.99       1773.80        99.87 o
   7   5   4       1736.85       1665.77        97.13 o
   8   5   4       5304.88       5762.56       226.10 o
   9   5   4        989.21       1021.44       107.07 o
  10   5   4       1569.57       1432.07       136.67 o
  11   5   4         42.10         -6.23        34.94 o
  12   5   4       1092.09       1079.01       209.45 o
  13   5   4        990.98       1095.24       261.74 o
  -8   6   4        448.84        307.81       129.07 o
  -7   6   4        402.85        461.04        88.74 o
  -6   6   4         12.72         20.03        31.90 o
  -5   6   4       1890.32       2320.89       410.11 o
  -4   6   4        684.15        454.11        96.89 o
  -3   6   4       8589.97       9216.26       395.13 o
  -2   6   4        625.21        607.39       112.05 o
  -1   6   4       2284.06       1771.45       248.46 o
   0   6   4          4.92        -15.36        39.84 o
   1   6   4        145.72        114.23        34.21 o
   2   6   4          8.57         18.10        19.47 o
   3   6   4         18.26         29.77        22.71 o
   4   6   4          6.24         30.91        23.41 o
   5   6   4       1480.03       1443.21       106.53 o
   6   6   4        180.82        160.28        80.92 o
   7   6   4        117.84         37.57        43.13 o
   8   6   4          0.17        -19.83        50.98 o
   9   6   4       1709.94       1315.28       211.52 o
 -19   0   5          0.03         43.59        37.65 o
 -17   0   5       5028.89       4953.53       189.54 o
 -15   0   5      19206.75      19380.92       370.03 o
 -13   0   5       3008.18       2988.72       124.41 o
 -11   0   5       9365.92       8907.05       223.32 o
  -9   0   5      15295.90      14871.33       249.47 o
  -7   0   5       5848.55       6122.41       104.39 o
  -5   0   5          0.88          1.44         7.14 o
  -3   0   5      25051.24      26290.95       341.30 o
  -1   0   5      63879.11      62836.56       573.21 o
   1   0   5       8403.34       9035.79       138.23 o
   3   0   5      28060.82      27600.28       289.97 o
   5   0   5      54965.47      56093.42       809.32 o
   7   0   5       4852.93       4954.75        90.67 o
   9   0   5        129.11         96.47        18.98 o
  11   0   5       3157.76       3076.96        95.92 o
  13   0   5       6890.15       6873.66       166.16 o
  15   0   5        257.99        284.61        37.85 o
  17   0   5       3558.22       3415.99       264.02 o
 -20   1   5        138.31        187.70        66.27 o
 -19   1   5        851.47        858.46        73.52 o
 -18   1   5       1391.28       1389.68        75.02 o
 -17   1   5       1269.08       1246.28        77.21 o
 -16   1   5         54.16         35.11        10.35 o
 -15   1   5        547.94        516.26        37.58 o
 -14   1   5       4757.61       4879.87       111.73 o
 -13   1   5      15465.67      15699.06       246.11 o
 -12   1   5      14684.42      14665.06       212.92 o
 -11   1   5      10259.86      10240.07       162.31 o
 -10   1   5       2659.69       2736.10        56.42 o
  -9   1   5        388.33        397.84        25.55 o
  -8   1   5        152.93        127.57        11.74 o
  -7   1   5        913.58        920.85        29.26 o
  -6   1   5        258.90        278.67        18.40 o
  -5   1   5        676.26        690.12        28.39 o
  -4   1   5       4251.26       4541.87        84.48 o
  -3   1   5       2670.55       2854.13        58.20 o
  -2   1   5         35.88         38.69         6.23 o
  -1   1   5       3198.47       3126.09        47.80 o
   0   1   5      33332.58      33719.99       263.53 o
   1   1   5      49756.54      49974.39       398.43 o
   2   1   5      27451.12      26523.90       251.55 o
   3   1   5      33781.13      33411.98       363.10 o
   4   1   5       6155.48       6157.98        94.07 o
   5   1   5         31.75         26.43         4.85 o
   6   1   5       1298.49       1264.61        36.67 o
   7   1   5       4709.75       4842.41        89.39 o
   8   1   5       2001.75       1967.98        37.64 o
   9   1   5        230.44        216.50        16.18 o
  10   1   5        167.91        143.20        14.50 o
  11   1   5        515.61        456.27        24.54 o
  12   1   5         10.07          2.09         6.44 o
  13   1   5       1231.23       1176.55        48.75 o
  14   1   5       3251.35       3251.50        82.21 o
  15   1   5       5561.07       5603.16       142.91 o
  16   1   5       3628.93       3622.93       130.28 o
  17   1   5       2906.57       3109.92       126.67 o
  18   1   5        621.74        554.20        74.24 o
 -19   2   5         25.59         17.15        35.01 o
 -18   2   5       1619.72       1736.40       150.38 o
 -17   2   5          3.70        -17.90        17.90 o
 -16   2   5       8198.45       8312.62       183.70 o
 -15   2   5        279.82        264.96        27.89 o
 -14   2   5      12050.60      12127.54       232.39 o
 -13   2   5         87.37         78.18        12.74 o
 -12   2   5        342.67        290.49        35.32 o
 -11   2   5         56.59         38.06         7.84 o
 -10   2   5      16124.10      16213.90       222.90 o
  -9   2   5        171.28        129.56        27.57 o
  -8   2   5       7158.58       7128.41       131.43 o
  -7   2   5         88.54        108.49        15.62 o
  -6   2   5         20.67          4.95         7.52 o
  -5   2   5         34.65         38.01         6.83 o
  -4   2   5       3830.25       3860.10        60.87 o
  -3   2   5          1.82         16.45         4.65 o
  -2   2   5      36137.91      35853.18       309.45 o
  -1   2   5        524.19        495.54        22.14 o
   0   2   5      26734.95      27106.54       264.73 o
   1   2   5        911.00       1040.30        25.71 o
   2   2   5       5218.40       5212.81        76.26 o
   3   2   5       1129.33       1218.93        32.31 o
   4   2   5      31028.80      30469.37       455.37 o
   5   2   5        373.92        387.22        32.95 o
   6   2   5      14766.91      14840.63       242.35 o
   7   2   5        188.10        136.36        18.71 o
   8   2   5        699.16        692.78        40.38 o
   9   2   5        326.04        291.68        32.60 o
  10   2   5          0.45         22.59         6.48 o
  11   2   5         26.03         27.60         7.37 o
  12   2   5       5767.43       5980.41       162.07 o
  13   2   5        101.51         80.04        12.78 o
  14   2   5       2560.69       2604.75       101.16 o
  15   2   5         14.03          4.77        15.56 o
  16   2   5        531.70        553.83        52.13 o
  17   2   5         95.09         49.26        30.09 o
  18   2   5       5367.35       5298.11       245.32 o
 -18   3   5       1075.99       1128.36       141.45 o
 -17   3   5        464.95        513.03        65.73 o
 -16   3   5        248.17        273.22        37.98 o
 -15   3   5        624.76        551.15        54.08 o
 -14   3   5       4381.33       4606.17       168.51 o
 -13   3   5       5713.97       5529.82       171.76 o
 -12   3   5      13810.28      13768.72       238.57 o
 -11   3   5       3980.05       4164.57       109.49 o
 -10   3   5       2200.80       2174.52        69.17 o
  -9   3   5          7.32         16.26         8.18 o
  -8   3   5        518.60        472.00        37.25 o
  -7   3   5        209.01        166.60        19.33 o
  -6   3   5         70.62         40.42        14.63 o
  -5   3   5       1097.58       1127.33        55.93 o
  -4   3   5       3500.49       3497.54        61.83 o
  -3   3   5        171.27        163.80        13.63 o
  -2   3   5         48.19         50.92         8.84 o
  -1   3   5       1970.79       1966.87        46.70 o
   0   3   5      17222.03      17354.12       216.92 o
   1   3   5      13796.75      13651.35       230.59 o
   2   3   5      28743.70      28402.02       337.34 o
   3   3   5       8461.87       8148.04       139.18 o
   4   3   5       2120.23       2088.26        70.68 o
   5   3   5         48.48         45.09        10.67 o
   6   3   5        445.80        479.98        69.50 o
   7   3   5        314.85        327.85        33.91 o
   8   3   5       3314.17       3453.99       106.57 o
   9   3   5         50.02         44.49        13.34 o
  10   3   5        395.90        347.01        40.89 o
  11   3   5          0.70        -10.51        10.51 o
  12   3   5          9.71          2.35        11.75 o
  13   3   5        408.99        417.59        42.20 o
  14   3   5       2555.82       2487.97       157.75 o
  15   3   5       2204.41       2242.20       113.96 o
  16   3   5       4108.19       4228.17       162.93 o
  17   3   5        990.84       1020.52       128.72 o
 -15   4   5       8887.67       9531.53       344.35 o
 -14   4   5        557.64        540.76        89.04 o
 -13   4   5        648.29        571.32       123.05 o
 -12   4   5         32.60         42.37        19.76 o
 -11   4   5       3353.10       3167.63       159.90 o
 -10   4   5        329.66        296.18        38.55 o
  -9   4   5       6129.38       6189.96       157.25 o
  -8   4   5        129.37         81.52        12.58 o
  -7   4   5        574.42        530.48        40.57 o
  -6   4   5         32.97         27.62         9.12 o
  -5   4   5          1.84          2.02         8.38 o
  -4   4   5         21.13         14.94         8.40 o
  -3   4   5       9356.38       9865.17       207.45 o
  -2   4   5       1364.32       1333.66        65.24 o
  -1   4   5      12285.81      12577.96       208.25 o
   0   4   5        511.98        539.96        37.12 o
   1   4   5       2660.41       2651.83        89.73 o
   2   4   5        222.55        187.63        22.76 o
   3   4   5      10612.06      10405.78       207.93 o
   4   4   5        384.34        471.62        46.70 o
   5   4   5      11537.86      11612.71       252.77 o
   6   4   5        716.10        582.68        66.39 o
   7   4   5       1500.34       1431.30        84.61 o
   8   4   5         22.48         62.07        13.16 o
   9   4   5          3.60         24.53        13.46 o
  10   4   5         61.83         82.36        17.17 o
  11   4   5       1537.51       1702.87       117.68 o
  12   4   5        210.05        238.02        40.64 o
  13   4   5       1832.21       1697.55       103.53 o
  14   4   5         11.33        -10.45        25.58 o
  15   4   5        215.71        180.42        47.86 o
 -12   5   5       1398.79       1414.00       192.16 o
 -11   5   5       2856.30       2721.25       197.94 o
 -10   5   5        654.81        869.14       110.38 o
  -9   5   5         41.71         22.54        38.58 o
  -8   5   5         29.81         61.48        25.71 o
  -7   5   5        569.51        614.86        74.14 o
  -6   5   5         21.61         10.36        16.46 o
  -5   5   5        711.30        766.97        70.19 o
  -4   5   5        443.20        374.84        44.65 o
  -3   5   5        897.78        973.57        79.34 o
  -2   5   5        124.27         95.94        25.34 o
  -1   5   5       1433.15       1353.20        89.74 o
   0   5   5       1389.46       1239.06        86.24 o
   1   5   5      10540.34      11077.50       254.56 o
   2   5   5       4126.23       4068.61       140.30 o
   3   5   5       7598.51       7670.64       206.91 o
   4   5   5        446.49        406.26        39.42 o
   5   5   5         79.38         61.03        35.21 o
   6   5   5         66.42         62.15        24.42 o
   7   5   5       1375.09       1431.35        87.06 o
   8   5   5        177.93        156.94        56.62 o
   9   5   5          8.02         21.85        26.92 o
  10   5   5         50.45         15.28        35.24 o
  11   5   5         93.63         54.94        40.74 o
  12   5   5         34.99         45.77       132.05 o
  13   5   5        496.32        408.11       160.61 o
  -8   6   5       1441.96       1467.10       276.27 o
  -7   6   5          4.81         13.87        37.92 o
  -6   6   5         23.09         -5.87        36.48 o
  -5   6   5          8.61        -15.86        33.96 o
  -4   6   5        462.35        391.42        99.47 o
  -3   6   5        158.61        126.41        61.66 o
  -2   6   5       4115.13       4028.62       341.98 o
  -1   6   5        637.20        608.84       150.51 o
   0   6   5       2959.04       3476.92       306.01 o
   1   6   5        134.28        173.34        78.99 o
   2   6   5        290.88        316.76        34.12 o
   3   6   5        522.08        431.81        47.09 o
   4   6   5       4667.14       4651.84       174.65 o
   5   6   5        661.67        636.89        72.70 o
   6   6   5       1948.18       1846.70       155.30 o
   7   6   5          1.67        -20.32        36.81 o
   8   6   5         40.05         69.54        70.55 o
   9   6   5          1.87        -45.63        61.35 o
 -20   0   6       3362.16       3134.94       275.99 o
 -18   0   6          1.23         -0.20        24.31 o
 -16   0   6       1000.42       1011.60        77.43 o
 -14   0   6        217.89        163.81        25.63 o
 -12   0   6       1081.81       1055.50        75.72 o
 -10   0   6       8666.63       8669.92       233.64 o
  -8   0   6      56147.64      55069.97       811.28 o
  -6   0   6      39850.27      39812.66       472.19 o
  -4   0   6       1293.53       1425.59        41.10 o
  -2   0   6      27290.62      27358.40       297.58 o
   0   0   6        951.79       1023.01        28.90 o
   2   0   6        873.23        949.42        35.15 o
   4   0   6      15469.81      15985.84       205.55 o
   6   0   6      42462.54      43026.49       487.41 o
   8   0   6      17117.86      17399.25       307.97 o
  10   0   6       1306.53       1330.17        57.53 o
  12   0   6      11510.48      11283.32       226.02 o
  14   0   6       1343.35       1369.07        94.04 o
  16   0   6         33.57         42.89        16.62 o
  18   0   6        599.32        717.59       115.41 o
 -20   1   6       1615.07       1722.77       141.53 o
 -19   1   6       2383.84       2445.27       101.76 o
 -18   1   6       2725.94       2940.33       102.03 o
 -17   1   6       1509.33       1563.64        70.22 o
 -16   1   6        175.75        168.49        18.96 o
 -15   1   6         11.69         14.05         9.72 o
 -14   1   6         72.16         47.57        14.29 o
 -13   1   6        130.39        130.56        17.44 o
 -12   1   6       3875.51       3857.96       102.13 o
 -11   1   6      10242.16      10327.84       181.13 o
 -10   1   6      10674.01      10685.22       161.09 o
  -9   1   6       4854.43       4889.21        83.62 o
  -8   1   6        683.71        698.82        30.31 o
  -7   1   6       4828.58       4760.54        82.80 o
  -6   1   6      20279.03      20181.72       242.88 o
  -5   1   6      22847.51      22316.58       262.31 o
  -4   1   6      32183.27      32050.59       353.77 o
  -3   1   6      15431.00      16260.57       278.95 o
  -2   1   6       3290.34       3538.71        55.19 o
  -1   1   6         44.33         50.34         6.77 o
   0   1   6        541.08        623.27        15.96 o
   1   1   6          2.93         10.50         4.44 o
   2   1   6       4432.20       4714.19        65.18 o
   3   1   6      11530.42      11815.25       144.04 o
   4   1   6       8153.62       7703.48       107.41 o
   5   1   6       2342.13       2176.29        39.99 o
   6   1   6         22.47         42.61         6.34 o
   7   1   6       3481.40       3472.83        65.95 o
   8   1   6      14470.95      14548.44       183.82 o
   9   1   6      15874.45      16172.28       209.01 o
  10   1   6      12895.89      12754.22       188.25 o
  11   1   6       4775.85       4635.34       101.89 o
  12   1   6       1334.29       1276.84        52.52 o
  13   1   6        190.56        175.63        16.94 o
  14   1   6        600.90        624.42        39.02 o
  15   1   6          0.65         15.34        12.83 o
  16   1   6          1.09         20.78        17.73 o
  17   1   6        187.12        179.55        31.78 o
  18   1   6        508.46        530.80        73.26 o
 -19   2   6       1110.88       1071.52       119.03 o
 -18   2   6          0.16         -6.30        25.90 o
 -17   2   6        988.05        986.14        87.19 o
 -16   2   6          0.24         -9.80        14.27 o
 -15   2   6        266.08        249.76        20.45 o
 -14   2   6         54.95         50.40        10.90 o
 -13   2   6       1332.50       1394.94        68.98 o
 -12   2   6          6.80          7.74         7.69 o
 -11   2   6          0.64         19.55        13.44 o
 -10   2   6          0.36         10.51         8.63 o
  -9   2   6      27709.99      27443.15       320.97 o
  -8   2   6        752.52        730.56        43.35 o
  -7   2   6      46190.87      45572.96       550.67 o
  -6   2   6         24.55         26.88         5.00 o
  -5   2   6       2874.40       2711.82        51.88 o
  -4   2   6         92.27         96.36         9.32 o
  -3   2   6       8420.73       8446.80       143.22 o
  -2   2   6        375.31        393.03        23.49 o
  -1   2   6      10396.21      10815.26       151.59 o
   0   2   6         13.25          9.53         6.32 o
   1   2   6       1022.06       1060.92        21.59 o
   2   2   6          3.19          5.13         3.56 o
   3   2   6        644.24        655.18        24.74 o
   4   2   6         21.49          4.46         9.06 o
   5   2   6      22728.93      22497.52       291.48 o
   6   2   6        184.99        175.69        19.56 o
   7   2   6      33792.65      32897.05       369.58 o
   8   2   6        206.68        196.29        19.14 o
   9   2   6        626.95        582.46        37.24 o
  10   2   6          5.90          6.03         6.76 o
  11   2   6       7342.81       7302.02       138.67 o
  12   2   6        109.49        113.96        14.84 o
  13   2   6       3623.39       3611.83       111.47 o
  14   2   6        157.18        120.43        28.49 o
  15   2   6         16.51         34.10        14.80 o
  16   2   6         44.45         71.68        23.67 o
  17   2   6         73.71         40.53        28.36 o
  18   2   6          0.67          2.59        36.13 o
 -17   3   6       1446.30       1447.97       136.98 o
 -16   3   6         42.48          4.39        22.66 o
 -15   3   6         38.03         38.95        16.25 o
 -14   3   6         12.05          7.61        11.61 o
 -13   3   6        310.66        255.83        25.53 o
 -12   3   6       1396.75       1393.55        62.61 o
 -11   3   6       7169.71       7372.94       157.55 o
 -10   3   6       3698.85       3505.93        92.03 o
  -9   3   6       7401.01       7517.22       153.50 o
  -8   3   6        641.93        754.09        48.37 o
  -7   3   6       5778.54       5804.94       159.11 o
  -6   3   6       9689.11       9984.19       151.40 o
  -5   3   6      15978.26      16044.79       215.63 o
  -4   3   6      10768.57      10527.84       170.05 o
  -3   3   6      12693.05      12667.17       200.09 o
  -2   3   6        408.06        383.69        25.62 o
  -1   3   6        217.33        180.83        16.26 o
   0   3   6          4.13         13.70         4.64 o
   1   3   6          8.52         10.61         6.17 o
   2   3   6       1253.42       1206.69        42.67 o
   3   3   6       6583.19       6544.91       122.50 o
   4   3   6       3972.73       4037.02        95.82 o
   5   3   6       2996.42       2975.59        96.03 o
   6   3   6          3.16         11.80         9.53 o
   7   3   6       2773.19       2722.93       106.86 o
   8   3   6       7760.23       7486.42       179.89 o
   9   3   6      16300.75      16140.50       280.28 o
  10   3   6       3442.81       3344.48       102.22 o
  11   3   6       3080.05       3056.36       108.34 o
  12   3   6        360.96        286.88        33.26 o
  13   3   6         74.87         58.55        14.43 o
  14   3   6         68.87         70.69        20.47 o
  15   3   6        122.78         87.48        31.06 o
  16   3   6         21.46          1.40        29.58 o
  17   3   6        308.13        259.15       129.90 o
 -15   4   6         31.93         -8.93        45.47 o
 -14   4   6        334.52        256.94       125.54 o
 -13   4   6        156.54        139.06        37.05 o
 -12   4   6        231.75        238.33        35.58 o
 -11   4   6        132.65         70.04        16.40 o
 -10   4   6       1573.54       1524.48        94.98 o
  -9   4   6       1227.51       1245.00        89.23 o
  -8   4   6      23126.74      23116.43       425.64 o
  -7   4   6        584.99        503.02        52.32 o
  -6   4   6      11388.22      11198.29       259.14 o
  -5   4   6        106.83         74.79        12.92 o
  -4   4   6        659.92        612.04        41.36 o
  -3   4   6        153.69        122.90        15.78 o
  -2   4   6       8091.30       8128.10       159.62 o
  -1   4   6        784.57        805.86        51.39 o
   0   4   6         14.46          5.79         6.98 o
   1   4   6        393.15        322.20        35.21 o
   2   4   6        243.76        202.79        23.67 o
   3   4   6          6.86         11.92        11.54 o
   4   4   6       3701.45       3531.94       123.20 o
   5   4   6        374.48        325.79        37.16 o
   6   4   6      17031.15      17240.79       334.74 o
   7   4   6        556.69        469.13        48.43 o
   8   4   6       5321.87       5031.05       177.29 o
   9   4   6         94.46         42.13        20.51 o
  10   4   6       1195.09       1092.99        82.22 o
  11   4   6        589.92        475.26        56.61 o
  12   4   6       3010.38       2945.75       137.37 o
  13   4   6        102.68         85.81        28.42 o
  14   4   6        758.68        620.24       102.65 o
 -12   5   6       1348.67       1348.27       266.17 o
 -11   5   6        689.35        533.02       111.37 o
 -10   5   6       4467.82       4660.42       226.59 o
  -9   5   6        715.05        652.18        93.39 o
  -8   5   6        414.26        212.69        49.92 o
  -7   5   6        621.45        531.93        57.14 o
  -6   5   6       6834.92       7038.67       212.92 o
  -5   5   6       2399.55       2201.44       109.60 o
  -4   5   6       9326.26       9864.48       255.08 o
  -3   5   6       1571.33       1695.27       102.12 o
  -2   5   6        286.67        297.97        37.53 o
  -1   5   6          0.26          6.91        11.15 o
   0   5   6        468.69        566.71        64.72 o
   1   5   6        103.31         92.81        32.20 o
   2   5   6       1404.79       1413.92        91.03 o
   3   5   6        700.74        679.69        59.00 o
   4   5   6       3122.29       3002.24       120.93 o
   5   5   6        392.16        396.11        42.97 o
   6   5   6          2.60          2.95        16.18 o
   7   5   6        503.93        400.13        43.37 o
   8   5   6       5580.39       5471.29       183.87 o
   9   5   6       2046.21       2209.59       167.65 o
  10   5   6       4222.31       4281.25       216.33 o
  11   5   6        480.55        339.33        77.13 o
  12   5   6        294.08        210.78        97.67 o
  -8   6   6        802.25        786.74       208.48 o
  -7   6   6       6378.60       6865.14       345.38 o
  -6   6   6        866.75        895.81       116.40 o
  -5   6   6        422.11        333.26        85.50 o
  -4   6   6        272.25        207.05        65.00 o
  -3   6   6       1159.01       1201.35       155.31 o
  -2   6   6        301.30        345.85       120.63 o
  -1   6   6       1104.00       1288.64       227.29 o
   0   6   6          0.06         -4.15        50.22 o
   1   6   6         78.46        123.95        74.01 o
   2   6   6        116.59        116.45        33.67 o
   3   6   6         40.73         26.54        33.39 o
   4   6   6         50.12         48.73        39.93 o
   5   6   6       2973.44       3049.56       174.99 o
   6   6   6        827.60        857.37       133.22 o
   7   6   6       5114.54       5554.98       302.26 o
   8   6   6        129.32         95.04       120.22 o
 -19   0   7       3765.56       3798.10       159.44 o
 -17   0   7         36.01         44.87        15.42 o
 -15   0   7      12968.03      13246.11       337.65 o
 -13   0   7      20726.39      20684.22       436.27 o
 -11   0   7       1966.66       1899.37        92.22 o
  -9   0   7       1200.33       1303.52        43.52 o
  -7   0   7       3929.21       4185.08        97.20 o
  -5   0   7      15155.18      15780.42       254.04 o
  -3   0   7       4433.95       4624.02        76.60 o
  -1   0   7      52697.71      50745.66       563.72 o
   1   0   7      68010.77      68178.01       847.73 o
   3   0   7       4303.11       4313.85        93.89 o
   5   0   7       5867.28       5891.68       102.86 o
   7   0   7          0.39         -5.99        14.04 o
   9   0   7       1916.93       2081.34        94.46 o
  11   0   7        390.47        346.73        33.99 o
  13   0   7      12628.65      12844.63       338.86 o
  15   0   7       9976.87      10360.85       294.65 o
  17   0   7         55.57        101.38        51.44 o
 -19   1   7       1234.23       1188.69        78.23 o
 -18   1   7       3964.47       4146.21       137.13 o
 -17   1   7       7474.44       7662.90       164.77 o
 -16   1   7       4782.69       4848.95       120.98 o
 -15   1   7       3842.87       4024.58       113.71 o
 -14   1   7        353.60        285.18        26.11 o
 -13   1   7        872.88        892.96        55.93 o
 -12   1   7       2646.25       2601.85        81.78 o
 -11   1   7       7139.09       7248.01       130.14 o
 -10   1   7       4078.49       4098.12        96.69 o
  -9   1   7        239.55        274.20        21.81 o
  -8   1   7          0.24         16.62         4.92 o
  -7   1   7          3.68          8.07         4.87 o
  -6   1   7        603.10        662.46        27.08 o
  -5   1   7       7123.54       7254.84       112.18 o
  -4   1   7      15679.19      15822.69       218.39 o
  -3   1   7      33849.44      34254.12       378.60 o
  -2   1   7      20564.19      20814.67       224.11 o
  -1   1   7       7509.68       7351.35        93.53 o
   0   1   7       1616.11       1806.29        33.96 o
   1   1   7       3773.53       3722.82        52.25 o
   2   1   7      19366.71      19556.02       199.98 o
   3   1   7      20742.16      20840.96       213.07 o
   4   1   7       9450.88       9254.33       122.88 o
   5   1   7       3498.44       3422.26        66.54 o
   6   1   7        117.31        119.81        11.81 o
   7   1   7         13.17          9.94         4.38 o
   8   1   7        171.18        172.31        17.23 o
   9   1   7       1254.82       1295.73        56.02 o
  10   1   7       3074.61       3116.19        79.93 o
  11   1   7       6280.16       6338.07       125.18 o
  12   1   7       4253.84       4361.11       102.40 o
  13   1   7       1701.69       1675.08        60.52 o
  14   1   7          0.53          1.81         8.51 o
  15   1   7       1774.45       1775.66        91.54 o
  16   1   7       2869.62       2954.57       121.52 o
  17   1   7       2871.28       3052.06       132.56 o
  18   1   7       1573.53       1712.06       178.42 o
 -19   2   7        178.69        178.60       122.43 o
 -18   2   7       1343.51       1248.56       109.99 o
 -17   2   7          8.10         11.98        18.31 o
 -16   2   7       3518.65       3494.38       122.91 o
 -15   2   7        119.77        115.93        16.04 o
 -14   2   7      14405.26      14701.08       361.66 o
 -13   2   7        263.03        234.35        38.09 o
 -12   2   7       9438.34       9292.14       255.57 o
 -11   2   7         41.43         28.46         7.36 o
 -10   2   7         71.02         43.73        11.42 o
  -9   2   7         22.51         39.11         7.47 o
  -8   2   7         34.04         63.61        10.18 o
  -7   2   7        255.66        310.97        19.59 o
  -6   2   7       4995.12       5087.62        90.80 o
  -5   2   7         69.36         72.15         8.50 o
  -4   2   7       4614.40       4820.22        83.07 o
  -3   2   7          0.12          5.71         6.62 o
  -2   2   7      13801.17      13562.31       187.72 o
  -1   2   7       1050.83       1127.92        35.72 o
   0   2   7      68784.57      67701.25       604.46 o
   1   2   7         64.58         71.85         9.11 o
   2   2   7      19667.38      20106.29       183.87 o
   3   2   7         59.36         45.57         5.94 o
   4   2   7       1342.60       1313.99        41.07 o
   5   2   7        103.69         75.39        11.25 o
   6   2   7       1370.98       1463.72        53.11 o
   7   2   7         15.70         26.56         6.45 o
   8   2   7        527.68        563.48        39.18 o
   9   2   7         14.53         10.87         8.49 o
  10   2   7        799.86        698.12        45.40 o
  11   2   7         18.87         21.78         7.89 o
  12   2   7       4296.53       3978.32       130.44 o
  13   2   7        188.69        187.34        21.43 o
  14   2   7      12485.68      12542.63       261.51 o
  15   2   7         29.98         37.87        19.09 o
  16   2   7       2119.48       2310.95       126.16 o
  17   2   7          0.10        -10.49        31.46 o
  18   2   7        233.99        153.42        77.47 o
 -17   3   7       2494.02       2584.48       330.36 o
 -16   3   7       4359.82       4244.46       188.60 o
 -15   3   7       1885.22       1996.34       104.32 o
 -14   3   7        509.51        472.28        48.89 o
 -13   3   7        312.33        259.46        24.16 o
 -12   3   7       3044.81       3009.09        95.91 o
 -11   3   7       2142.97       1966.64        74.52 o
 -10   3   7       3113.74       3187.10        94.52 o
  -9   3   7        592.50        562.90        45.62 o
  -8   3   7         40.83         54.41        10.93 o
  -7   3   7         67.09         57.54        16.05 o
  -6   3   7        431.38        391.90        23.18 o
  -5   3   7        905.33        918.96        37.02 o
  -4   3   7       9528.64       9647.84       146.33 o
  -3   3   7      12495.01      12557.38       211.77 o
  -2   3   7      22473.57      22365.45       326.77 o
  -1   3   7       3468.10       3448.52        97.96 o
   0   3   7        149.94        102.39        19.52 o
   1   3   7       1486.38       1494.13        56.96 o
   2   3   7      13214.91      13352.77       185.13 o
   3   3   7       6408.56       6316.25       184.21 o
   4   3   7       8837.91       8774.04       148.89 o
   5   3   7       2251.84       2091.24        85.06 o
   6   3   7          6.04         16.36         7.27 o
   7   3   7        103.61         81.57        19.48 o
   8   3   7        195.02        193.27        24.33 o
   9   3   7        423.65        341.28        33.01 o
  10   3   7       1874.81       1931.11        87.63 o
  11   3   7       3553.78       3666.13       121.97 o
  12   3   7       5189.66       5012.39       248.16 o
  13   3   7        541.68        334.80        69.16 o
  14   3   7         51.50         28.02        24.92 o
  15   3   7        595.73        565.02        87.19 o
  16   3   7       2633.66       2791.99       178.57 o
  17   3   7       1372.62       1289.61       201.15 o
 -15   4   7       4740.11       5239.66       445.60 o
 -14   4   7        148.45        170.60        71.84 o
 -13   4   7       8878.43       9113.54       300.23 o
 -12   4   7        424.04        389.06        52.72 o
 -11   4   7        723.49        632.48        64.45 o
 -10   4   7         85.60         59.12        16.16 o
  -9   4   7        233.72        235.60        32.08 o
  -8   4   7         21.81         16.06        21.57 o
  -7   4   7        513.92        559.06        63.76 o
  -6   4   7        404.86        306.70        39.49 o
  -5   4   7       4200.18       4226.96       176.62 o
  -4   4   7         77.67         82.63        16.08 o
  -3   4   7         85.00         70.03        12.72 o
  -2   4   7         61.14         31.77        13.12 o
  -1   4   7      20300.71      20291.91       294.55 o
   0   4   7       1752.35       1810.57        66.23 o
   1   4   7      16975.49      17077.08       254.49 o
   2   4   7        600.21        584.46        47.45 o
   3   4   7       2379.28       2407.79        89.71 o
   4   4   7        544.30        427.14        39.58 o
   5   4   7       3355.34       3332.11       122.37 o
   6   4   7          9.26         34.32        12.60 o
   7   4   7          0.19         26.12        12.43 o
   8   4   7         11.22         17.41        13.03 o
   9   4   7       1013.05        881.68        72.85 o
  10   4   7         18.23         47.61        18.55 o
  11   4   7         39.54         57.87        27.52 o
  12   4   7         23.39         72.01        41.72 o
  13   4   7       6208.46       5620.62       256.34 o
  14   4   7        474.23        164.83        68.48 o
 -12   5   7        537.04        392.33       155.50 o
 -11   5   7       2786.18       2822.54       200.49 o
 -10   5   7        380.90        258.90        62.75 o
  -9   5   7        180.80        216.82        58.51 o
  -8   5   7         27.13         -0.35        38.66 o
  -7   5   7         88.17         72.36        28.79 o
  -6   5   7        137.07        144.10        23.62 o
  -5   5   7       1218.12       1249.81       100.73 o
  -4   5   7       1594.45       1566.93       142.65 o
  -3   5   7       9921.95       9716.76       253.14 o
  -2   5   7       2543.37       2608.58       114.94 o
  -1   5   7       2572.86       2672.64        98.04 o
   0   5   7          3.26         -7.20        14.26 o
   1   5   7        886.22        805.18        58.91 o
   2   5   7        768.57        674.85        56.74 o
   3   5   7       7474.43       7371.83       205.25 o
   4   5   7       1627.21       1473.68        89.16 o
   5   5   7       1211.57       1160.30        82.65 o
   6   5   7          0.94         -9.32        16.80 o
   7   5   7        255.49        214.79        28.10 o
   8   5   7        113.36        104.76        40.83 o
   9   5   7        323.78        313.58        50.37 o
  10   5   7        432.47        481.62        93.27 o
  11   5   7       2632.78       2547.51       240.25 o
  12   5   7        655.28        548.24       161.58 o
  -8   6   7          5.38        109.98       116.07 o
  -7   6   7          4.08        -44.96        77.47 o
  -6   6   7        704.51        705.97       131.42 o
  -5   6   7        464.33        382.40        75.42 o
  -4   6   7        779.58        658.24        77.50 o
  -3   6   7          0.50         -4.39        42.34 o
  -2   6   7       2373.43       2452.64       309.47 o
  -1   6   7        685.64        703.60       172.10 o
   0   6   7       7629.24       7983.93       501.21 o
   1   6   7        801.38        718.34       229.99 o
   2   6   7       2450.90       2734.90       173.60 o
   3   6   7         13.38        -30.84        34.23 o
   4   6   7        159.48        101.97        62.58 o
   5   6   7        205.80        136.58        49.23 o
   6   6   7        260.61        309.24        81.10 o
   7   6   7         78.84        214.98       128.52 o
 -18   0   8        550.65        552.16        71.09 o
 -16   0   8        142.02        151.72        22.56 o
 -14   0   8       6796.25       7080.52       222.87 o
 -12   0   8      20812.17      20329.55       422.36 o
 -10   0   8       3957.09       4041.97       118.19 o
  -8   0   8      11306.37      11029.50       198.71 o
  -6   0   8      42240.73      42658.25       686.46 o
  -4   0   8       6191.21       6013.10       107.61 o
  -2   0   8          4.60         -4.89         4.89 o
   0   0   8       8159.81       8904.27       151.98 o
   2   0   8      28776.26      28924.68       465.41 o
   4   0   8       3641.67       3989.22        92.33 o
   6   0   8      18283.26      18328.08       275.56 o
   8   0   8      31564.29      31983.90       666.06 o
  10   0   8       2343.53       2434.68       109.71 o
  12   0   8         12.92          8.96        11.01 o
  14   0   8         17.45         33.92        36.97 o
  16   0   8       1421.54       1534.16        96.07 o
  18   0   8        168.32        245.28       112.19 o
 -20   1   8         33.56          1.38        66.40 o
 -19   1   8         27.77         -6.24        23.89 o
 -18   1   8        238.77        261.78        40.81 o
 -17   1   8          8.88         13.47        13.94 o
 -16   1   8        274.36        231.10        27.55 o
 -15   1   8       1045.73       1063.74        60.11 o
 -14   1   8       1951.68       1915.68        67.75 o
 -13   1   8          6.49          5.54         8.39 o
 -12   1   8       1409.16       1418.36        49.72 o
 -11   1   8       5252.09       5287.53       102.00 o
 -10   1   8      18253.55      17944.66       255.11 o
  -9   1   8      21004.45      20705.11       280.65 o
  -8   1   8      19323.32      19056.32       280.39 o
  -7   1   8       5433.36       5204.86        95.52 o
  -6   1   8        122.95        105.15        10.44 o
  -5   1   8       1707.51       1732.09        43.14 o
  -4   1   8       4367.66       4397.86        68.20 o
  -3   1   8       1014.33       1019.29        31.54 o
  -2   1   8         48.21         48.00         9.25 o
  -1   1   8        111.81        125.81        10.42 o
   0   1   8        913.30       1021.93        26.06 o
   1   1   8          0.55          4.12         2.65 o
   2   1   8       1324.71       1303.45        30.02 o
   3   1   8       9713.14       9389.10       117.09 o
   4   1   8      29884.29      29254.04       340.29 o
   5   1   8      18142.82      17838.45       196.67 o
   6   1   8      14164.84      14227.40       168.53 o
   7   1   8       4143.46       4148.16       140.91 o
   8   1   8         54.56         31.10         8.19 o
   9   1   8       1674.94       1599.68        61.61 o
  10   1   8       3282.42       3367.45        95.05 o
  11   1   8       1892.94       1858.21        69.73 o
  12   1   8        715.61        644.46        50.56 o
  13   1   8        104.75         59.63        13.49 o
  14   1   8          0.26         10.11        10.22 o
  15   1   8         10.17          2.96        13.32 o
  16   1   8        106.50         89.56        27.45 o
  17   1   8        830.85        903.21        82.62 o
  18   1   8       2004.73       2128.83       187.48 o
 -18   2   8         11.26        -15.72        29.67 o
 -17   2   8         25.30         41.79        17.89 o
 -16   2   8          5.25         16.42        20.63 o
 -15   2   8        751.12        757.51        56.38 o
 -14   2   8          0.72         -1.30        11.26 o
 -13   2   8       9484.00       9550.49       205.98 o
 -12   2   8        544.99        583.28        47.31 o
 -11   2   8      13571.07      13722.44       205.87 o
 -10   2   8         83.68         87.40        11.72 o
  -9   2   8        175.18        149.96        21.94 o
  -8   2   8        127.28        128.76        11.29 o
  -7   2   8      29096.94      29882.70       297.46 o
  -6   2   8        871.87        869.43        25.79 o
  -5   2   8      13344.76      13293.97       152.83 o
  -4   2   8         42.39         31.57         6.88 o
  -3   2   8        878.08        876.41        32.07 o
  -2   2   8          0.24         -4.51         4.51 o
  -1   2   8        637.73        636.40        30.17 o
   0   2   8         23.77         51.77        15.30 o
   1   2   8      11605.75      11472.63       134.08 o
   2   2   8        812.45        952.40        25.48 o
   3   2   8      15141.62      15594.94       183.94 o
   4   2   8        125.82         93.78         9.89 o
   5   2   8       2242.44       2214.70        65.41 o
   6   2   8        829.39        834.72        44.89 o
   7   2   8      18259.45      17870.87       239.92 o
   8   2   8         84.24         85.53        14.51 o
   9   2   8      14375.89      13937.64       573.23 o
  10   2   8         35.71         16.08         9.50 o
  11   2   8        218.52        190.74        24.10 o
  12   2   8         40.95         51.44        11.27 o
  13   2   8        245.94        191.91        22.79 o
  14   2   8          2.16         -1.61        14.80 o
  15   2   8        788.18        825.82        83.83 o
  16   2   8         15.41         -4.49        24.29 o
  17   2   8       1025.81       1182.48       151.90 o
 -16   3   8         45.85         58.57        34.26 o
 -15   3   8        653.18        690.46        83.01 o
 -14   3   8        337.75        388.41        56.40 o
 -13   3   8        275.55        309.21        34.58 o
 -12   3   8        722.71        662.23        73.27 o
 -11   3   8       5408.61       5195.98       129.42 o
 -10   3   8       6772.80       6745.53       149.65 o
  -9   3   8      17308.56      17702.44       296.22 o
  -8   3   8       4786.84       4897.64       126.01 o
  -7   3   8       5492.78       5370.52       158.96 o
  -6   3   8        309.69        321.40        20.07 o
  -5   3   8       2573.94       2665.63        81.77 o
  -4   3   8        616.47        589.62        53.64 o
  -3   3   8        484.53        549.43        62.87 o
  -2   3   8        261.21        216.39        24.53 o
  -1   3   8         17.31         19.94         7.85 o
   0   3   8        142.99        113.00        12.58 o
   1   3   8        237.92        256.39        22.17 o
   2   3   8        881.92        875.76        29.69 o
   3   3   8       8363.00       8246.06       126.53 o
   4   3   8       7922.85       7736.24       121.53 o
   5   3   8      16093.94      16026.85       260.79 o
   6   3   8       4436.51       4421.45       115.53 o
   7   3   8       2662.01       2486.75        85.27 o
   8   3   8        144.09        122.56        15.47 o
   9   3   8        893.29        839.49        46.47 o
  10   3   8       1286.27       1283.74        71.89 o
  11   3   8       3477.55       3461.28       118.72 o
  12   3   8        375.63        349.83        33.93 o
  13   3   8          2.46         16.20        19.63 o
  14   3   8          0.45        -10.42        22.24 o
  15   3   8         11.74         19.66        33.09 o
  16   3   8         47.79        -31.14        47.10 o
 -14   4   8       1951.61       1833.48       138.26 o
 -13   4   8        284.48        247.70        41.34 o
 -12   4   8       9143.91       9277.19       257.61 o
 -11   4   8        295.08        298.05        33.29 o
 -10   4   8        514.45        463.44        74.88 o
  -9   4   8         68.07         96.41        22.30 o
  -8   4   8       2457.52       2297.56       113.44 o
  -7   4   8       1111.22       1083.32        85.69 o
  -6   4   8      13253.12      13214.34       297.69 o
  -5   4   8        234.29        166.21        36.60 o
  -4   4   8       2280.65       2330.89        93.43 o
  -3   4   8         39.01         54.05        10.41 o
  -2   4   8         29.03         17.24         8.32 o
  -1   4   8          9.43         -4.74         9.37 o
   0   4   8       1508.59       1732.43       102.74 o
   1   4   8        103.31         84.90        16.54 o
   2   4   8       8017.25       8000.84       180.26 o
   3   4   8        460.14        403.38        38.89 o
   4   4   8       1109.97       1200.81        70.09 o
   5   4   8          5.75          2.82        10.82 o
   6   4   8       4891.38       4794.71       155.56 o
   7   4   8        631.51        553.49        52.99 o
   8   4   8      10572.26      10892.40       265.47 o
   9   4   8        428.18        304.70        61.94 o
  10   4   8       1680.36       1413.82       101.07 o
  11   4   8          3.29         17.22        33.34 o
  12   4   8         45.82         31.59        37.22 o
  13   4   8         65.03         46.92        44.55 o
  14   4   8         36.90         66.13        94.49 o
 -12   5   8        816.53       1040.27       154.66 o
 -11   5   8       1627.68       1280.10       141.66 o
 -10   5   8       5234.42       5345.78       246.28 o
  -9   5   8       1718.17       1711.51       157.11 o
  -8   5   8       5364.89       5348.55       235.32 o
  -7   5   8        979.62       1052.97        91.36 o
  -6   5   8        227.06        161.78        32.07 o
  -5   5   8        184.84        159.15        25.65 o
  -4   5   8       1627.74       1830.61       158.51 o
  -3   5   8        142.50        130.31        18.83 o
  -2   5   8         54.85         27.83        23.74 o
  -1   5   8         46.35         39.36        13.38 o
   0   5   8        312.76        241.00        26.45 o
   1   5   8         23.75         -7.50        17.76 o
   2   5   8        349.63        279.16        34.72 o
   3   5   8       1333.33       1297.97       111.73 o
   4   5   8       6479.94       6242.80       224.98 o
   5   5   8       1970.26       2148.68       146.49 o
   6   5   8       5261.54       5335.56       212.32 o
   7   5   8        505.07        447.88        48.58 o
   8   5   8          0.04         -7.65        28.80 o
   9   5   8        154.61        138.38        62.70 o
  10   5   8       1838.23       1551.38       183.80 o
  11   5   8        228.34        116.21       106.94 o
  -8   6   8        166.92         66.27       110.67 o
  -7   6   8       3941.34       4225.07       383.76 o
  -6   6   8        332.99        166.56       103.34 o
  -5   6   8       2317.42       2685.89       186.95 o
  -4   6   8        137.39         95.90        47.73 o
  -3   6   8         18.28         27.90        46.48 o
  -2   6   8         32.13         -6.18        50.56 o
  -1   6   8         47.54         -3.60        61.84 o
   0   6   8          2.22        -42.19        55.34 o
   1   6   8       2057.71       2422.92       220.49 o
   2   6   8        449.94        378.58        94.01 o
   3   6   8       1707.83       1525.71       138.75 o
   4   6   8        105.17         97.86        45.86 o
   5   6   8        237.26        233.90        59.72 o
   6   6   8        234.95        324.04        70.67 o
 -19   0   9       8237.20       8526.76       300.50 o
 -17   0   9       9079.00       9118.18       249.71 o
 -15   0   9          3.68          0.98        25.05 o
 -13   0   9       5051.08       5095.58       179.30 o
 -11   0   9        869.69        851.57        47.44 o
  -9   0   9        742.80        711.04        42.61 o
  -7   0   9       5237.42       5183.94       121.04 o
  -5   0   9      49175.76      48929.71       586.34 o
  -3   0   9      49006.73      48921.12       577.08 o
  -1   0   9       5151.94       5564.13       110.65 o
   1   0   9      23696.92      23275.06       332.82 o
   3   0   9       6022.58       6201.63       155.73 o
   5   0   9         52.14         33.05        15.69 o
   7   0   9       1940.32       1886.50       101.95 o
   9   0   9      18148.59      18906.38       390.03 o
  11   0   9       6812.74       7355.14       221.70 o
  13   0   9        857.25        886.75        74.46 o
  15   0   9       6865.41       7493.76       378.93 o
  17   0   9        995.37        951.25       135.83 o
 -19   1   9        366.41        422.11        57.81 o
 -18   1   9        231.68        214.73        33.44 o
 -17   1   9       2744.70       2818.90        95.03 o
 -16   1   9       5908.13       5867.42       140.10 o
 -15   1   9       7456.57       7816.29       162.04 o
 -14   1   9       3487.00       3405.48        95.74 o
 -13   1   9       1232.27       1193.34        59.13 o
 -12   1   9         12.47         10.86         6.48 o
 -11   1   9          1.20         14.19         6.87 o
 -10   1   9          8.64         18.14         8.46 o
  -9   1   9        607.28        581.92        35.83 o
  -8   1   9       6589.87       6506.71        98.65 o
  -7   1   9      10378.09      10261.44       138.20 o
  -6   1   9       2961.75       2915.50        59.35 o
  -5   1   9       1260.86       1278.00        39.18 o
  -4   1   9       2289.44       2170.20        52.11 o
  -3   1   9      22559.55      22427.86       253.42 o
  -2   1   9      27342.54      27375.26       302.87 o
  -1   1   9      33767.27      32775.22       343.24 o
   0   1   9      13094.80      12472.64       143.07 o
   1   1   9       2576.93       2593.14        48.65 o
   2   1   9          1.46          3.31         3.31 o
   3   1   9        471.77        468.61        21.79 o
   4   1   9        417.55        397.99        16.08 o
   5   1   9         52.88         69.55         9.59 o
   6   1   9       1908.64       1979.04        67.91 o
   7   1   9       4172.53       4004.19       129.25 o
   8   1   9        849.61        828.22        46.44 o
   9   1   9          0.78          4.50         6.89 o
  10   1   9       1477.01       1498.02        72.74 o
  11   1   9       6159.29       6374.61       171.23 o
  12   1   9       6804.30       6902.50       157.19 o
  13   1   9       6481.41       6628.69       168.93 o
  14   1   9       2212.60       2166.82        84.35 o
  15   1   9        613.33        667.31        57.83 o
  16   1   9         48.50         33.13        25.94 o
  17   1   9        689.42        629.91        75.24 o
 -18   2   9      11679.60      11871.89       359.37 o
 -17   2   9        207.72        184.90        47.88 o
 -16   2   9       1593.97       1627.89        81.60 o
 -15   2   9          5.61         10.46        12.66 o
 -14   2   9       2636.60       2549.84        87.55 o
 -13   2   9          7.37         11.75         9.49 o
 -12   2   9       1970.41       2007.95        66.22 o
 -11   2   9         49.67         24.72         8.52 o
 -10   2   9         50.77         50.05         8.26 o
  -9   2   9          5.00          6.52         6.12 o
  -8   2   9         26.32         27.09         7.22 o
  -7   2   9        182.39        162.85        12.38 o
  -6   2   9      24261.12      24754.93       246.19 o
  -5   2   9       1191.03       1211.86        27.86 o
  -4   2   9      37790.72      37553.45       438.46 o
  -3   2   9        292.62        239.19        23.41 o
  -2   2   9       4416.39       4487.89        91.53 o
  -1   2   9          2.58          0.02         5.15 o
   0   2   9      10673.18      10666.65       143.25 o
   1   2   9        436.76        431.36        23.41 o
   2   2   9      14220.97      14741.08       183.82 o
   3   2   9        140.48        138.44        10.54 o
   4   2   9        247.64        233.46        24.81 o
   5   2   9         40.35         20.23         6.66 o
   6   2   9         35.66         19.46         6.95 o
   7   2   9         52.81         58.68         9.99 o
   8   2   9      10489.28      10366.44       171.96 o
   9   2   9        498.60        509.70        51.07 o
  10   2   9      10272.61       9719.28       366.26 o
  11   2   9          8.20          4.07         9.35 o
  12   2   9        416.20        415.10        34.82 o
  13   2   9          0.30        -13.51        13.51 o
  14   2   9       3318.73       3260.21       158.68 o
  15   2   9        181.49        127.01        35.36 o
  16   2   9       3157.33       3499.64       147.21 o
  17   2   9         35.44        -39.15        54.09 o
 -16   3   9       7088.19       6936.10       264.30 o
 -15   3   9       2786.72       2862.91       174.21 o
 -14   3   9       2252.27       2198.24       114.99 o
 -13   3   9        404.16        326.49        34.94 o
 -12   3   9         19.72          4.76        12.44 o
 -11   3   9          0.92         -1.15        11.73 o
 -10   3   9          1.89          7.70        11.76 o
  -9   3   9        660.64        602.91        58.95 o
  -8   3   9       4685.37       5090.66       160.94 o
  -7   3   9       3595.21       3531.81       127.35 o
  -6   3   9       5055.83       5196.26       156.97 o
  -5   3   9          2.08         18.11         9.89 o
  -4   3   9       3773.22       3813.36       106.11 o
  -3   3   9       6961.82       7119.86       153.96 o
  -2   3   9      17586.85      17730.66       280.42 o
  -1   3   9       9540.83       9443.76       168.15 o
   0   3   9      12757.27      12957.68       196.98 o
   1   3   9        838.40        852.33        35.70 o
   2   3   9         21.93         23.92         5.95 o
   3   3   9         26.25          4.76         6.66 o
   4   3   9        574.49        623.63        33.17 o
   5   3   9         66.83         60.69        13.56 o
   6   3   9       1044.14       1017.90        51.26 o
   7   3   9        942.62        901.87        53.69 o
   8   3   9       1634.64       1574.16        69.99 o
   9   3   9         27.31          9.80         9.17 o
  10   3   9       2047.11       2142.33        92.35 o
  11   3   9       2156.33       2169.80        95.25 o
  12   3   9       5368.65       5712.73       194.71 o
  13   3   9       2191.13       2148.47       158.12 o
  14   3   9       2479.48       2460.18       166.65 o
  15   3   9        251.72        209.74        60.36 o
 -14   4   9        167.18        140.98        53.22 o
 -13   4   9       2049.81       2055.27       129.33 o
 -12   4   9         11.69          2.27        22.48 o
 -11   4   9        137.62        140.14        24.75 o
 -10   4   9         51.19         45.14        17.57 o
  -9   4   9        333.75        278.28        36.19 o
  -8   4   9         18.98         85.15        19.39 o
  -7   4   9       2319.43       2387.69       111.92 o
  -6   4   9        469.38        431.47        50.94 o
  -5   4   9      17433.31      17741.39       360.25 o
  -4   4   9        778.75        757.76        68.32 o
  -3   4   9      10479.46      10770.74       216.68 o
  -2   4   9        145.29        102.27        16.39 o
  -1   4   9        813.92        724.76        49.43 o
   0   4   9        328.83        304.13        29.49 o
   1   4   9       8368.29       8379.96       160.72 o
   2   4   9        427.50        356.49        34.16 o
   3   4   9        682.16        704.93        53.74 o
   4   4   9          1.12         -5.70        10.61 o
   5   4   9         85.34         64.61        12.84 o
   6   4   9         44.39         64.63        14.92 o
   7   4   9        584.14        484.65        46.87 o
   8   4   9        121.39         68.34        17.71 o
   9   4   9       6641.48       6786.77       207.67 o
  10   4   9        254.10        211.78        32.15 o
  11   4   9       2232.27       2201.30       150.97 o
  12   4   9         17.70         -8.26        38.80 o
  13   4   9        285.87        215.11        78.67 o
  14   4   9        160.87         86.05        90.61 o
 -12   5   9          7.85        -50.49        58.24 o
 -11   5   9         85.67          7.67        66.68 o
 -10   5   9          1.56         16.22        40.90 o
  -9   5   9        616.17        532.91        90.85 o
  -8   5   9        745.10        794.04        85.23 o
  -7   5   9       3385.97       3690.56       158.20 o
  -6   5   9        313.41        283.62        40.27 o
  -5   5   9        158.71        194.02        33.28 o
  -4   5   9        350.81        334.28        40.87 o
  -3   5   9       5633.70       5392.71       183.66 o
  -2   5   9       2658.69       2862.84       124.09 o
  -1   5   9      10044.63      10496.57       263.28 o
   0   5   9       2175.19       2250.82       110.57 o
   1   5   9        220.13        168.61        39.66 o
   2   5   9         92.86         51.38        23.58 o
   3   5   9         85.31         52.95        18.17 o
   4   5   9         36.08         31.15        20.16 o
   5   5   9          4.17         13.50        21.63 o
   6   5   9        111.39        108.00        32.23 o
   7   5   9        811.01        759.38       134.40 o
   8   5   9        190.34        161.19        39.22 o
   9   5   9          5.64        -16.72        49.76 o
  10   5   9        265.23        420.28       160.34 o
  -7   6   9         29.01         -4.84        95.87 o
  -6   6   9       3450.11       4343.76       377.95 o
  -5   6   9        699.68        686.72       169.88 o
  -4   6   9       4778.34       4942.36       290.91 o
  -3   6   9        584.11        618.57       137.51 o
  -2   6   9       1092.07       1092.40       167.67 o
  -1   6   9        223.50        195.87        55.77 o
   0   6   9       2230.33       2495.39       329.53 o
   1   6   9        131.29        156.90        77.47 o
   2   6   9       1840.25       1853.87       202.19 o
   3   6   9        138.58        144.24        60.03 o
   4   6   9          2.15        -42.36        42.36 o
   5   6   9         38.59          9.09        46.62 o
   6   6   9          0.01         42.47        95.18 o
 -18   0  10        650.66        554.01        71.05 o
 -16   0  10       2144.79       2202.39       120.95 o
 -14   0  10         77.50         53.97        18.52 o
 -12   0  10      20381.67      19733.77       422.17 o
 -10   0  10      29345.65      29118.34       437.95 o
  -8   0  10       3782.53       3935.53       156.55 o
  -6   0  10       1635.09       1704.87        63.24 o
  -4   0  10        441.60        511.26        32.07 o
  -2   0  10       5111.32       5247.36       105.34 o
   0   0  10        683.18        667.15        37.82 o
   2   0  10      27382.89      27751.02       433.56 o
   4   0  10      46699.30      45140.60       617.12 o
   6   0  10       2246.72       2163.87        88.66 o
   8   0  10       5042.34       5082.17       151.88 o
  10   0  10       2160.86       2270.31       110.84 o
  12   0  10        689.24        633.35        59.87 o
  14   0  10        109.96         64.91        15.77 o
  16   0  10       3368.68       3364.30       176.34 o
 -19   1  10         23.19         20.40        40.04 o
 -18   1  10          2.34         15.65        23.29 o
 -17   1  10        168.92        125.79        25.57 o
 -16   1  10        834.30        900.48        57.41 o
 -15   1  10       3349.72       3306.00        97.10 o
 -14   1  10       8462.24       8826.39       171.75 o
 -13   1  10       7025.76       7124.13       146.89 o
 -12   1  10       5966.44       6154.21       133.52 o
 -11   1  10        521.43        504.24        34.71 o
 -10   1  10       1988.69       2012.16        61.30 o
  -9   1  10       4934.07       4946.52        84.91 o
  -8   1  10       8292.11       8175.76       118.87 o
  -7   1  10       9623.32       9351.23       131.84 o
  -6   1  10       5782.87       5858.83        94.28 o
  -5   1  10        181.95        186.85        15.27 o
  -4   1  10         17.93         17.61         5.28 o
  -3   1  10        108.13        124.72        12.97 o
  -2   1  10       1739.93       1771.38        41.54 o
  -1   1  10       7346.15       7007.51       129.62 o
   0   1  10      15377.37      15068.01       174.25 o
   1   1  10      11339.37      11291.90       127.27 o
   2   1  10       5475.09       5306.39       130.89 o
   3   1  10        536.09        489.33        26.49 o
   4   1  10       1452.71       1423.91        33.73 o
   5   1  10      12467.69      12188.77       222.49 o
   6   1  10      16925.92      16843.56       231.88 o
   7   1  10       5822.17       5799.03       101.50 o
   8   1  10       4603.89       4466.11       101.81 o
   9   1  10        644.86        573.74        43.20 o
  10   1  10        244.14        187.25        27.89 o
  11   1  10         75.19         54.19        10.75 o
  12   1  10         53.56         56.49        11.32 o
  13   1  10        585.25        562.85        44.85 o
  14   1  10       1643.07       1615.77        72.40 o
  15   1  10       1246.68       1323.91        86.62 o
  16   1  10        486.69        404.10        52.23 o
  17   1  10          6.30        -32.17        32.17 o
 -18   2  10          2.28        -17.49        40.87 o
 -17   2  10       2021.18       1938.00       125.77 o
 -16   2  10        105.87        112.92        28.16 o
 -15   2  10       1321.15       1336.21        88.90 o
 -14   2  10          0.04          4.13        11.46 o
 -13   2  10       3739.74       3733.75       100.14 o
 -12   2  10        151.14        109.79        17.57 o
 -11   2  10      23312.38      22607.79       299.83 o
 -10   2  10        172.45        161.40        30.58 o
  -9   2  10      13420.47      13174.98       196.08 o
  -8   2  10         18.19         19.57         7.67 o
  -7   2  10         10.61         15.41         4.88 o
  -6   2  10         12.37          5.26         4.33 o
  -5   2  10       3562.72       3666.50        63.57 o
  -4   2  10        169.64        142.57        16.99 o
  -3   2  10       2035.57       2001.06        68.75 o
  -2   2  10        213.82        226.04        21.41 o
  -1   2  10       2175.17       2210.62        61.66 o
   0   2  10         39.44         20.89         8.42 o
   1   2  10       9757.67       9811.08       138.02 o
   2   2  10         87.60         77.99         6.96 o
   3   2  10      37292.32      37179.09       481.33 o
   4   2  10        199.92        209.33        16.83 o
   5   2  10      13083.92      13029.63       178.75 o
   6   2  10        354.42        338.21        28.74 o
   7   2  10        888.66        872.25        45.40 o
   8   2  10        426.03        376.98        30.63 o
   9   2  10       3149.42       3104.33       119.89 o
  10   2  10         14.53          5.33        11.98 o
  11   2  10         38.04         41.07        11.73 o
  12   2  10          0.64          3.42        12.27 o
  13   2  10        309.70        271.43        31.01 o
  14   2  10          6.60         14.05        19.38 o
  15   2  10       1269.58       1255.01       108.80 o
  16   2  10         17.24         45.93        36.16 o
  17   2  10       3947.47       4648.94       341.84 o
 -17   3  10          0.17         20.47        60.45 o
 -16   3  10        378.16        486.78        81.52 o
 -15   3  10       4279.09       4273.41       204.99 o
 -14   3  10       3373.96       3274.81       214.30 o
 -13   3  10       6435.99       6590.31       198.88 o
 -12   3  10       2551.97       2501.40       101.08 o
 -11   3  10        660.26        559.11        49.53 o
 -10   3  10        896.93        825.98        63.92 o
  -9   3  10       5183.20       5249.06       169.88 o
  -8   3  10       4036.63       3735.57       137.14 o
  -7   3  10       7324.37       7444.70       202.06 o
  -6   3  10       1561.59       1595.81        76.72 o
  -5   3  10        319.54        271.83        41.52 o
  -4   3  10          4.71         -0.90         9.07 o
  -3   3  10        136.30         97.72        19.01 o
  -2   3  10        734.54        684.26        56.93 o
  -1   3  10       7284.11       7469.89       148.60 o
   0   3  10       6629.72       6693.31       132.38 o
   1   3  10      10541.11      10556.73       206.59 o
   2   3  10       2061.34       2083.10        59.75 o
   3   3  10        143.98        129.08        13.59 o
   4   3  10       1313.49       1321.13        79.82 o
   5   3  10       9209.48       9223.62       202.47 o
   6   3  10       5054.86       4869.58       141.65 o
   7   3  10       6823.34       6968.53       179.34 o
   8   3  10       1287.80       1153.46       229.39 o
   9   3  10        169.97        122.01        16.96 o
  10   3  10         30.27         27.97        13.38 o
  11   3  10         41.78         38.40        21.74 o
  12   3  10         84.70         74.97        28.60 o
  13   3  10        339.05        240.46        61.00 o
  14   3  10       1005.17       1165.31       134.29 o
  15   3  10       1437.49       1008.37       239.74 o
 -15   4  10        111.79         82.04        75.40 o
 -14   4  10          6.75        -13.80        30.48 o
 -13   4  10         61.50         13.99        31.80 o
 -12   4  10       7206.48       7587.26       239.25 o
 -11   4  10        579.01        539.47        72.21 o
 -10   4  10      14266.71      14600.70       346.59 o
  -9   4  10        393.94        432.04        51.97 o
  -8   4  10        499.12        487.23        54.27 o
  -7   4  10         31.71         19.86        14.72 o
  -6   4  10        669.94        581.73        62.25 o
  -5   4  10        237.17        257.15        35.98 o
  -4   4  10         76.62         98.13        23.47 o
  -3   4  10        189.99        153.59        18.70 o
  -2   4  10       2184.92       2130.80        93.55 o
  -1   4  10         98.94         77.19        12.87 o
   0   4  10        138.44        124.41        16.08 o
   1   4  10         98.96         47.18        10.32 o
   2   4  10      11382.12      11612.95       274.06 o
   3   4  10       1071.04        939.34        97.68 o
   4   4  10      14703.90      14655.44       324.92 o
   5   4  10        268.66        267.19        37.67 o
   6   4  10        541.11        515.95        73.74 o
   7   4  10        178.48        109.24        38.90 o
   8   4  10       2151.22       2198.05       119.21 o
   9   4  10         56.12         23.45        21.71 o
  10   4  10        411.62        402.21        66.02 o
  11   4  10         12.57          4.32        45.75 o
  12   4  10        224.67        193.40       130.59 o
 -12   5  10       3431.65       3405.26       296.05 o
 -11   5  10        274.42        275.16        91.39 o
 -10   5  10       1091.77       1077.65       131.19 o
  -9   5  10       1212.90       1420.97       126.16 o
  -8   5  10       4044.59       4327.43       187.34 o
  -7   5  10        714.34        848.50        84.79 o
  -6   5  10        915.08        866.17        82.89 o
  -5   5  10        125.14        133.94        26.63 o
  -4   5  10         84.84         90.08        27.42 o
  -3   5  10         84.24         53.80        18.93 o
  -2   5  10        540.78        404.76        92.07 o
  -1   5  10        596.08        537.77        65.74 o
   0   5  10       4919.07       4891.83       199.20 o
   1   5  10       1492.61       1282.84        96.43 o
   2   5  10       2386.32       2308.05       128.75 o
   3   5  10         48.03         33.33        19.62 o
   4   5  10       1116.14        879.73        82.84 o
   5   5  10       1289.75        999.79       108.52 o
   6   5  10       5935.92       5937.66       271.67 o
   7   5  10        883.77        863.29       104.43 o
   8   5  10        949.09        868.80       109.97 o
   9   5  10         83.92        114.82       119.66 o
  -7   6  10         26.05         38.04       128.24 o
  -5   6  10        318.12        346.27        97.25 o
  -4   6  10         10.18        -29.74        58.24 o
  -3   6  10        209.96         90.61        75.95 o
  -2   6  10        347.00        335.74        87.11 o
  -1   6  10        253.55        182.16        67.82 o
   0   6  10          6.01         13.04        47.99 o
   1   6  10        881.42        823.59       145.07 o
   2   6  10        393.94        424.34       115.22 o
   3   6  10       6284.46       6694.66       349.65 o
   4   6  10        606.32        579.24       197.90 o
   5   6  10       1898.19       1926.67       298.54 o
   6   6  10          8.24        -37.49        95.18 o
 -19   0  11       2109.38       2233.10       283.88 o
 -17   0  11       6881.15       6959.55       255.41 o
 -15   0  11       2172.94       2067.05       120.44 o
 -13   0  11         70.57         93.51        25.24 o
 -11   0  11       5085.93       5241.59       176.63 o
  -9   0  11      12814.94      12391.86       267.12 o
  -7   0  11       4182.01       4197.59       113.70 o
  -5   0  11      12146.75      12192.14       191.90 o
  -3   0  11      40201.97      39185.67       701.63 o
  -1   0  11      12517.31      12839.97       255.17 o
   1   0  11        411.08        425.29        34.68 o
   3   0  11       1584.90       1804.94        69.25 o
   5   0  11       4436.51       4135.88       135.02 o
   7   0  11       1732.00       1770.89        74.77 o
   9   0  11       6534.90       6692.44       182.31 o
  11   0  11      14005.91      14630.09       313.53 o
  13   0  11       2028.95       1887.31        95.13 o
  15   0  11          5.28         19.12        21.10 o
 -18   1  11       1658.34       1642.44       119.28 o
 -17   1  11        157.18        115.90        29.10 o
 -16   1  11        117.82        123.18        23.41 o
 -15   1  11        781.12        703.13        54.90 o
 -14   1  11        584.34        630.31        44.17 o
 -13   1  11         10.17         37.80        10.47 o
 -12   1  11        289.89        356.13        28.31 o
 -11   1  11        994.34       1047.19        48.38 o
 -10   1  11          7.63          8.92         6.63 o
  -9   1  11       1844.41       1805.30        56.64 o
  -8   1  11       3619.95       3417.03        79.84 o
  -7   1  11      15179.94      15039.70       205.47 o
  -6   1  11      22796.76      22920.36       251.29 o
  -5   1  11      16081.93      15811.87       230.51 o
  -4   1  11       3909.68       3790.19        77.74 o
  -3   1  11        775.79        834.32        34.50 o
  -2   1  11       1071.14       1086.21        36.04 o
  -1   1  11       7075.17       6921.94       120.51 o
   0   1  11       4232.89       4122.76        71.25 o
   1   1  11       1901.72       1964.29        39.37 o
   2   1  11        184.54        170.85        13.33 o
   3   1  11        173.01        186.26        15.08 o
   4   1  11         20.43         34.47         8.69 o
   5   1  11       1403.84       1319.59        36.14 o
   6   1  11       1896.49       1789.39        51.20 o
   7   1  11       5934.50       5937.93       105.73 o
   8   1  11       8992.21       9086.87       173.53 o
   9   1  11       7126.70       7393.84       158.56 o
  10   1  11       1545.66       1627.22        70.46 o
  11   1  11          0.55         -5.07         9.46 o
  12   1  11        880.14        874.50        59.96 o
  13   1  11       1861.64       1882.31        75.28 o
  14   1  11       1372.41       1284.55        72.74 o
  15   1  11       1101.77       1061.73        85.64 o
  16   1  11        283.80        239.05        44.75 o
  17   1  11         31.91        -13.78        41.95 o
 -18   2  11       3531.98       3923.35       320.40 o
 -17   2  11         14.81         40.44        33.33 o
 -16   2  11       5129.84       5447.90       175.72 o
 -15   2  11         17.11         30.40        19.68 o
 -14   2  11        253.21        251.40        30.39 o
 -13   2  11         37.19         18.19        11.79 o
 -12   2  11         78.55         88.51        18.03 o
 -11   2  11         40.86         18.75         9.56 o
 -10   2  11       6960.61       6889.39       138.89 o
  -9   2  11        475.63        402.50        30.47 o
  -8   2  11      11597.26      11434.53       167.17 o
  -7   2  11         43.31         37.44         6.72 o
  -6   2  11        360.46        326.91        18.87 o
  -5   2  11          0.40          9.63         6.22 o
  -4   2  11      26458.44      26779.91       347.86 o
  -3   2  11        586.84        553.00        37.44 o
  -2   2  11      19312.45      19634.67       255.97 o
  -1   2  11         34.75         48.28         8.70 o
   0   2  11       1555.42       1512.45        55.55 o
   1   2  11         25.32         13.10        10.12 o
   2   2  11        283.27        244.20        13.93 o
   3   2  11          2.86         11.35         4.82 o
   4   2  11       2795.51       2791.70        65.67 o
   5   2  11         67.96         52.64        10.13 o
   6   2  11       3899.13       4022.38       104.67 o
   7   2  11          2.20         12.49        10.46 o
   8   2  11        152.54        110.93        12.31 o
   9   2  11          4.83         10.88        10.42 o
  10   2  11      10880.40      10886.55       279.88 o
  11   2  11        167.59        115.32        16.52 o
  12   2  11       7265.10       7173.61       169.65 o
  13   2  11         16.71         44.33        29.56 o
  14   2  11        105.21         36.73        22.57 o
  15   2  11          1.30         17.77        35.67 o
  16   2  11        396.11        297.55        82.30 o
 -17   3  11        100.34        122.85        73.04 o
 -16   3  11         47.93         23.51        43.59 o
 -15   3  11        200.89        180.63        57.67 o
 -14   3  11        811.16        644.42        88.66 o
 -13   3  11         91.08         70.80        19.13 o
 -12   3  11        293.02        242.26        30.89 o
 -11   3  11        118.32         26.24        13.36 o
 -10   3  11        173.49        161.91        21.86 o
  -9   3  11        271.60        214.15        37.98 o
  -8   3  11       4378.29       4515.62       156.41 o
  -7   3  11       6269.01       6307.37       186.90 o
  -6   3  11      17262.79      17901.98       298.70 o
  -5   3  11       6177.56       6135.55       149.59 o
  -4   3  11       4917.97       5093.00       140.66 o
  -3   3  11        270.42        210.80        21.26 o
  -2   3  11       1745.77       1667.99        59.86 o
  -1   3  11       1866.90       1897.00        65.50 o
   0   3  11       3475.87       3657.44       145.30 o
   1   3  11       1372.00       1351.40        56.27 o
   2   3  11        253.83        206.08        23.53 o
   3   3  11        183.93        144.67        18.58 o
   4   3  11         94.16         61.53        13.15 o
   5   3  11        452.32        396.75        50.44 o
   6   3  11       2280.19       2219.88        93.19 o
   7   3  11       3120.30       3058.82       112.02 o
   8   3  11       6947.15       6809.90       180.79 o
   9   3  11       2470.29       2333.30       166.51 o
  10   3  11       1936.93       1829.53        90.14 o
  11   3  11         19.05         24.87        25.46 o
  12   3  11       1086.75       1014.37        93.81 o
  13   3  11        972.83        880.65       113.44 o
  14   3  11       1902.40       1647.40       197.86 o
  15   3  11        409.02        605.66       183.30 o
 -14   4  11         13.78        -15.06        41.02 o
 -13   4  11          1.30        -19.95        31.82 o
 -12   4  11          7.61         -5.31        26.40 o
 -11   4  11        989.98        961.86        82.74 o
 -10   4  11        170.77        187.92        32.50 o
  -9   4  11       5328.11       5272.10       241.69 o
  -8   4  11        382.46        315.31        49.66 o
  -7   4  11       1750.58       1844.40       119.89 o
  -6   4  11         42.78         24.31        16.66 o
  -5   4  11       3583.94       3443.60       137.82 o
  -4   4  11       1038.47       1085.31        85.70 o
  -3   4  11      15503.12      15286.75       309.71 o
  -2   4  11        445.33        366.94        32.89 o
  -1   4  11       4009.63       4292.52       127.51 o
   0   4  11          4.11         15.24        12.80 o
   1   4  11        102.23         77.86        16.31 o
   2   4  11         22.49         16.14        26.62 o
   3   4  11         36.33        108.51        20.05 o
   4   4  11          2.78          0.19        14.04 o
   5   4  11       3172.02       3244.40       137.84 o
   6   4  11        173.69        163.60        37.20 o
   7   4  11        507.24        424.96        75.02 o
   8   4  11         16.21         36.85        27.19 o
   9   4  11       2459.90       2591.32       332.45 o
  10   4  11        570.71        508.63        83.76 o
  11   4  11       6116.22       6383.94       347.79 o
 -10   5  11          5.69         64.77        55.36 o
  -9   5  11        186.52        172.03        45.95 o
  -8   5  11        786.11        711.55        96.05 o
  -7   5  11       4705.33       4970.97       201.12 o
  -6   5  11       2418.89       2857.42       156.02 o
  -5   5  11       7090.36       7593.82       299.06 o
  -4   5  11        547.77        443.12        85.57 o
  -3   5  11        151.65        126.84        47.36 o
  -2   5  11        186.61         84.50        47.20 o
  -1   5  11       2687.55       2802.06       231.35 o
   0   5  11        155.69         73.25        24.43 o
   1   5  11        991.22        854.87        80.48 o
   2   5  11        173.40        138.39        50.98 o
   3   5  11        233.64        246.69        54.64 o
   4   5  11          4.61         -4.75        28.64 o
   5   5  11        117.37         53.48        42.49 o
   6   5  11        592.62        652.75        96.03 o
   7   5  11       2636.33       2755.59       194.05 o
   8   5  11       1054.53       1065.88       126.40 o
 -18   0  12        819.46        890.16       106.91 o
 -16   0  12      11499.26      11693.95       599.43 o
 -14   0  12      11654.44      11857.66       332.32 o
 -12   0  12         25.74         40.83        16.02 o
 -10   0  12      16251.87      16103.44       280.63 o
  -8   0  12       2031.98       1993.01        72.96 o
  -6   0  12         50.88         36.51         8.73 o
  -4   0  12       2552.51       2566.61        66.83 o
  -2   0  12      28161.61      28397.03       373.36 o
   0   0  12      26371.93      25860.19       621.36 o
   2   0  12       4210.17       4426.14       120.06 o
   4   0  12      14042.58      13628.53       253.40 o
   6   0  12       6804.75       6815.22       166.17 o
   8   0  12         12.33         19.45         8.44 o
  10   0  12        191.98        207.76        30.43 o
  12   0  12       4130.16       4431.34       161.00 o
  14   0  12       2687.16       3052.41       137.15 o
  16   0  12        803.30        858.37        89.81 o
 -18   1  12       2385.89       2258.04       199.00 o
 -17   1  12       1847.07       1720.08       125.14 o
 -16   1  12        282.02        320.39        32.12 o
 -15   1  12        581.04        527.30        44.75 o
 -14   1  12       3655.47       3526.76       109.53 o
 -13   1  12       7676.24       7658.60       187.43 o
 -12   1  12      12944.70      13797.07       320.20 o
 -11   1  12       6516.35       6503.92       143.29 o
 -10   1  12       2920.57       2821.14        76.21 o
  -9   1  12          4.99          5.35         6.48 o
  -8   1  12       1261.67       1161.50        40.84 o
  -7   1  12         27.83         17.57         5.60 o
  -6   1  12        412.06        387.10        31.18 o
  -5   1  12        993.28       1033.19        45.96 o
  -4   1  12       3758.30       3768.22        91.41 o
  -3   1  12       2343.66       2308.35        63.15 o
  -2   1  12        565.99        579.25        30.09 o
  -1   1  12       1244.08       1215.70        41.32 o
   0   1  12      14580.96      14303.94       172.14 o
   1   1  12      19055.06      19041.29       199.38 o
   2   1  12      19498.28      19114.25       254.57 o
   3   1  12       7476.28       7199.09       145.35 o
   4   1  12       1714.10       1694.52        46.00 o
   5   1  12         64.49         52.65        11.24 o
   6   1  12        599.51        585.12        32.00 o
   7   1  12       1231.79       1227.12        46.65 o
   8   1  12        331.18        314.44        27.32 o
   9   1  12        142.70        112.71        17.12 o
  10   1  12        375.58        385.81        35.99 o
  11   1  12        121.07        111.02        17.17 o
  12   1  12          9.80         14.71        11.89 o
  13   1  12        286.27        250.57        24.51 o
  14   1  12       2100.42       2277.05        91.23 o
  15   1  12       2699.16       2873.92       121.58 o
  16   1  12       2333.56       2468.08       269.68 o
 -17   2  12       3891.86       4035.86       235.56 o
 -16   2  12         71.99         69.70        28.68 o
 -15   2  12      14038.72      14545.49       308.92 o
 -14   2  12        268.70        258.14        38.89 o
 -13   2  12       1964.75       1848.56        83.08 o
 -12   2  12          1.06         -3.96        10.71 o
 -11   2  12       3174.39       3167.51       101.59 o
 -10   2  12        253.74        207.53        28.42 o
  -9   2  12       7903.66       7909.82       169.51 o
  -8   2  12         25.11         11.18         8.15 o
  -7   2  12        131.06        126.54        12.83 o
  -6   2  12        150.25        106.87        15.91 o
  -5   2  12         25.45         24.92        15.94 o
  -4   2  12         10.99         11.42         7.23 o
  -3   2  12       9382.27       9568.04       162.34 o
  -2   2  12        406.55        344.99        30.41 o
  -1   2  12      24656.17      24802.87       336.10 o
   0   2  12        252.79        205.60        30.70 o
   1   2  12       3151.71       3174.17        84.70 o
   2   2  12         66.90         64.51         7.58 o
   3   2  12       7903.54       8035.25       111.01 o
   4   2  12        291.40        332.26        27.09 o
   5   2  12      13956.69      14196.58       226.30 o
   6   2  12          1.66         13.87        11.80 o
   7   2  12        349.12        328.10        40.93 o
   8   2  12          6.92          5.47         8.44 o
   9   2  12          0.76         12.79         9.27 o
  10   2  12         17.20         29.06        15.30 o
  11   2  12       1831.79       1761.96        78.28 o
  12   2  12         96.96         84.12        19.50 o
  13   2  12       2916.70       3019.10       135.11 o
  14   2  12          0.95        -19.31        23.11 o
  15   2  12        279.36        217.20        98.64 o
 -16   3  12         48.26         28.50        60.32 o
 -15   3  12        318.66        197.00        57.50 o
 -14   3  12       1874.12       1894.04       120.36 o
 -13   3  12       8233.52       8464.38       260.66 o
 -12   3  12       3479.61       3424.58       122.46 o
 -11   3  12       5078.32       4974.22       154.41 o
 -10   3  12       1627.33       1443.16       125.08 o
  -9   3  12         46.02         48.79        31.73 o
  -8   3  12        102.98         83.99        19.92 o
  -7   3  12        219.50        113.16        25.88 o
  -6   3  12         28.08         -3.02        10.17 o
  -5   3  12       1183.05       1221.82        62.70 o
  -4   3  12       1400.26       1438.78        62.59 o
  -3   3  12       2087.62       2173.77        74.59 o
  -2   3  12          2.62         15.20         7.64 o
  -1   3  12        974.43        870.76        51.83 o
   0   3  12       3888.63       3949.68       108.48 o
   1   3  12      14339.66      14525.34       231.05 o
   2   3  12       6151.24       6110.22       153.02 o
   3   3  12       8938.66       8755.33       237.90 o
   4   3  12       1669.27       1474.56       104.96 o
   5   3  12         20.40          8.03        21.51 o
   6   3  12        379.27        303.22        40.88 o
   7   3  12       1097.31       1108.32        91.99 o
   8   3  12         71.83         45.45        16.73 o
   9   3  12         28.44         52.33        14.92 o
  10   3  12        153.03        122.70        35.83 o
  11   3  12        288.07        290.39        59.84 o
  12   3  12          1.11         28.53        35.91 o
  13   3  12        362.28        250.04        85.43 o
 -14   4  12       4766.53       5087.19       258.18 o
 -13   4  12        123.16        133.55        41.27 o
 -12   4  12          2.70         15.88        32.18 o
 -11   4  12        191.57        115.58        39.92 o
 -10   4  12       4174.30       4205.71       178.57 o
  -9   4  12         98.71        112.73        36.12 o
  -8   4  12       1601.16       1683.94       118.14 o
  -7   4  12          2.04         12.56        16.46 o
  -6   4  12         47.89         35.58        18.23 o
  -5   4  12          5.46          7.42        14.98 o
  -4   4  12        847.72        721.83        71.79 o
  -3   4  12          3.53          9.64        12.05 o
  -2   4  12       9520.73       9699.08       190.10 o
  -1   4  12        817.92        830.39        86.60 o
   0   4  12       7235.21       7538.81       260.16 o
   1   4  12        153.57        137.81        29.55 o
   2   4  12        472.13        425.12        69.94 o
   3   4  12        356.94        368.31        50.25 o
   4   4  12       5946.19       6103.45       200.80 o
   5   4  12        304.95        339.02        87.21 o
   6   4  12       2702.37       2571.90       137.99 o
   7   4  12         42.34         21.33        35.88 o
   8   4  12         10.75         49.60        52.35 o
   9   4  12         42.08         41.71        49.66 o
  10   4  12         14.39         16.41        48.16 o
  11   4  12          0.13        -69.45       114.13 o
 -10   5  12       1155.28       1562.01       303.80 o
  -9   5  12         53.54         57.85        46.45 o
  -8   5  12        355.56        354.29        62.93 o
  -7   5  12         46.92         31.07        34.54 o
  -6   5  12         60.99         -4.89        29.64 o
  -5   5  12        245.88        223.96        50.78 o
  -4   5  12        995.87       1059.98       127.52 o
  -3   5  12        316.32        255.11        80.86 o
  -2   5  12        380.20        296.71        88.75 o
  -1   5  12        442.93        497.44        89.80 o
   0   5  12       4229.51       4322.41       173.60 o
   1   5  12       2071.83       1934.19       122.50 o
   2   5  12       6252.03       6490.29       286.20 o
   3   5  12       1091.58        974.57        99.50 o
   4   5  12        817.67        746.18        91.18 o
   5   5  12          0.18        -35.45        46.39 o
   6   5  12        228.93        237.73        65.74 o
   7   5  12         39.56         19.08        41.25 o
   8   5  12        372.05        219.27       124.65 o
 -17   0  13        374.75        370.18        78.93 o
 -15   0  13          1.95         58.08        44.77 o
 -13   0  13        847.09        766.93       104.72 o
 -11   0  13        555.59        554.43        60.59 o
  -9   0  13      21669.07      21302.17       346.63 o
  -7   0  13      31896.68      31667.38       482.87 o
  -5   0  13       4247.89       4327.92       113.13 o
  -3   0  13       3906.15       4234.44       143.87 o
  -1   0  13       3603.62       3521.77       104.03 o
   1   0  13        343.57        352.45        51.39 o
   3   0  13        554.12        558.73        47.06 o
   5   0  13      18829.15      18956.40       333.15 o
   7   0  13      17497.58      17312.11       319.27 o
   9   0  13       1096.13       1055.73        78.66 o
  11   0  13       3457.16       3575.47       137.55 o
  13   0  13       2254.10       2409.69       117.32 o
  15   0  13        161.21        164.42        42.73 o
 -17   1  13        848.33        884.89        89.92 o
 -16   1  13         92.79         77.25        35.02 o
 -15   1  13         25.59         58.12        22.41 o
 -14   1  13        119.96        105.09        17.63 o
 -13   1  13        167.83        154.37        17.99 o
 -12   1  13       1699.73       1726.95        83.76 o
 -11   1  13       7362.03       7394.65       157.13 o
 -10   1  13       7633.03       7674.20       158.74 o
  -9   1  13       6441.31       6432.97       140.10 o
  -8   1  13        392.03        380.97        28.31 o
  -7   1  13       1677.99       1681.04        56.12 o
  -6   1  13       5842.71       5785.67       116.38 o
  -5   1  13      13313.57      13190.64       196.33 o
  -4   1  13      11981.56      11627.13       191.88 o
  -3   1  13       6926.60       6770.57       138.00 o
  -2   1  13        416.58        453.27        32.42 o
  -1   1  13          0.06          1.66         6.42 o
   0   1  13         23.74         14.96         5.56 o
   1   1  13          5.12         18.74         5.59 o
   2   1  13        895.98        885.80        32.27 o
   3   1  13       5870.44       5771.50        97.23 o
   4   1  13       6205.72       6163.32       102.80 o
   5   1  13       3816.07       3804.24        81.53 o
   6   1  13          3.71          1.78         6.70 o
   7   1  13       1752.95       1830.68        63.69 o
   8   1  13       4191.61       4344.17       106.72 o
   9   1  13       7921.53       8234.70       159.70 o
  10   1  13       4033.40       4247.78       120.73 o
  11   1  13       2681.08       2767.72       106.07 o
  12   1  13        463.16        421.24        40.63 o
  13   1  13        239.76        205.02        27.99 o
  14   1  13        239.50        200.80        34.84 o
  15   1  13          3.34         23.91        23.33 o
  16   1  13         57.88        193.95        93.93 o
 -17   2  13          8.76         53.39        50.03 o
 -16   2  13        249.97        249.20        48.72 o
 -15   2  13         10.22          5.40        23.43 o
 -14   2  13        373.94        359.44        49.21 o
 -13   2  13         45.75         52.86        17.45 o
 -12   2  13       1186.45       1221.23        72.44 o
 -11   2  13         43.94         31.65        11.24 o
 -10   2  13       3388.33       3349.05       105.13 o
  -9   2  13         88.60         85.36        13.73 o
  -8   2  13      21909.50      21236.63       321.89 o
  -7   2  13        668.38        627.53        51.08 o
  -6   2  13      18072.22      17390.46       244.44 o
  -5   2  13          1.88          0.83         7.06 o
  -4   2  13        293.28        273.88        27.23 o
  -3   2  13         14.11         16.83         7.92 o
  -2   2  13       5624.46       5511.14       128.50 o
  -1   2  13        295.53        261.01        29.98 o
   0   2  13          7.35         27.16         8.40 o
   1   2  13        139.16         88.93        12.46 o
   2   2  13        454.36        473.46        41.05 o
   3   2  13         13.33          9.17         8.80 o
   4   2  13       2772.33       2819.36        91.61 o
   5   2  13        126.98         82.93        16.07 o
   6   2  13      16711.31      17129.16       309.48 o
   7   2  13        243.62        210.17        23.74 o
   8   2  13       6126.28       6148.56       152.22 o
   9   2  13         20.17         34.18        11.79 o
  10   2  13        288.19        296.19        42.08 o
  11   2  13        182.12        203.18        25.21 o
  12   2  13       3321.88       3383.94       130.90 o
  13   2  13         14.22         30.51        29.64 o
  14   2  13        191.90        171.00        54.99 o
 -15   3  13          0.41        -27.29        35.06 o
 -14   3  13          4.80         26.97        30.69 o
 -13   3  13        284.91        208.97        36.00 o
 -12   3  13       2295.27       2191.14       101.24 o
 -11   3  13       3382.07       3499.45       117.19 o
 -10   3  13       6204.65       6401.97       163.29 o
  -9   3  13       1067.61       1033.93        74.83 o
  -8   3  13        835.71        680.33        57.09 o
  -7   3  13        397.83        308.27        36.92 o
  -6   3  13       6347.83       6158.92       165.19 o
  -5   3  13       4740.04       4674.24       122.36 o
  -4   3  13       9929.13      10132.05       193.77 o
  -3   3  13       2376.02       2350.21        80.33 o
  -2   3  13        467.88        431.97        34.92 o
  -1   3  13          0.66          9.50         9.08 o
   0   3  13        125.75        118.58        15.61 o
   1   3  13        276.62        202.32        24.03 o
   2   3  13       1420.42       1434.33       104.28 o
   3   3  13       1545.81       1435.84       104.44 o
   4   3  13       4561.25       4535.62       183.74 o
   5   3  13        941.30        822.78        81.20 o
   6   3  13         44.56         27.81        19.07 o
   7   3  13        400.80        403.31        48.48 o
   8   3  13       3922.60       3672.85       131.80 o
   9   3  13       3003.28       2852.33       186.01 o
  10   3  13       4456.76       4168.06       538.67 o
  11   3  13        857.94       1033.93       148.59 o
  12   3  13        268.64        200.94        62.95 o
 -13   4  13        871.08        722.99       124.65 o
 -12   4  13         79.97         63.10        35.13 o
 -11   4  13          0.16        -13.69        30.35 o
 -10   4  13          3.69         -3.96        34.91 o
  -9   4  13       7540.42       8021.13       258.13 o
  -8   4  13        846.98        541.47        59.68 o
  -7   4  13      11709.39      12123.31       312.29 o
  -6   4  13        349.02        358.32        45.72 o
  -5   4  13       1133.87       1097.95        74.75 o
  -4   4  13         57.45         46.59        14.90 o
  -3   4  13       1181.08       1021.17        70.35 o
  -2   4  13        106.70         53.90        36.96 o
  -1   4  13       1060.31       1061.00        72.66 o
   0   4  13         14.72         24.95        16.80 o
   1   4  13        224.15        161.64        52.74 o
   2   4  13        123.56        108.92        26.77 o
   3   4  13          0.09          4.97        19.83 o
   4   4  13         32.74          2.53        19.39 o
   5   4  13       5261.75       5678.92       204.41 o
   6   4  13        556.22        590.92        81.05 o
   7   4  13       6888.82       7681.37       293.35 o
   8   4  13         33.61         34.99        43.57 o
   9   4  13        459.92        543.80       109.55 o
  10   4  13          1.04          6.64        86.74 o
  -9   5  13       2221.78       2389.38       283.46 o
  -8   5  13        122.92        118.85        52.36 o
  -7   5  13        826.89        756.19        94.39 o
  -6   5  13       1016.60        945.93       118.49 o
  -5   5  13       4315.22       4346.50       225.40 o
  -4   5  13       1400.90       1208.69       297.50 o
  -3   5  13       1777.58       1964.67       215.05 o
  -2   5  13        148.41         90.23        79.41 o
  -1   5  13          0.86         10.46        42.60 o
   0   5  13          0.70          0.56        39.09 o
   1   5  13          0.20         20.48        28.10 o
   2   5  13        303.27        251.84        50.46 o
   3   5  13       1688.69       1629.35       134.31 o
   4   5  13        594.58        523.97        79.19 o
   5   5  13       1379.39       1220.98       136.91 o
   6   5  13         34.22         67.66        61.37 o
   7   5  13        699.83        590.85       194.37 o
   8   5  13        799.23        893.13       236.70 o
 -16   0  14       2495.03       2515.25       197.84 o
 -14   0  14      11294.78      11376.12       412.21 o
 -12   0  14       4031.11       3916.63       204.02 o
 -10   0  14        481.50        482.63        71.30 o
  -8   0  14          0.85         54.80        20.41 o
  -6   0  14       7878.47       7878.08       172.98 o
  -4   0  14       2820.13       2715.86       115.79 o
  -2   0  14       7542.19       7189.37       203.87 o
   0   0  14      28049.58      27929.48       433.40 o
   2   0  14      12954.96      12500.15       315.49 o
   4   0  14        504.66        474.73        50.40 o
   6   0  14        193.16        203.59        43.39 o
   8   0  14        592.20        542.91        63.67 o
  10   0  14        713.43        660.93       119.82 o
  12   0  14       1953.46       1961.06       110.53 o
  14   0  14       4924.69       5713.76       238.51 o
 -17   1  14       3839.31       4361.61       361.76 o
 -16   1  14       4658.42       4930.90       192.02 o
 -15   1  14       3000.15       3012.89       144.43 o
 -14   1  14        254.46        222.95        46.68 o
 -13   1  14        611.03        559.82       101.96 o
 -12   1  14        953.97        901.16        66.64 o
 -11   1  14       1100.63        999.49        69.28 o
 -10   1  14       1504.54       1613.19        68.90 o
  -9   1  14        268.69        293.98        46.57 o
  -8   1  14         16.28         29.23         9.79 o
  -7   1  14         55.06         42.65        10.95 o
  -6   1  14        191.95        148.21        17.42 o
  -5   1  14       2774.53       2724.92        75.43 o
  -4   1  14       9549.81       9502.79       159.05 o
  -3   1  14      12929.55      13066.18       217.66 o
  -2   1  14      10775.87      10942.85       176.13 o
  -1   1  14       2853.40       2803.17        76.27 o
   0   1  14       1158.53       1134.35        42.51 o
   1   1  14        577.86        533.67        31.16 o
   2   1  14       6928.73       6962.55       117.20 o
   3   1  14       4866.94       4965.45        90.27 o
   4   1  14       3344.88       3445.61        76.86 o
   5   1  14        849.21        817.53        37.75 o
   6   1  14         20.51         16.23         7.84 o
   7   1  14          6.11         -2.60         8.33 o
   8   1  14         49.77         38.11        10.40 o
   9   1  14        344.44        292.64        24.13 o
  10   1  14       1458.52       1440.32        74.86 o
  11   1  14       3075.77       3236.09       107.61 o
  12   1  14       2447.05       2689.13        92.97 o
  13   1  14        353.47        320.06        39.48 o
  14   1  14         57.76         54.82        24.01 o
  15   1  14        145.83         49.70        39.86 o
 -16   2  14         67.96         -4.06        47.66 o
 -15   2  14       6368.77       6515.42       199.00 o
 -14   2  14          4.32        -18.35        23.37 o
 -13   2  14       9549.67       9873.20       245.13 o
 -12   2  14        131.12        148.78        19.81 o
 -11   2  14        527.29        492.09        42.84 o
 -10   2  14          0.52         19.30        12.22 o
  -9   2  14         24.74         31.60        10.99 o
  -8   2  14         15.13         16.61         9.52 o
  -7   2  14       2268.15       2189.77        72.72 o
  -6   2  14         95.53         84.71        14.73 o
  -5   2  14       6746.24       6447.41       235.46 o
  -4   2  14          6.72         27.85         8.41 o
  -3   2  14        398.62        299.46        28.53 o
  -2   2  14          8.53         -2.62         8.14 o
  -1   2  14      15124.24      15152.33       248.13 o
   0   2  14        438.98        492.91        37.86 o
   1   2  14      18614.59      18489.19       277.09 o
   2   2  14        196.13        138.37        19.72 o
   3   2  14        922.40        896.36        65.86 o
   4   2  14         29.43          6.07        11.46 o
   5   2  14        624.89        621.79        67.16 o
   6   2  14         61.43         63.49        13.87 o
   7   2  14          4.28         44.15        11.69 o
   8   2  14         18.20         24.48        12.01 o
   9   2  14       1370.53       1354.88        87.29 o
  10   2  14          0.15         -0.95        16.85 o
  11   2  14         60.88         71.42        25.19 o
  12   2  14         12.76          6.69        22.86 o
  13   2  14       3740.12       4088.46       215.64 o
  14   2  14        172.17         97.81       102.23 o
 -15   3  14       2676.66       2445.39       229.74 o
 -14   3  14        178.37         96.73        40.12 o
 -13   3  14        344.28        292.40        51.35 o
 -12   3  14        967.37        936.65        76.14 o
 -11   3  14       1868.84       2002.11       100.58 o
 -10   3  14        344.90        259.80        32.46 o
  -9   3  14         61.92         93.30        16.88 o
  -8   3  14         37.31         43.35        14.11 o
  -7   3  14        222.80        192.93        21.48 o
  -6   3  14        318.23        256.96        30.51 o
  -5   3  14       2876.66       2866.86       100.11 o
  -4   3  14       3730.56       3743.93       108.99 o
  -3   3  14      10519.19      10930.23       225.33 o
  -2   3  14       4458.83       4315.74       115.93 o
  -1   3  14       3465.96       3648.19       111.07 o
   0   3  14        135.14        126.78        26.76 o
   1   3  14        917.83        855.39        83.61 o
   2   3  14       2578.02       2579.58       122.49 o
   3   3  14       4421.99       4326.81       166.09 o
   4   3  14        557.67        634.33        67.56 o
   5   3  14        982.16        890.17        81.74 o
   6   3  14         48.09         79.32        29.49 o
   7   3  14        147.51         94.88        21.38 o
   8   3  14         89.25         68.34        18.72 o
   9   3  14        516.65        418.38        48.63 o
  10   3  14        756.13        739.44       108.51 o
  11   3  14       2219.64       1919.59       769.04 o
  12   3  14        975.15        784.81       221.90 o
 -13   4  14        209.78         89.51        80.51 o
 -12   4  14       1921.64       1708.07       140.24 o
 -11   4  14          3.51         16.51        26.21 o
 -10   4  14          0.15         21.02        26.12 o
  -9   4  14         35.89         27.26        28.79 o
  -8   4  14         50.07         34.27        27.04 o
  -7   4  14         10.05         11.78        21.95 o
  -6   4  14       3161.78       3161.91       180.40 o
  -5   4  14        618.13        538.32        61.64 o
  -4   4  14       1049.92       1056.37        75.31 o
  -3   4  14         24.98         41.51        38.28 o
  -2   4  14       2735.54       2517.45       103.79 o
  -1   4  14        425.86        321.52        71.03 o
   0   4  14      12566.54      12623.17       316.45 o
   1   4  14        331.85        236.00        48.38 o
   2   4  14       2819.31       2634.93       138.80 o
   3   4  14         55.31         56.79        28.81 o
   4   4  14         90.22         31.45        32.57 o
   5   4  14        168.42        117.59        46.75 o
   6   4  14         76.70         23.02        41.16 o
   7   4  14          4.11         37.97        41.89 o
   8   4  14        451.62        350.39       148.92 o
   9   4  14        102.39         67.65        87.29 o
  -9   5  14         17.44        178.04       144.98 o
  -8   5  14         47.69         42.95        57.02 o
  -7   5  14         34.05         40.12        84.46 o
  -6   5  14          1.88        -30.80        30.80 o
  -5   5  14        359.89        330.53        89.16 o
  -4   5  14       3959.22       4323.52       282.95 o
  -3   5  14       1490.40       1613.81       199.29 o
  -2   5  14       4531.10       4451.72       289.94 o
  -1   5  14        616.27        471.59       111.04 o
   0   5  14        128.80        132.25        60.31 o
   1   5  14        208.10        217.43        54.59 o
   2   5  14       2779.87       3036.64       184.13 o
   3   5  14        307.52        212.70        67.68 o
   4   5  14        956.25        964.15       152.77 o
   5   5  14        269.27        205.29        77.47 o
   6   5  14          0.22         16.60       114.96 o
 -15   0  15        517.28        468.10        90.42 o
 -13   0  15      10834.79      10392.55       388.43 o
 -11   0  15      10241.67       9713.19       351.66 o
  -9   0  15          0.77          4.15        12.18 o
  -7   0  15      16086.12      16164.40       564.64 o
  -5   0  15       5628.82       5930.00       191.15 o
  -3   0  15        147.83        110.36        27.25 o
  -1   0  15        366.94        405.30        37.45 o
   1   0  15      11221.44      11193.75       205.75 o
   3   0  15       6324.99       6300.30       165.06 o
   5   0  15        217.19        263.60        34.89 o
   7   0  15       9453.96       9703.71       208.86 o
   9   0  15       4775.49       5028.14       162.83 o
  11   0  15         71.19         33.22        19.49 o
  13   0  15         24.15         23.44        38.72 o
 -16   1  15        245.39        247.14        62.87 o
 -15   1  15       1977.93       2002.26       135.49 o
 -14   1  15       1508.72       1477.90       115.85 o
 -13   1  15         53.63         12.96        26.23 o
 -12   1  15        664.05        572.94        61.90 o
 -11   1  15       3284.54       3249.30       133.45 o
 -10   1  15       7681.52       7745.98       184.68 o
  -9   1  15      13568.76      13330.33       229.67 o
  -8   1  15       6988.95       6991.65       150.51 o
  -7   1  15       3059.01       3101.75        82.69 o
  -6   1  15        139.32        109.36        13.50 o
  -5   1  15        915.37        910.27        45.72 o
  -4   1  15        648.84        629.85        41.79 o
  -3   1  15        107.17         70.86        17.44 o
  -2   1  15         21.63         41.03         8.31 o
  -1   1  15        754.36        817.16        47.25 o
   0   1  15       1668.24       1685.18        50.53 o
   1   1  15          0.83          5.38         6.13 o
   2   1  15       1296.28       1359.94        47.95 o
   3   1  15       3599.32       3396.93        85.45 o
   4   1  15       6626.08       6634.25       121.99 o
   5   1  15       9412.46       9439.72       153.94 o
   6   1  15       4770.93       4689.35       120.03 o
   7   1  15       1476.57       1362.83        68.03 o
   8   1  15          0.37         -3.62        10.16 o
   9   1  15        530.36        450.00        42.95 o
  10   1  15        841.77        822.85        59.74 o
  11   1  15        537.58        495.82        47.01 o
  12   1  15         37.28         15.84        19.98 o
  13   1  15         16.83         25.34        24.66 o
  14   1  15         15.66         32.86        31.27 o
 -15   2  15         38.86         18.36        41.68 o
 -14   2  15       3869.24       4210.29       204.89 o
 -13   2  15         90.39         68.97        39.77 o
 -12   2  15      10906.99      11010.80       260.33 o
 -11   2  15         86.82         75.39        27.41 o
 -10   2  15       2800.68       2842.00        98.40 o
  -9   2  15          0.06         -8.80        11.05 o
  -8   2  15       4089.29       3836.66       114.61 o
  -7   2  15        110.60         87.24        12.49 o
  -6   2  15      10828.75      10618.13       197.04 o
  -5   2  15        102.88         85.97        12.12 o
  -4   2  15       1769.36       1741.97        96.27 o
  -3   2  15         84.29         55.17        12.24 o
  -2   2  15        104.89         81.52        17.59 o
  -1   2  15        140.89        107.69        12.72 o
   0   2  15       3288.68       3243.79        96.27 o
   1   2  15          0.41         -9.46         9.46 o
   2   2  15       9491.69       9306.02       204.17 o
   3   2  15         63.14         35.12        14.16 o
   4   2  15       1845.44       1794.01       107.72 o
   5   2  15          6.42         12.41        15.49 o
   6   2  15       4809.88       4827.04       150.29 o
   7   2  15        165.45        165.40        30.16 o
   8   2  15       7852.82       8322.33       213.11 o
   9   2  15         13.14         44.89        23.25 o
  10   2  15        408.01        265.54        44.48 o
  11   2  15         24.81         34.66        29.52 o
  12   2  15          3.68         15.45        31.23 o
  13   2  15         16.45          9.55        87.57 o
  14   2  15         47.63        145.26       119.80 o
 -14   3  15       1378.79       1450.06       181.50 o
 -13   3  15         52.53         39.14        37.43 o
 -12   3  15        329.41        365.67        49.21 o
 -11   3  15       1201.28       1229.59        85.03 o
 -10   3  15       7998.23       7853.71       194.26 o
  -9   3  15       6221.30       5923.83       161.12 o
  -8   3  15       5999.43       5962.20       211.80 o
  -7   3  15       1151.79       1151.05        84.95 o
  -6   3  15        298.32        317.69        32.03 o
  -5   3  15        262.58        264.08        26.16 o
  -4   3  15       1467.37       1534.46        67.42 o
  -3   3  15         99.86         84.10        20.09 o
  -2   3  15         29.25         24.75        13.58 o
  -1   3  15        296.76        254.08        29.60 o
   0   3  15        958.52       1017.95        66.17 o
   1   3  15         31.29         10.40        14.50 o
   2   3  15        509.47        330.79        74.78 o
   3   3  15       1856.44       1852.66       124.89 o
   4   3  15       6315.08       6154.97       210.33 o
   5   3  15       4163.39       4443.33       177.69 o
   6   3  15       5475.28       6007.91       214.73 o
   7   3  15        498.17        432.53        51.56 o
   8   3  15         78.26         71.34        25.88 o
   9   3  15        261.86        262.22        51.48 o
  10   3  15        684.08        592.35        98.72 o
  11   3  15        153.43        165.97        82.23 o
  12   3  15        120.26         77.33       154.67 o
 -12   4  15        469.72        553.78       149.27 o
 -11   4  15       6110.23       5758.85       229.97 o
 -10   4  15         56.54         94.92        30.85 o
  -9   4  15         30.24         40.36        29.21 o
  -8   4  15         53.31         29.69        28.40 o
  -7   4  15       6045.48       6090.99       191.66 o
  -6   4  15        307.79        337.05        54.13 o
  -5   4  15       2931.50       2828.05       119.00 o
  -4   4  15         93.93         39.32        26.13 o
  -3   4  15          0.18        -22.65        23.14 o
  -2   4  15        116.12        134.39        34.11 o
  -1   4  15         78.48         70.94        26.74 o
   0   4  15         28.07         65.46        25.96 o
   1   4  15       4131.00       4172.31       176.00 o
   2   4  15        265.60        252.35        40.30 o
   3   4  15       3447.34       3684.38       210.68 o
   4   4  15         80.48         80.21        39.42 o
   5   4  15        160.68        142.18        61.88 o
   6   4  15        125.14        179.08       120.22 o
   7   4  15       4413.35       4810.10       235.72 o
   8   4  15        344.53        323.72       135.16 o
  -7   5  15       1064.96        876.67       165.32 o
  -3   5  15        257.79        120.22        93.93 o
  -2   5  15          1.09        -68.89        79.96 o
  -1   5  15        413.65        469.39       160.48 o
   0   5  15        154.53        128.69       105.55 o
   1   5  15        137.69        224.39       122.02 o
   2   5  15        233.81        237.04        80.63 o
   3   5  15       1808.74       1864.97       286.50 o
   4   5  15       1181.64        967.97       211.25 o
 -14   0  16       1075.30       1001.62       132.66 o
 -12   0  16       1231.09       1437.85       151.62 o
 -10   0  16        738.21        743.35        94.82 o
  -8   0  16          1.52         -7.96        13.36 o
  -6   0  16      11573.47      11698.08       303.56 o
  -4   0  16      24624.41      24851.61       503.71 o
  -2   0  16       2672.81       2781.44       121.73 o
   0   0  16       3910.53       4058.03       138.93 o
   2   0  16       5416.75       5466.98       133.79 o
   4   0  16          4.35         16.63        13.40 o
   6   0  16        140.42        140.65        24.99 o
   8   0  16       5499.52       5952.69       252.65 o
  10   0  16       5523.99       5854.40       188.31 o
  12   0  16        445.83        474.60        78.21 o
  14   0  16       1625.67       1601.71       239.05 o
 -15   1  16       2466.03       2693.86       177.04 o
 -14   1  16       2379.96       2199.80       142.91 o
 -13   1  16        983.55        925.01        91.67 o
 -12   1  16         45.51          6.20        27.43 o
 -11   1  16         61.57         36.65        19.66 o
 -10   1  16        199.22        133.14        18.98 o
  -9   1  16       1013.32       1101.75        72.82 o
  -8   1  16       3557.03       3604.63       117.62 o
  -7   1  16       4100.47       3978.93       121.50 o
  -6   1  16       3827.65       3731.11       107.85 o
  -5   1  16        433.33        397.07        31.76 o
  -4   1  16        916.20        977.40        55.61 o
  -3   1  16       5071.00       5110.15       127.16 o
  -2   1  16      12477.23      12792.73       238.60 o
  -1   1  16       9021.33       9462.52       168.16 o
   0   1  16       4539.98       4711.11       109.49 o
   1   1  16        783.60        732.93        42.45 o
   2   1  16         10.67          3.63         9.69 o
   3   1  16        108.94         72.24        12.95 o
   4   1  16        224.87        178.05        22.88 o
   5   1  16         51.66         33.96        10.50 o
   6   1  16       1255.72       1227.87        72.99 o
   7   1  16       1552.74       1408.13        82.58 o
   8   1  16       1045.42       1014.05        66.42 o
   9   1  16          8.49         34.43        15.37 o
  10   1  16        601.80        604.11        62.33 o
  11   1  16       1327.02       1346.41        90.67 o
  12   1  16       3268.99       3525.33       131.93 o
  13   1  16       2331.42       2525.19       149.12 o
 -14   2  16        202.88        215.34        57.64 o
 -13   2  16       2037.61       2100.52       146.49 o
 -12   2  16          1.99         14.66        31.96 o
 -11   2  16          2.02         28.98        22.14 o
 -10   2  16         69.00         83.19        23.70 o
  -9   2  16        378.66        368.93        32.41 o
  -8   2  16          1.40         -1.58        12.07 o
  -7   2  16       1409.50       1384.34        78.61 o
  -6   2  16         34.70         38.13        10.64 o
  -5   2  16      15974.90      15679.60       349.90 o
  -4   2  16        549.78        546.06        45.93 o
  -3   2  16      14746.73      14622.91       281.94 o
  -2   2  16          5.03         18.98         9.85 o
  -1   2  16        745.43        726.86        46.69 o
   0   2  16         61.19         55.99        16.42 o
   1   2  16       4780.81       4890.05       141.82 o
   2   2  16         42.87         40.14        14.94 o
   3   2  16        826.10        712.44        78.45 o
   4   2  16         11.97        -12.85        12.85 o
   5   2  16         90.56         78.89        35.94 o
   6   2  16          1.68         -6.70        12.21 o
   7   2  16        402.32        306.80        38.02 o
   8   2  16          5.86          1.78        16.29 o
   9   2  16       5430.47       5914.27       184.89 o
  10   2  16        144.07        101.52        41.09 o
  11   2  16       3137.08       3443.16       245.48 o
  12   2  16         18.38         56.46        46.56 o
 -12   3  16         36.37         10.77        30.96 o
 -11   3  16         73.59         38.41        27.26 o
 -10   3  16         63.77         47.47        23.28 o
  -9   3  16       1034.82        880.36        66.77 o
  -8   3  16       1141.57        943.80        76.18 o
  -7   3  16       3204.01       2952.57       170.98 o
  -6   3  16       1132.61       1095.28        95.45 o
  -5   3  16       1155.96       1113.18        74.68 o
  -4   3  16        204.59        157.37        32.49 o
  -3   3  16       6032.31       5827.57       143.57 o
  -2   3  16       4245.57       4153.27       159.48 o
  -1   3  16       7908.24       8015.27       219.79 o
   0   3  16       2346.23       2158.44       161.76 o
   1   3  16        691.07        695.62        69.92 o
   2   3  16         19.87         32.29        18.15 o
   3   3  16        247.30        194.43        48.44 o
   4   3  16         73.59         34.69        19.78 o
   5   3  16         83.43         62.09        28.49 o
   6   3  16        453.03        470.84        71.52 o
   7   3  16        956.44        946.79        88.45 o
   8   3  16        419.32        345.19        58.31 o
   9   3  16        200.81        195.08        50.24 o
  10   3  16        133.20        180.40       150.24 o
  11   3  16       1980.51       1803.96       370.89 o
 -10   4  16        172.77        122.71        49.56 o
  -9   4  16         56.40          6.28        30.78 o
  -8   4  16          0.77         52.57        32.49 o
  -7   4  16          1.81         -9.78        25.69 o
  -6   4  16       3938.63       4278.70       186.06 o
  -5   4  16        412.19        348.07        84.97 o
  -4   4  16       9634.42       9644.05       312.88 o
  -3   4  16        452.73        459.45       144.77 o
  -2   4  16       1118.36        969.41       148.58 o
  -1   4  16         42.27         39.19        29.09 o
   0   4  16       1022.33       1100.20       101.47 o
   1   4  16        183.49        134.85        41.31 o
   2   4  16       3313.70       3545.68       181.79 o
   3   4  16         37.90          7.64        32.96 o
   4   4  16         64.65         61.97        36.28 o
   5   4  16         25.37         52.21        42.34 o
   6   4  16         11.65        -13.12        49.85 o
 -13   0  17       2366.44       2539.45       401.74 o
 -11   0  17      13258.61      13820.50       460.89 o
  -9   0  17       7793.09       7612.10       305.05 o
  -7   0  17         42.59         24.20        15.48 o
  -5   0  17       1130.98       1282.18        91.89 o
  -3   0  17       2474.24       2491.03       118.18 o
  -1   0  17       1548.10       1644.80        73.76 o
   1   0  17       3507.31       3687.17       108.21 o
   3   0  17      16301.30      16438.71       281.33 o
   5   0  17       5842.30       5820.85       200.68 o
   7   0  17        169.93        150.49        27.58 o
   9   0  17       1152.18       1232.10       107.70 o
  11   0  17         52.19         45.19        38.08 o
  13   0  17        140.79         59.49        76.78 o
 -14   1  17       4230.54       4197.69       207.26 o
 -13   1  17       6130.71       6069.06       215.43 o
 -12   1  17       2678.43       2597.02       146.46 o
 -11   1  17        405.53        440.26        62.73 o
 -10   1  17        514.96        455.63        55.55 o
  -9   1  17       2113.78       2265.38        94.57 o
  -8   1  17       2376.46       2221.69        90.62 o
  -7   1  17       3684.02       3911.54       125.87 o
  -6   1  17        995.06        980.48        57.36 o
  -5   1  17         25.24         32.48         9.68 o
  -4   1  17         19.94         11.00         8.34 o
  -3   1  17          0.06         -2.93         8.67 o
  -2   1  17       1023.17       1134.25        62.64 o
  -1   1  17       3244.76       3198.26        89.43 o
   0   1  17       4533.59       4530.19       109.70 o
   1   1  17       7761.99       7998.33       154.31 o
   2   1  17       2120.27       2080.71        83.54 o
   3   1  17         63.00         51.42        10.28 o
   4   1  17        400.25        331.11        31.08 o
   5   1  17       3186.44       3257.88       115.74 o
   6   1  17       3233.01       3243.15       107.55 o
   7   1  17       2732.88       2799.74       100.42 o
   8   1  17        974.64       1013.64        69.59 o
   9   1  17         88.90         72.96        29.26 o
  10   1  17         46.19         29.72        28.30 o
  11   1  17         42.14         23.81        30.17 o
  12   1  17         63.42         73.41        42.11 o
 -13   2  17         10.10         35.72        43.56 o
 -12   2  17       8078.08       8708.19       270.03 o
 -11   2  17        154.29        142.12        43.54 o
 -10   2  17      10944.87      11151.13       259.92 o
  -9   2  17        164.65        122.09        24.04 o
  -8   2  17        797.40        700.23        67.59 o
  -7   2  17         31.80         61.24        17.21 o
  -6   2  17        220.06        203.80        27.68 o
  -5   2  17         13.13         16.89        11.49 o
  -4   2  17        125.11        142.86        16.99 o
  -3   2  17          1.91          1.65        11.49 o
  -2   2  17       1419.46       1307.03        62.40 o
  -1   2  17        268.57        214.07        26.80 o
   0   2  17         32.74         30.66        11.46 o
   1   2  17         52.72         15.99        11.02 o
   2   2  17       9550.33      10035.64       236.12 o
   3   2  17        325.55        322.64        39.13 o
   4   2  17       9134.08       9290.77       259.48 o
   5   2  17         14.09         19.48        13.90 o
   6   2  17        949.97        879.51        71.67 o
   7   2  17          1.79        -19.56        19.56 o
   8   2  17        918.33        878.19        79.09 o
   9   2  17         78.11        125.31        36.86 o
  10   2  17        323.70        303.73        58.73 o
  11   2  17         10.24         19.93        38.60 o
 -12   3  17       2743.34       2828.66       384.03 o
 -11   3  17        117.70         78.53        34.47 o
 -10   3  17        417.36        390.43        54.06 o
  -9   3  17        791.97        743.60        74.95 o
  -8   3  17       3225.26       3077.33       145.34 o
  -7   3  17       1076.49        949.99        85.27 o
  -6   3  17        356.11        253.48        52.23 o
  -5   3  17          9.32         15.55        19.13 o
  -4   3  17          8.76        -12.66        16.57 o
  -3   3  17        216.24        149.91        21.65 o
  -2   3  17        333.80        336.10        29.61 o
  -1   3  17       1095.33       1021.41        96.85 o
   0   3  17       5026.30       5440.67       200.00 o
   1   3  17       2274.24       2334.15       137.63 o
   2   3  17       2204.23       2259.36       146.71 o
   3   3  17         55.53         23.05        29.57 o
   4   3  17        594.08        746.06        93.28 o
   5   3  17       1083.49       1031.23       107.06 o
   6   3  17       2840.23       2897.81       147.84 o
   7   3  17        801.39        732.42        80.70 o
   8   3  17       1348.65       1504.46       127.91 o
   9   3  17        127.16        160.12        57.27 o
  -9   4  17       3815.86       3244.42       656.84 o
  -8   4  17          6.07         -9.78        31.72 o
  -7   4  17         15.24          2.22        32.50 o
  -6   4  17         26.02         24.59        39.68 o
  -5   4  17        101.13        168.34        53.80 o
  -4   4  17          4.92         23.99        50.01 o
  -3   4  17        728.32        642.42       119.17 o
  -2   4  17        144.45        205.78        75.92 o
  -1   4  17        431.34        363.59        52.65 o
   0   4  17          2.48         40.48        34.73 o
   1   4  17       1231.32       1333.30       125.00 o
   2   4  17        221.02        141.62        46.18 o
   3   4  17       6331.80       6463.48       304.31 o
   4   4  17        192.21        162.66        46.89 o
   5   4  17       2208.76       2088.81       327.73 o
 -12   0  18         43.44         76.46        47.35 o
 -10   0  18       5664.28       5619.94       283.11 o
  -8   0  18       8210.79       8091.97       319.95 o
  -6   0  18         50.96         75.63        18.23 o
  -4   0  18      10238.86      10725.71       295.02 o
  -2   0  18       9179.37       9308.47       266.03 o
   0   0  18        174.27        155.78        16.71 o
   2   0  18          8.99         59.67        14.54 o
   4   0  18       1985.66       1955.61        91.82 o
   6   0  18       2404.52       2364.16       123.75 o
   8   0  18         10.36         21.24        28.00 o
  10   0  18       4359.98       4745.07       272.18 o
 -13   1  18          8.03         35.75        62.42 o
 -12   1  18        194.33        210.17        47.75 o
 -11   1  18        624.94        617.15        74.96 o
 -10   1  18        377.78        257.11        48.43 o
  -9   1  18        330.47        257.82        35.57 o
  -8   1  18       2780.24       2766.78        97.04 o
  -7   1  18       5776.60       6050.95       173.31 o
  -6   1  18       9682.91       9869.50       187.97 o
  -5   1  18       5175.93       5166.46       125.39 o
  -4   1  18       2703.98       2903.09        88.78 o
  -3   1  18        315.24        246.16        20.64 o
  -2   1  18        428.56        353.54        41.45 o
  -1   1  18       1599.13       1640.53        73.20 o
   0   1  18       1268.30       1316.36        59.55 o
   1   1  18        211.34        168.98        22.61 o
   2   1  18          0.54         28.47        11.71 o
   3   1  18        326.69        240.58        32.36 o
   4   1  18         66.33         65.52        16.08 o
   5   1  18        432.56        344.29        36.97 o
   6   1  18        990.26       1020.04        69.52 o
   7   1  18       1962.31       1885.60        89.78 o
   8   1  18       3814.57       3880.31       146.36 o
   9   1  18       1967.82       1978.90       121.41 o
  10   1  18        727.27        788.44        80.45 o
  11   1  18          3.30        -38.17        40.38 o
 -12   2  18          5.78         17.90        36.90 o
 -11   2  18        980.56        895.06        95.75 o
 -10   2  18          6.65         12.53        23.59 o
  -9   2  18       8300.79       8495.30       280.78 o
  -8   2  18        191.34        180.00        29.34 o
  -7   2  18       1810.80       1684.29        96.65 o
  -6   2  18          1.23         -6.73        13.78 o
  -5   2  18       3076.01       2940.77       112.33 o
  -4   2  18         29.32         49.98        12.97 o
  -3   2  18      10131.56      10353.01       224.06 o
  -2   2  18        222.67        172.98        36.47 o
  -1   2  18       2557.45       2586.97        93.65 o
   0   2  18          0.07         -9.85        12.32 o
   1   2  18        162.92        132.81        27.81 o
   2   2  18          3.08          6.99        13.82 o
   3   2  18        415.40        333.92        36.49 o
   4   2  18         11.89         14.65        16.82 o
   5   2  18       2986.80       2964.91       115.95 o
   6   2  18        117.81         50.43        26.10 o
   7   2  18        528.87        432.87        59.01 o
   8   2  18          0.93         12.74        30.02 o
   9   2  18       1815.83       1904.72       178.71 o
  10   2  18         26.06         23.12        40.49 o
 -11   3  18        675.56        207.79       132.12 o
 -10   3  18         44.36         66.62        42.06 o
  -9   3  18         99.24         69.00        34.54 o
  -8   3  18       1216.40       1161.18        96.34 o
  -7   3  18       6472.38       6959.65       267.59 o
  -6   3  18       4640.00       4396.54       373.12 o
  -5   3  18       4381.53       4502.05       203.03 o
  -4   3  18        690.90        667.88        78.72 o
  -3   3  18        499.87        370.86        38.42 o
  -2   3  18        292.55        210.61        64.56 o
  -1   3  18       2283.99       2263.24       124.62 o
   0   3  18        147.55        176.80        41.49 o
   1   3  18        103.88         54.52        34.10 o
   2   3  18          0.43         19.71        33.64 o
   3   3  18        160.49        175.78        51.63 o
   4   3  18          7.68        -28.13        28.13 o
   5   3  18         83.06         22.27        32.60 o
   6   3  18        610.37        564.52        71.87 o
   7   3  18       2583.62       2761.03       163.33 o
   8   3  18       1768.92       1644.13       173.92 o
  -7   4  18         13.01          0.00        52.85 o
  -6   4  18        101.11         88.81        70.97 o
  -5   4  18         10.68         23.52        69.03 o
  -4   4  18       4648.18       5093.57       421.25 o
  -3   4  18        352.56        397.87       153.28 o
  -2   4  18       3424.98       3460.87       385.00 o
  -1   4  18        149.52         78.44        79.68 o
   0   4  18          0.48        -37.45        39.64 o
   1   4  18        145.84        111.27        52.50 o
   2   4  18         61.60         68.41        66.13 o
   3   4  18         14.31         12.87        61.01 o
 -11   0  19       1347.22       1229.21       196.24 o
  -9   0  19       2929.97       2772.81       187.98 o
  -7   0  19          0.52          4.15        20.62 o
  -5   0  19          0.89         19.38        17.08 o
  -3   0  19       4661.91       4859.28       184.79 o
  -1   0  19      10628.26      10754.92       296.33 o
   1   0  19       2734.67       2791.25       111.93 o
   3   0  19       3104.04       3157.28       201.10 o
   5   0  19       4656.78       4556.53       354.01 o
   7   0  19         39.99         28.69        45.33 o
   9   0  19          5.50          2.32        39.90 o
 -12   1  19       4084.73       4672.56       267.23 o
 -11   1  19       2918.04       2916.45       150.39 o
 -10   1  19       1347.63       1300.49       110.08 o
  -9   1  19         35.24         51.38        38.32 o
  -8   1  19        279.95        236.20        27.28 o
  -7   1  19          4.53         31.29        16.07 o
  -6   1  19        211.36        155.09        19.48 o
  -5   1  19        787.42        681.71        45.32 o
  -4   1  19       1684.40       1665.29        73.03 o
  -3   1  19       1748.50       1726.84        70.67 o
  -2   1  19        155.88         85.23        14.09 o
  -1   1  19        446.03        427.97        32.53 o
   0   1  19       2307.53       2390.16        87.16 o
   1   1  19       5492.06       5335.56       140.57 o
   2   1  19       5842.68       5885.14       138.59 o
   3   1  19       4279.41       4405.81       142.51 o
   4   1  19        510.48        460.87        42.96 o
   5   1  19          5.63          4.53        18.70 o
   6   1  19        181.75        104.77        24.24 o
   7   1  19        274.40        261.76        41.74 o
   8   1  19         14.46         17.10        26.14 o
   9   1  19         43.84         24.41        37.58 o
  10   1  19        189.87        299.51       110.81 o
 -11   2  19         57.88         98.22       124.65 o
 -10   2  19       3579.67       3872.47       220.22 o
  -9   2  19          0.79          8.90        29.31 o
  -8   2  19        754.45        809.85        72.39 o
  -7   2  19          6.05         -4.88        20.19 o
  -6   2  19        188.23        208.31        25.74 o
  -5   2  19          4.89         16.77        15.41 o
  -4   2  19        389.23        308.56        28.36 o
  -3   2  19         47.37         32.91        15.25 o
  -2   2  19       9258.98       9115.75       223.21 o
  -1   2  19         47.60         67.54        15.23 o
   0   2  19       6222.18       6337.00       184.90 o
   1   2  19         32.26         28.92        21.01 o
   2   2  19        111.13        133.46        25.50 o
   3   2  19         14.72         20.20        21.51 o
   4   2  19       4393.97       4697.13       151.25 o
   5   2  19         78.43         36.98        28.84 o
   6   2  19       1030.39        897.04        75.54 o
   7   2  19          0.14         18.97        23.70 o
   8   2  19          1.50         -1.84        33.53 o
   9   2  19          1.70        -13.28        72.63 o
 -10   3  19        843.97        534.85       104.70 o
  -9   3  19         38.75          1.50        50.59 o
  -8   3  19        170.41        151.19        47.06 o
  -7   3  19          4.98         26.63        30.13 o
  -6   3  19         30.08        -12.19        36.21 o
  -5   3  19        179.00        142.57        49.71 o
  -4   3  19       2221.04       2299.26       155.09 o
  -3   3  19       1278.98       1142.15       117.49 o
  -2   3  19        199.34        151.62        52.50 o
  -1   3  19        328.42        286.88        48.15 o
   0   3  19       2413.79       2343.91       130.00 o
   1   3  19       2726.37       2898.52       148.23 o
   2   3  19       5519.14       5927.46       236.38 o
   3   3  19       1367.44       1347.05       126.37 o
   4   3  19        544.01        475.45        75.83 o
   5   3  19          2.11        -14.98        31.09 o
   6   3  19        284.88        431.07       136.27 o
   1   4  19        868.63        609.81       165.59 o
 -10   0  20       1276.09       1220.64       151.61 o
  -8   0  20      11193.34      11293.94       417.33 o
  -6   0  20       8181.36       8589.35       321.95 o
  -4   0  20        126.67        132.12        23.52 o
  -2   0  20       1221.05       1260.09       121.12 o
   0   0  20        175.75        163.61        26.33 o
   2   0  20        240.15        202.33        35.04 o
   4   0  20        806.50        918.41       132.71 o
   6   0  20       6264.06       6698.74       462.47 o
   8   0  20       2758.34       2387.21       316.66 o
 -11   1  20       2471.77       2556.95       317.91 o
 -10   1  20       3710.24       3878.47       171.41 o
  -9   1  20       2150.05       2093.63       137.96 o
  -8   1  20        623.77        572.94        55.35 o
  -7   1  20        285.94        273.99        44.14 o
  -6   1  20       2918.02       3062.67       108.57 o
  -5   1  20       3108.55       3167.75       155.08 o
  -4   1  20       3337.46       3498.74       104.30 o
  -3   1  20       1162.97       1216.54        63.65 o
  -2   1  20        151.74        129.97        17.31 o
  -1   1  20          2.85         15.22        13.63 o
   0   1  20         12.13         15.44        13.72 o
   1   1  20         87.85        108.45        16.18 o
   2   1  20        884.91        909.06        65.44 o
   3   1  20       1182.97       1174.10        76.01 o
   4   1  20       2166.75       2222.64        98.97 o
   5   1  20       1213.92       1056.99        75.12 o
   6   1  20         57.98         30.09        23.75 o
   7   1  20        228.39        235.89        47.24 o
   8   1  20       1319.73       1541.67       232.69 o
 -10   2  20         10.30         16.19       107.21 o
  -9   2  20       5193.39       5268.45       291.04 o
  -8   2  20        138.37        120.16        36.83 o
  -7   2  20      10314.18      10651.86       262.41 o
  -6   2  20        114.29        140.42        32.52 o
  -5   2  20        762.74        729.21        68.79 o
  -4   2  20         71.43         72.24        26.14 o
  -3   2  20        302.53        224.98        35.43 o
  -2   2  20          0.58         15.38        18.87 o
  -1   2  20        566.26        515.54        52.15 o
   0   2  20          8.35         -8.30        19.89 o
   1   2  20        376.10        291.28        43.36 o
   2   2  20         65.84         46.71        28.67 o
   3   2  20         65.32         45.24        29.25 o
   4   2  20         44.90         48.26        26.25 o
   5   2  20       3514.91       3752.52       139.28 o
   6   2  20         47.16          7.41        29.37 o
   7   2  20       4377.37       4602.68       260.96 o
  -9   3  20       2328.52       1631.73       288.86 o
  -8   3  20        134.47        180.53        94.49 o
  -7   3  20        245.09        295.38        70.03 o
  -6   3  20        745.16        657.71       183.30 o
  -5   3  20       3649.31       3552.43       220.42 o
  -4   3  20       1418.34       1552.05       258.14 o
  -3   3  20        785.35        666.96       122.13 o
  -2   3  20        235.90        175.96        55.91 o
  -1   3  20         65.75         12.55        37.47 o
   0   3  20         23.35          9.85        29.60 o
   1   3  20         30.34         39.90        29.49 o
   2   3  20        421.36        419.98        67.57 o
   3   3  20       1904.39       1961.35       163.07 o
   4   3  20        857.29        871.55       178.87 o
  -9   0  21          4.18        130.59        80.51 o
  -7   0  21       1942.85       2013.30       181.99 o
  -5   0  21       3881.57       4174.72       221.18 o
  -3   0  21          6.90         -9.50        18.83 o
  -1   0  21       8224.46       8800.92       317.54 o
   1   0  21       4919.43       5051.40       212.02 o
   3   0  21        363.61        271.51        74.91 o
   5   0  21        233.88        215.45        65.09 o
 -10   1  21        107.13        176.66       110.40 o
  -9   1  21          8.60         20.81        57.37 o
  -8   1  21         84.69        110.43        40.54 o
  -7   1  21        185.10        139.10        28.16 o
  -6   1  21         82.82         22.05        24.35 o
  -5   1  21       1183.69       1220.43        82.33 o
  -4   1  21       2624.66       2883.97        99.35 o
  -3   1  21       5999.77       6478.19       171.63 o
  -2   1  21       3870.19       3977.57       165.62 o
  -1   1  21       1489.73       1346.62        76.98 o
   0   1  21         44.17         37.28        18.12 o
   1   1  21        372.26        352.93        52.45 o
   2   1  21        942.18        862.16        81.58 o
   3   1  21       1173.23       1195.41        95.24 o
   4   1  21        466.89        418.52        58.37 o
   5   1  21        213.70        294.12        65.19 o
  -9   2  21         46.25        124.09       118.97 o
  -8   2  21         84.41         65.74        94.42 o
  -7   2  21          7.43          7.18        33.94 o
  -6   2  21       3472.97       3288.20       174.33 o
  -5   2  21        140.81         73.83        32.44 o
  -4   2  21       1254.09       1191.01        96.31 o
  -3   2  21          0.12         23.47        27.07 o
  -2   2  21       1914.70       1921.53       127.30 o
  -1   2  21        109.63        108.31        38.15 o
   0   2  21       6668.79       7123.50       212.85 o
   1   2  21         51.57         46.36        30.55 o
   2   2  21       1922.95       2010.64       126.95 o
   3   2  21          6.37         46.65        29.17 o
   4   2  21         53.20         57.93        43.78 o
   5   2  21         33.13         14.95        48.16 o
   6   2  21         26.01         91.35        58.12 o
  -2   3  21       3771.09       3902.32       374.90 o
  -1   3  21        614.88        461.51       121.19 o
   0   3  21         73.19        144.44        45.80 o
   1   3  21         84.83         77.56        78.16 o
   2   3  21       1095.05       1364.59       221.90 o
  -8   0  22       1033.57        870.30       179.01 o
  -6   0  22       4397.78       4658.66       254.73 o
  -4   0  22        455.85        390.48        68.83 o
  -2   0  22         81.97         65.92        41.82 o
   0   0  22        843.28        774.53        98.36 o
   2   0  22       5403.27       5628.26       425.26 o
   4   0  22       1027.43        843.60       185.10 o
  -9   1  22       3810.40       4502.86       376.43 o
  -8   1  22       2658.62       3233.58       216.67 o
  -7   1  22       1170.81       1121.70       115.09 o
  -6   1  22        343.48        323.99        49.74 o
  -5   1  22        308.77        294.86        48.96 o
  -4   1  22        622.18        615.44        66.55 o
  -3   1  22          0.73          3.36        22.29 o
  -2   1  22         52.31         21.69        25.13 o
  -1   1  22        269.10        233.89        42.27 o
   0   1  22        831.64        756.11        75.81 o
   1   1  22        145.68         98.07        30.66 o
   2   1  22        112.12        120.55        41.19 o
   3   1  22       1016.59        944.65       175.02 o
  -7   2  22       3200.87       3238.42       297.57 o
  -6   2  22         29.87        117.59        77.89 o
  -5   2  22       2079.11       1974.50       154.96 o
  -4   2  22         90.81        110.40        46.87 o
  -3   2  22        139.36        127.16        49.55 o
  -2   2  22        115.69        106.54        49.72 o
  -1   2  22        153.15        138.16        43.56 o
   0   2  22         35.20         41.91        39.70 o
   1   2  22       2790.99       2986.32       196.70 o
   2   2  22         14.13         21.68        45.56 o
   3   2  22       2655.17       2699.44       263.95 o
   4   2  22         36.42        -74.98        74.98 o
  -7   0  23        542.66        677.59       153.83 o
  -5   0  23       6678.67       8000.80       460.12 o
  -3   0  23       4882.53       4734.14       273.06 o
  -1   0  23          2.94        -16.52        40.24 o
   1   0  23       1793.74       1965.41       290.10 o
  -7   1  23       2085.76       2057.54       278.20 o
  -6   1  23       1361.84       1091.92       190.77 o
  -5   1  23        239.97        247.42        59.33 o
  -4   1  23        183.78        155.88        44.02 o
  -3   1  23       1149.80       1101.21        91.02 o
  -2   1  23       2096.90       2193.73       153.96 o
  -1   1  23       3339.81       3623.76       196.19 o
   0   1  23       1267.99       1186.36       152.84 o
   1   1  23        207.15        220.47        70.27 o
   2   1  23          0.04         -4.70        72.21 o
  -2   2  23       1195.25       1098.98       209.31 o
  -1   2  23          0.02          5.83        50.42 o
                                                
